# Supplementary material for: The α-d-anomer of 2′-de­oxy­cyti­dine: crystal structure, nucleo­side conformation and Hirshfeld surface analysis
Source: Acta Crystallogr C Struct Chem. 2021 Apr 9;77(Pt 5):202–8. doi: 10.1107/S2053229621003430 (PMC8097964; doi:10.1107/S2053229621003430)
Supplement: Supplementary file 1 [file c-77-00202-sup1.cif]

##############################################################################
#                                                                            #
# This CIF contains the data in a paper accepted for publication in          #
# Acta Crystallographica Section C. It conforms to the requirements of       #
# Notes for Authors for Acta Crystallographica Section C, and has been       #
# peer reviewed under the auspices of the IUCr Commission on Journals.       #
#                                                                            #
# Full details of the Crystallographic Information File format               #
# are given in the paper "The Crystallographic Information File (CIF):       #
# a New Standard Archive File for Crystallography" by S. R. Hall, F. H.      #
# Allen and I. D. Brown [Acta Cryst. (1991), A47, 655-685].                  #
#                                                                            #
# The current version of the core CIF dictionary is obtainable from          #
# ftp://ftp.iucr.org/pub/cif_core.dic.                                       #
#                                                                            #
# Software is freely available for graphical display of the structure(s)     #
# in this CIF. For information consult the CIF software page                 #
# http://www.iucr.org/resources/cif/software.                                #
#                                                                            #
# This file may be used for bona fide research purposes within the           #
# scientific community so long as proper attribution is given to the journal # 
# article from which it was obtained.                                        #
#                                                                            #
##############################################################################
data_I
_audit_creation_method     'APEX3 v2016.1-0'
_chemical_name_systematic
;
2'-Deoxycytidine
;
_chemical_name_common     ?
_chemical_formula_moiety     'C9 H13 N3 O4'
_chemical_formula_sum     'C9 H13 N3 O4'
_chemical_formula_iupac     'C9 H13 N3 O4'
_chemical_formula_weight     227.22
_chemical_melting_point     ?
_chemical_absolute_configuration     ad
_space_group_crystal_system     orthorhombic
_space_group_name_H-M_alt     'P 21 21 21'
_space_group_name_Hall     'P 2ac 2ab'
loop_
    _space_group_symop_operation_xyz
    'x, y, z'
    '-x+1/2, -y, z+1/2'
    '-x, y+1/2, -z+1/2'
    'x+1/2, -y+1/2, -z'
_cell_length_a     6.8378(4)
_cell_length_b     11.4334(7)
_cell_length_c     12.7595(8)
_cell_angle_alpha     90
_cell_angle_beta     90
_cell_angle_gamma     90
_cell_volume     997.53(11)
_cell_formula_units_Z     4
_cell_measurement_reflns_used     9144
_cell_measurement_theta_min     5.1945
_cell_measurement_theta_max     66.8644
_cell_measurement_temperature     100.(2)
_exptl_crystal_description     prism
_exptl_crystal_colour     colourless
_exptl_crystal_size_max     0.22
_exptl_crystal_size_mid     0.18
_exptl_crystal_size_min     0.16
_exptl_crystal_density_diffrn     1.513
_exptl_crystal_density_meas     ?
_exptl_crystal_density_method     'not measured'
_exptl_crystal_F_000     480
_exptl_absorpt_coefficient_mu     1.024
_exptl_absorpt_correction_type     multi-scan
_exptl_absorpt_process_details
;
(SADABS; Bruker, 2014)
;
_exptl_absorpt_correction_T_min     0.75
_exptl_absorpt_correction_T_max     0.85
_exptl_special_details
;
;
_diffrn_ambient_temperature     100.(2)
_diffrn_source     'fine-focus sealed tube'
_diffrn_radiation_type     CuK\a
_diffrn_radiation_wavelength     1.54178
_diffrn_radiation_monochromator     graphite
_diffrn_measurement_device_type     'Bruker APEXII Kappa CCD'
_diffrn_measurement_method     '\f and \w scans'
_diffrn_detector_area_resol_mean     8.3333
_diffrn_reflns_number     11824
_diffrn_reflns_av_R_equivalents     0.0365
_diffrn_reflns_av_unetI/netI     0.0210
_diffrn_reflns_theta_min     5.19
_diffrn_reflns_theta_max     66.86
_diffrn_reflns_theta_full     66.86
_diffrn_measured_fraction_theta_max     0.997
_diffrn_measured_fraction_theta_full     0.997
_diffrn_reflns_limit_h_min     -8
_diffrn_reflns_limit_h_max     8
_diffrn_reflns_limit_k_min     -13
_diffrn_reflns_limit_k_max     12
_diffrn_reflns_limit_l_min     -15
_diffrn_reflns_limit_l_max     15
_refine_special_details
;
Reflections were merged by SHELXL according to the crystal
class for the calculation of statistics and refinement.
_reflns_Friedel_fraction is defined as the number of unique
Friedel pairs measured divided by the number that would be
possible theoretically, ignoring centric projections and
systematic absences.
The hydrogens at N4, O3' and O5' atoms were refined freely.
;
_reflns_number_total     1768
_reflns_number_gt     1719
_reflns_threshold_expression     'I > 2\s(I)'
_refine_ls_structure_factor_coef     Fsqd
_refine_ls_matrix_type     full
_refine_ls_R_factor_all     0.0257
_refine_ls_R_factor_gt     0.0248
_refine_ls_wR_factor_gt     0.0601
_refine_ls_wR_factor_ref     0.0609
_refine_ls_goodness_of_fit_ref     1.124
_refine_ls_restrained_S_all     1.124
_refine_ls_number_reflns     1768
_refine_ls_number_parameters     161
_refine_ls_number_restraints     0
_refine_ls_number_constraints     ?
_refine_ls_hydrogen_treatment     mixed
_refine_ls_weighting_scheme     calc
_refine_ls_weighting_details
              'w=1/[\s^2^(Fo^2^)+(0.0234P)^2^+0.3118P] where P=(Fo^2^+2Fc^2^)/3'
_atom_sites_solution_hydrogens     mixed
_atom_sites_solution_primary     direct
_atom_sites_solution_secondary     ?
_refine_ls_shift/su_max     0.000
_refine_ls_shift/su_mean     0.000
_refine_diff_density_max     0.119
_refine_diff_density_min     -0.180
_refine_ls_extinction_method     none
_refine_ls_extinction_coef     ?
_refine_ls_abs_structure_details
;
Flack <i>x</i> determined using 684 quotients [(I+)-(I-)]/[(I+)+(I-)]
(Parsons <i>et al.</i>,  2013)
;
_refine_ls_abs_structure_Flack     0.04(9)
loop_
    _atom_type_symbol
    _atom_type_description
    _atom_type_scat_dispersion_real
    _atom_type_scat_dispersion_imag
    _atom_type_scat_source
    C C 0.0181 0.0091 'International Tables Vol C Tables 4.2.6.8 and 6.1.1.4'
    H H 0.0000 0.0000 'International Tables Vol C Tables 4.2.6.8 and 6.1.1.4'
    N N 0.0311 0.0180 'International Tables Vol C Tables 4.2.6.8 and 6.1.1.4'
    O O 0.0492 0.0322 'International Tables Vol C Tables 4.2.6.8 and 6.1.1.4'
_computing_data_collection
;
APEX3 (Bruker, 2016)
;
_computing_cell_refinement
;
SAINT (Bruker, 2015)
;
_computing_data_reduction
;
SAINT (Bruker, 2015)
;
_computing_structure_solution
;
SHELXS2014 (Sheldrick, 2015a)
;
_computing_structure_refinement
;
SHELXL2014 (Sheldrick, 2015b)
;
_computing_molecular_graphics
;
APEX3 (Bruker, 2016)
;
_computing_publication_material
;
APEX3 (Bruker, 2016) and
XP (Bruker, 1998)
;
loop_
    _atom_site_type_symbol
    _atom_site_label
    _atom_site_fract_x
    _atom_site_fract_y
    _atom_site_fract_z
    _atom_site_U_iso_or_equiv
    _atom_site_adp_type
    _atom_site_calc_flag
    _atom_site_occupancy
    _atom_site_disorder_assembly
    _atom_site_disorder_group
    N N1 0.8363(2) 0.56682(14) 0.36354(13) 0.0141(4) Uani d 1 . .
    N N3 0.9151(2) 0.75960(14) 0.30990(13) 0.0150(4) Uani d 1 . .
    N N4 0.8602(3) 0.91354(15) 0.42076(14) 0.0179(4) Uani d 1 . .
    H H4A 0.851(4) 0.941(2) 0.484(2) 0.025(7) Uiso d 1 . .
    H H4B 0.912(4) 0.960(2) 0.368(2) 0.041(8) Uiso d 1 . .
    O O2 0.9632(2) 0.60359(12) 0.20186(11) 0.0168(3) Uani d 1 . .
    C C2 0.9078(3) 0.64392(17) 0.28828(15) 0.0139(4) Uani d 1 . .
    C C4 0.8596(3) 0.79804(17) 0.40431(15) 0.0143(4) Uani d 1 . .
    C C5 0.8004(3) 0.72036(16) 0.48517(15) 0.0159(4) Uani d 1 . .
    H H5A 0.7702 0.748 0.5535 0.019 Uiso calc 1 . .
    C C6 0.7887(3) 0.60552(17) 0.46094(16) 0.0154(4) Uani d 1 . .
    H H6 0.7467 0.5512 0.5126 0.018 Uiso calc 1 . .
    C C1' 0.8145(3) 0.44122(16) 0.33182(15) 0.0150(4) Uani d 1 . .
    H H1 0.9404 0.4117 0.3019 0.018 Uiso calc 1 . .
    C C2' 0.6507(3) 0.42608(17) 0.25202(15) 0.0154(4) Uani d 1 . .
    H H2A 0.6779 0.3599 0.2042 0.018 Uiso calc 1 . .
    H H2B 0.632 0.4981 0.2101 0.018 Uiso calc 1 . .
    C C3' 0.4725(3) 0.40127(17) 0.32044(16) 0.0155(4) Uani d 1 . .
    H H3A 0.3738 0.3528 0.2823 0.019 Uiso calc 1 . .
    C C4' 0.5609(3) 0.33435(17) 0.41243(15) 0.0143(4) Uani d 1 . .
    H H4 0.4897 0.3557 0.4781 0.017 Uiso calc 1 . .
    C C5' 0.5584(3) 0.20248(17) 0.39946(15) 0.0170(4) Uani d 1 . .
    H H5B 0.6242 0.166 0.4603 0.02 Uiso calc 1 . .
    H H5C 0.4211 0.175 0.3985 0.02 Uiso calc 1 . .
    O O3' 0.3873(2) 0.50722(12) 0.35979(11) 0.0179(3) Uani d 1 . .
    H H3 0.381(5) 0.559(3) 0.303(3) 0.054(9) Uiso d 1 . .
    O O4' 0.7623(2) 0.37426(11) 0.42000(11) 0.0155(3) Uani d 1 . .
    O O5' 0.6537(2) 0.16570(12) 0.30536(11) 0.0187(3) Uani d 1 . .
    H H5 0.786(5) 0.167(3) 0.316(3) 0.050(9) Uiso d 1 . .
loop_
    _atom_site_aniso_label
    _atom_site_aniso_U_11
    _atom_site_aniso_U_22
    _atom_site_aniso_U_33
    _atom_site_aniso_U_12
    _atom_site_aniso_U_13
    _atom_site_aniso_U_23
    N1 0.0156(8) 0.0115(8) 0.0152(8) -0.0007(7) 0.0008(7) 0.0004(7)
    N3 0.0166(8) 0.0129(8) 0.0154(8) -0.0008(6) -0.0002(7) -0.0003(7)
    N4 0.0262(10) 0.0129(9) 0.0147(8) -0.0017(7) 0.0015(8) -0.0008(7)
    O2 0.0211(7) 0.0146(7) 0.0149(7) -0.0002(6) 0.0040(6) -0.0016(6)
    C2 0.0124(9) 0.0144(10) 0.0150(10) -0.0007(7) 0.0003(8) 0.0027(7)
    C4 0.0131(9) 0.0139(9) 0.0157(9) 0.0001(8) -0.0015(8) -0.0001(8)
    C5 0.0187(11) 0.0162(10) 0.0129(9) -0.0001(9) 0.0001(8) -0.0009(8)
    C6 0.0167(10) 0.0162(9) 0.0134(9) -0.0003(8) 0.0008(8) 0.0019(8)
    C1' 0.0196(10) 0.0110(9) 0.0145(10) -0.0005(8) 0.0025(8) 0.0008(7)
    C2' 0.0206(11) 0.0127(9) 0.0130(9) 0.0001(8) 0.0003(8) -0.0010(8)
    C3' 0.0180(10) 0.0132(9) 0.0152(9) -0.0003(8) -0.0022(8) -0.0027(8)
    C4' 0.0149(9) 0.0127(9) 0.0154(9) -0.0011(8) 0.0018(8) -0.0018(8)
    C5' 0.0191(10) 0.0138(10) 0.0181(10) -0.0007(8) 0.0039(8) -0.0001(8)
    O3' 0.0222(7) 0.0142(7) 0.0173(7) 0.0044(6) 0.0008(6) 0.0004(6)
    O4' 0.0181(7) 0.0133(7) 0.0151(7) -0.0022(5) -0.0021(6) 0.0032(5)
    O5' 0.0191(8) 0.0156(7) 0.0214(7) -0.0009(6) 0.0025(7) -0.0037(6)
_geom_special_details
;
All esds (except the esd in the dihedral angle between two l.s. planes)
are estimated using the full covariance matrix.  The cell esds are taken
into account individually in the estimation of esds in distances, angles
and torsion angles; correlations between esds in cell parameters are only
used when they are defined by crystal symmetry.  An approximate (isotropic)
treatment of cell esds is used for estimating esds involving l.s. planes.
;
loop_
    _geom_bond_atom_site_label_1
    _geom_bond_atom_site_label_2
    _geom_bond_site_symmetry_2
    _geom_bond_distance
    _geom_bond_publ_flag
    N1 C6 . 1.359(3) ?
    N1 C2 . 1.392(3) ?
    N1 C1' . 1.499(2) y
    N3 C4 . 1.337(3) ?
    N3 C2 . 1.352(3) ?
    N4 C4 . 1.337(3) y
    N4 H4A . 0.86(3) ?
    N4 H4B . 0.93(3) ?
    O2 C2 . 1.254(2) ?
    C4 C5 . 1.420(3) ?
    C5 C6 . 1.351(3) ?
    C5 H5A . 0.95 ?
    C6 H6 . 0.95 ?
    C1' O4' . 1.407(2) ?
    C1' C2' . 1.524(3) ?
    C1' H1 . 1.0 ?
    C2' C3' . 1.525(3) ?
    C2' H2A . 0.99 ?
    C2' H2B . 0.99 ?
    C3' O3' . 1.435(2) ?
    C3' C4' . 1.526(3) ?
    C3' H3A . 1.0 ?
    C4' O4' . 1.454(2) ?
    C4' C5' . 1.517(3) ?
    C4' H4 . 1.0 ?
    C5' O5' . 1.429(2) ?
    C5' H5B . 0.99 ?
    C5' H5C . 0.99 ?
    O3' H3 . 0.94(3) ?
    O5' H5 . 0.91(4) ?
loop_
    _geom_angle_atom_site_label_1
    _geom_angle_atom_site_label_2
    _geom_angle_atom_site_label_3
    _geom_angle_site_symmetry_1
    _geom_angle_site_symmetry_3
    _geom_angle
    _geom_angle_publ_flag
    C6 N1 C2 . . 120.59(16) ?
    C6 N1 C1' . . 122.33(16) y
    C2 N1 C1' . . 117.08(15) y
    C4 N3 C2 . . 119.66(17) ?
    C4 N4 H4A . . 120.2(16) ?
    C4 N4 H4B . . 116.9(17) ?
    H4A N4 H4B . . 120.(2) ?
    O2 C2 N3 . . 121.88(17) ?
    O2 C2 N1 . . 118.67(17) ?
    N3 C2 N1 . . 119.45(17) ?
    N4 C4 N3 . . 117.71(18) ?
    N4 C4 C5 . . 120.30(18) ?
    N3 C4 C5 . . 121.99(18) ?
    C6 C5 C4 . . 117.28(18) ?
    C6 C5 H5A . . 121.4 ?
    C4 C5 H5A . . 121.4 ?
    C5 C6 N1 . . 120.77(18) ?
    C5 C6 H6 . . 119.6 ?
    N1 C6 H6 . . 119.6 ?
    O4' C1' N1 . . 109.30(15) ?
    O4' C1' C2' . . 106.64(16) ?
    N1 C1' C2' . . 111.26(16) ?
    O4' C1' H1 . . 109.9 ?
    N1 C1' H1 . . 109.9 ?
    C2' C1' H1 . . 109.9 ?
    C1' C2' C3' . . 103.04(15) ?
    C1' C2' H2A . . 111.2 ?
    C3' C2' H2A . . 111.2 ?
    C1' C2' H2B . . 111.2 ?
    C3' C2' H2B . . 111.2 ?
    H2A C2' H2B . . 109.1 ?
    O3' C3' C2' . . 111.57(16) ?
    O3' C3' C4' . . 108.37(16) ?
    C2' C3' C4' . . 102.54(16) ?
    O3' C3' H3A . . 111.3 ?
    C2' C3' H3A . . 111.3 ?
    C4' C3' H3A . . 111.3 ?
    O4' C4' C5' . . 109.27(16) ?
    O4' C4' C3' . . 105.60(15) ?
    C5' C4' C3' . . 114.21(16) ?
    O4' C4' H4 . . 109.2 ?
    C5' C4' H4 . . 109.2 ?
    C3' C4' H4 . . 109.2 ?
    O5' C5' C4' . . 112.26(16) y
    O5' C5' H5B . . 109.2 ?
    C4' C5' H5B . . 109.2 ?
    O5' C5' H5C . . 109.2 ?
    C4' C5' H5C . . 109.2 ?
    H5B C5' H5C . . 107.9 ?
    C3' O3' H3 . . 106.4(19) ?
    C1' O4' C4' . . 110.96(15) y
    C5' O5' H5 . . 109.(2) ?
loop_
    _geom_torsion_atom_site_label_1
    _geom_torsion_atom_site_label_2
    _geom_torsion_atom_site_label_3
    _geom_torsion_atom_site_label_4
    _geom_torsion_site_symmetry_1
    _geom_torsion_site_symmetry_2
    _geom_torsion_site_symmetry_3
    _geom_torsion_site_symmetry_4
    _geom_torsion
    _geom_torsion_publ_flag
    C4 N3 C2 O2 . . . . -178.13(18) y
    C4 N3 C2 N1 . . . . 2.1(3) ?
    C6 N1 C2 O2 . . . . 175.01(18) ?
    C1' N1 C2 O2 . . . . -5.2(3) ?
    C6 N1 C2 N3 . . . . -5.2(3) ?
    C1' N1 C2 N3 . . . . 174.55(18) ?
    C2 N3 C4 N4 . . . . -176.89(18) ?
    C2 N3 C4 C5 . . . . 2.8(3) ?
    N4 C4 C5 C6 . . . . 175.05(18) y
    N3 C4 C5 C6 . . . . -4.6(3) ?
    C4 C5 C6 N1 . . . . 1.4(3) ?
    C2 N1 C6 C5 . . . . 3.3(3) ?
    C1' N1 C6 C5 . . . . -176.44(19) ?
    C6 N1 C1' O4' . . . . -6.8(3) ?
    C2 N1 C1' O4' . . . . 173.39(16) y
    C6 N1 C1' C2' . . . . 110.68(19) ?
    C2 N1 C1' C2' . . . . -69.1(2) ?
    O4' C1' C2' C3' . . . . 27.75(19) ?
    N1 C1' C2' C3' . . . . -91.35(18) ?
    C1' C2' C3' O3' . . . . 82.77(18) ?
    C1' C2' C3' C4' . . . . -33.03(18) y
    O3' C3' C4' O4' . . . . -90.74(17) ?
    C2' C3' C4' O4' . . . . 27.35(18) ?
    O3' C3' C4' C5' . . . . 149.18(16) ?
    C2' C3' C4' C5' . . . . -92.73(19) ?
    O4' C4' C5' O5' . . . . -62.1(2) ?
    C3' C4' C5' O5' . . . . 55.9(2) y
    N1 C1' O4' C4' . . . . 109.54(17) ?
    C2' C1' O4' C4' . . . . -10.83(19) ?
    C5' C4' O4' C1' . . . . 112.58(17) ?
    C3' C4' O4' C1' . . . . -10.69(19) ?
loop_
    _geom_hbond_atom_site_label_D
    _geom_hbond_atom_site_label_H
    _geom_hbond_atom_site_label_A
    _geom_hbond_site_symmetry_A
    _geom_hbond_distance_DH
    _geom_hbond_distance_HA
    _geom_hbond_distance_DA
    _geom_hbond_angle_DHA
    _geom_hbond_publ_flag
    N4 H4A O3' 4_566 0.86(3) 2.10(3) 2.949(2) 168.(2) yes
    N4 H4B O2 3_755 0.93(3) 2.05(3) 2.937(2) 159.(2) yes
    C1' H1 N3 3_745 1.0 2.46 3.317(3) 143.7 yes
    C3' H3A N3 3_645 1.0 2.53 3.524(3) 170.2 yes
    O3' H3 O5' 3_655 0.94(3) 1.86(4) 2.793(2) 175.(3) yes
    O5' H5 O2 3_745 0.91(4) 1.88(3) 2.716(2) 152.(3) yes
_shelx_hkl_file
;
   1   0   0   -0.10    0.40
   1   0   0    1.00    0.80
   1   0   0    1.00    0.60
  -1   0   0    0.40    0.50
  -1   0   0    0.50    0.60
  -2   0   0  159.08    7.80
  -2   0   0  139.79    6.80
   2   0   0  148.69    6.30
   2   0   0  141.19    6.80
   3   0   0    1.50    1.50
   3   0   0    0.50    0.90
   4   0   0  764.52   29.40
   4   0   0  769.12   30.00
   4   0   0  735.03   31.20
  -5   0   0   -2.50    2.60
  -5   0   0   -1.10    1.90
  -5   0   0    0.70    1.90
   5   0   0    0.30    1.70
   5   0   0   -0.10    1.50
   5   0   0   -1.40    1.90
   5   0   0    0.10    0.70
   5   0   0    1.70    1.00
   6   0   0    7.80    2.60
   6   0   0    8.90    2.30
  -6   0   0   11.20    2.70
  -6   0   0    6.30    3.60
  -6   0   0    8.50    2.60
   6   0   0    5.00    1.30
  -7   0   0   -0.30    2.20
   7   0   0   -0.30    2.00
  -7   0   0   -1.10    2.00
  -7   0   0    0.30    2.10
   8   0   0   17.00    2.30
   0   1   0   -0.10    0.20
   0  -1   0   -0.10    0.20
   0   1   0    0.10    0.10
   0  -1   0   -0.20    0.10
   0  -1   0    0.10    0.20
  -1   1   0 1452.15   58.09
   1   1   0 1535.25   58.89
  -1  -1   0 1643.44   58.89
   1  -1   0 1486.35   57.79
   1  -1   0 1573.24   58.09
   1  -1   0 1655.63   58.19
  -1  -1   0 1536.55   58.39
   1   1   0 1513.25   58.29
   2   1   0 9133.89  341.17
   2  -1   0 9124.39  341.17
   2  -1   0 8741.73  339.87
  -2  -1   0 9999.00  341.07
   2  -1   0 8857.61  339.77
  -2  -1   0 8656.43  340.47
  -2  -1   0 8574.84  339.97
   2   1   0 9807.52  340.07
  -3  -1   0  883.71   38.10
  -3  -1   0  915.91   37.00
   3   1   0  991.40   37.10
   3   1   0  932.01   36.00
   3  -1   0  977.00   35.90
   3  -1   0  891.11   36.70
   4   1   0   38.80    4.10
   4   1   0   35.00    2.50
   4  -1   0   31.90    2.40
   4  -1   0   36.80    2.80
   4  -1   0   37.30    3.60
   5   1   0  248.48   11.40
   5   1   0  224.68   12.50
   5   1   0  244.38   11.40
  -5  -1   0  232.78   12.10
  -5  -1   0  244.28   13.70
  -5   1   0  240.78   11.90
   5  -1   0  238.88   10.20
  -5   1   0  233.58   11.80
   5  -1   0  238.98   11.30
  -5   1   0  202.68   13.00
   5   1   0  224.48    9.90
  -5  -1   0  240.58   12.00
  -5  -1   0  220.48   11.10
   5  -1   0  240.88   10.30
   5  -1   0  228.48   11.10
   5  -1   0  219.38   12.30
  -6   1   0   -1.00    2.00
   6   1   0    0.80    1.90
  -6  -1   0    0.60    2.20
  -6  -1   0   -1.20    3.00
  -6   1   0    0.00    1.90
   6  -1   0   -0.60    1.00
  -6   1   0    2.60    3.10
   6  -1   0   -1.20    1.90
   6   1   0   -0.70    2.00
  -6  -1   0   -3.60    1.80
  -7  -1   0   85.39    6.50
  -7   1   0   89.89    6.10
  -7  -1   0   93.99    7.80
  -7   1   0   91.19    7.70
   7   1   0   95.39    6.00
   7  -1   0   91.69    6.30
   7   1   0   86.99    5.70
  -7   1   0   90.09    6.60
  -7  -1   0   87.59    6.70
   8  -1   0    9.80    1.90
  -8  -1   0    3.20    1.70
  -8  -1   0    0.60    1.70
   8   1   0    9.20    1.80
  -8   1   0    3.00    1.50
  -8   1   0    4.40    2.00
   0  -2   0   -0.30    0.60
   0   2   0   -0.50    0.40
   0   2   0    0.60    0.50
   0  -2   0    0.20    0.30
   0  -2   0   -1.60    0.80
   0  -2   0   -1.10    0.50
  -1  -2   0 1109.69   41.30
   1   2   0 1071.69   40.50
  -1   2   0 1072.09   39.90
  -1  -2   0 1070.89   40.00
   1  -2   0 1004.40   40.10
   1   2   0 1070.79   41.30
  -1  -2   0 1072.39   40.60
   1  -2   0 1042.30   39.70
  -2  -2   0  149.69    7.10
   2  -2   0  150.68    6.10
   2  -2   0  141.69    6.70
  -2  -2   0  141.39    7.70
   2   2   0  145.99    7.00
  -2  -2   0  139.19    6.30
   2  -2   0  146.29    6.70
   3  -2   0  886.81   35.20
  -3  -2   0  928.81   36.70
  -3  -2   0  890.11   37.70
   3   2   0  924.11   36.50
   3  -2   0  955.60   36.20
   4  -2   0   28.80    2.10
   4   2   0   25.30    3.40
   4  -2   0   29.70    3.60
   4  -2   0   27.70    2.40
  -4  -2   0   29.00    4.40
   5  -2   0   81.79    5.20
   5   2   0   86.29    5.60
  -5   2   0   90.89    6.40
   5  -2   0   68.09    6.10
   5  -2   0   78.19    4.50
  -5   2   0   77.39    7.40
   5  -2   0   85.89    4.60
  -5  -2   0   79.19    6.40
  -5  -2   0   72.69    6.90
  -5   2   0   85.29    6.00
  -5  -2   0   91.89    5.50
   5   2   0   90.99    6.00
  -5  -2   0   74.69    5.90
   5  -2   0   76.59    5.30
   5   2   0   77.99    7.10
  -6  -2   0  123.29    7.80
  -6   2   0  139.39    8.90
  -6  -2   0  140.79    8.90
  -6   2   0  135.49    8.40
  -6  -2   0  143.69    8.80
  -6  -2   0  147.39   11.00
   6  -2   0  138.59    6.80
   6   2   0  146.59    8.50
  -6   2   0  136.69   10.50
   6   2   0  144.99    8.30
   6  -2   0  150.18    8.10
   7  -2   0   66.29    4.90
  -7  -2   0   60.19    6.20
  -7   2   0   67.69    5.30
  -7  -2   0   66.19    6.00
  -7  -2   0   65.09    5.00
   7   2   0   66.29    5.20
   7   2   0   59.19    4.70
  -7   2   0   56.09    6.70
  -7   2   0   65.29    4.80
  -8  -2   0   42.20    4.10
   8  -2   0   36.90    2.90
  -8   2   0   26.70    3.60
  -8  -2   0   38.90    3.40
   0   3   0   -0.10    0.40
   0  -3   0   -0.50    0.50
   0   3   0    0.00    0.40
   0  -3   0    0.00    0.60
   0  -3   0    0.10    0.30
   0  -3   0   -0.20    1.00
  -1  -3   0   50.89    2.70
   1  -3   0   56.69    2.30
   1  -3   0   57.89    2.50
  -1  -3   0   52.59    3.20
   1  -3   0   55.49    2.90
  -1  -3   0   61.09    4.10
   1   3   0   58.39    3.20
   2  -3   0  262.27   10.10
   2  -3   0  244.68   10.70
  -2  -3   0  259.87   11.30
  -2  -3   0  244.68   10.50
   2   3   0  257.07   11.20
  -2  -3   0  252.27   12.40
   2  -3   0  250.07   10.70
   3  -3   0    1.60    0.70
   3   3   0    0.50    1.50
   3  -3   0    1.50    1.40
  -3  -3   0    1.20    0.80
  -3  -3   0    0.40    1.30
   3  -3   0    1.20    0.80
  -3  -3   0    2.00    1.30
  -4   3   0   90.59    5.90
   4  -3   0   84.19    5.90
   4  -3   0   97.19    4.60
   4   3   0   87.39    5.80
   4  -3   0  107.19    5.20
  -4  -3   0   82.39    5.50
  -4  -3   0   87.79    7.00
  -4   3   0   78.19    5.90
  -4   3   0  101.29    7.30
   4   3   0   78.49    6.20
  -5   3   0  593.64   25.10
   5   3   0  562.24   24.50
   5  -3   0  574.44   23.00
  -5  -3   0  576.44   24.30
   5  -3   0  562.14   23.00
  -5  -3   0  626.54   25.20
  -5  -3   0  578.34   27.30
   5  -3   0  566.54   24.10
  -5   3   0  573.34   27.20
  -5   3   0  604.04   24.60
   5   3   0  571.24   24.30
  -5  -3   0  553.24   25.30
   5  -3   0  554.64   23.70
  -6  -3   0  101.99    8.00
   6  -3   0  109.19    5.60
  -6   3   0  114.89    7.80
  -6  -3   0  117.79    6.90
  -6   3   0  101.39    6.90
  -6  -3   0  102.09    7.30
  -6   3   0  106.89    8.80
   6  -3   0  104.29    5.70
   6   3   0  120.29    7.50
   6  -3   0  107.19    6.90
   6   3   0   96.09    6.80
  -6  -3   0  120.19    9.60
  -7   3   0  145.29    7.40
   7   3   0  141.59    7.50
  -7  -3   0  109.99    7.80
   7   3   0  141.39    7.90
  -7   3   0  123.89    9.50
  -7  -3   0  134.89    8.20
   7  -3   0  132.99    6.20
  -7  -3   0  135.69    9.50
   7  -3   0  142.29    7.70
   0  -4   0 2287.87   85.49
   0  -4   0 2347.07   86.09
   0  -4   0 2165.58   86.09
   0  -4   0 2360.36   87.89
   1  -4   0  613.24   25.80
  -1  -4   0  674.93   27.00
   1  -4   0  708.03   26.40
  -1  -4   0  677.93   26.20
   1   4   0  706.03   26.60
   1  -4   0  694.93   26.50
   1  -4   0  681.53   25.80
  -1  -4   0  738.33   28.70
   2   4   0   12.20    1.80
   2  -4   0   11.00    1.10
  -2  -4   0   10.80    1.50
   2  -4   0   10.60    1.70
  -2  -4   0    8.00    1.70
  -2  -4   0   10.70    2.40
  -3  -4   0   42.40    4.00
   3  -4   0   51.79    2.90
   3  -4   0   47.50    2.60
  -3  -4   0   52.79    3.40
   3   4   0   52.79    4.10
  -3  -4   0   43.10    2.90
  -3  -4   0   49.60    5.60
   4  -4   0  469.85   20.00
   4  -4   0  529.95   19.10
  -4  -4   0  457.35   20.20
  -4   4   0  457.05   19.90
   4  -4   0  437.16   18.90
   4   4   0  484.15   20.60
  -4  -4   0  507.25   23.00
  -4   4   0  504.35   21.00
   4  -4   0  484.75   19.50
   4   4   0  471.45   21.30
  -4  -4   0  436.16   20.60
  -4  -4   0  461.25   21.30
  -4   4   0  511.25   23.00
   5  -4   0   14.80    1.90
   5   4   0   20.80    3.20
   5  -4   0   17.80    2.20
  -5  -4   0   14.60    2.90
   5   4   0   16.80    3.10
  -5   4   0   16.60    2.80
  -5   4   0   16.70    4.30
  -5  -4   0   22.40    4.30
  -5   4   0   23.80    3.90
   5  -4   0   12.40    2.10
  -5  -4   0   15.20    4.50
  -5  -4   0   11.60    2.90
   5  -4   0   12.80    2.70
  -6   4   0   10.10    2.40
  -6   4   0   17.20    3.30
   6  -4   0   14.60    1.90
  -6  -4   0   15.60    4.70
   6   4   0   14.20    2.90
   6   4   0   15.70    3.40
   6  -4   0   14.40    2.00
  -6  -4   0   16.10    3.00
   6  -4   0   20.00    3.10
  -6  -4   0   16.80    3.70
  -6   4   0   12.40    4.30
  -6  -4   0   10.10    2.80
  -7   4   0  153.68   10.10
   7   4   0  167.78    8.50
  -7  -4   0  142.79    9.10
   7  -4   0  167.18    8.30
  -7  -4   0  171.28   10.50
   7   4   0  143.89    7.80
   0  -5   0    0.40    0.50
   0  -5   0   -0.20    0.70
   0  -5   0    0.70    1.30
   1   5   0 2329.97   90.69
  -1  -5   0 2391.66   93.49
   1  -5   0 2369.36   90.89
   1  -5   0 2340.07   90.19
  -1  -5   0 2360.56   91.49
  -1  -5   0 2432.96   90.59
   1  -5   0 2667.63   91.69
   2  -5   0   84.39    4.00
  -2  -5   0   95.99    5.60
  -2  -5   0   86.89    6.70
   2   5   0   79.89    5.10
  -2  -5   0   90.69    4.30
   2  -5   0   90.99    4.70
  -2  -5   0   86.49    4.50
  -3  -5   0  154.58    6.80
  -3  -5   0  142.79   10.10
  -3  -5   0  142.09    8.50
   3   5   0  156.28    8.20
   3  -5   0  157.08    6.70
  -3  -5   0  149.29    7.30
   3  -5   0  129.79    6.10
  -3   5   0  145.89   10.60
   4   5   0   35.90    3.90
  -4  -5   0   28.40    3.40
  -4   5   0   32.50    5.00
  -4   5   0   32.60    3.10
   4  -5   0   31.70    2.70
  -4  -5   0   32.40    3.30
  -4  -5   0   29.20    4.50
   4  -5   0   37.10    2.40
  -4   5   0   33.70    3.80
   4   5   0   35.30    4.40
  -5  -5   0   -0.30    1.40
  -5  -5   0    2.20    3.20
  -5   5   0   -0.50    2.10
   5  -5   0    1.70    2.00
   5   5   0   -0.80    2.10
  -5  -5   0    1.10    1.60
   5   5   0    1.30    1.80
   5  -5   0   -1.50    0.80
  -5   5   0   -0.30    1.60
   5  -5   0    0.90    0.90
   5  -5   0    0.20    1.10
  -5  -5   0    1.00    2.70
   6  -5   0   15.10    3.00
   6   5   0   14.20    3.40
   6  -5   0   14.60    1.80
  -6  -5   0   12.70    3.20
   6  -5   0   10.90    1.70
  -6  -5   0   12.70    4.40
  -6   5   0   21.90    4.80
  -6  -5   0   12.80    3.80
  -6  -5   0   11.20    2.90
  -7   5   0    5.00    2.40
  -7  -5   0    9.20    2.60
   7  -5   0    6.90    1.10
   7   5   0    9.00    2.10
  -7  -5   0    5.50    2.00
  -7  -5   0   11.70    3.40
   7  -5   0    3.80    1.80
   0  -6   0  581.84   26.10
   0  -6   0  576.84   23.50
   0  -6   0  590.14   22.60
   1  -6   0 1432.06   54.69
   1  -6   0 1480.05   53.79
  -1  -6   0 1408.46   55.39
  -1  -6   0 1379.06   53.79
  -1  -6   0 1417.66   57.69
   1  -6   0 1454.25   57.89
  -1  -6   0 1414.56   54.19
  -2  -6   0   45.60    2.70
   2  -6   0   37.90    2.40
  -2  -6   0   37.80    3.00
   2  -6   0   40.70    3.10
  -2  -6   0   43.90    5.70
  -2  -6   0   38.30    3.80
  -3  -6   0   80.59    5.80
   3  -6   0  106.29    4.80
   3   6   0   85.49    5.80
  -3  -6   0   89.39    4.70
   3   6   0   90.29    5.90
  -3  -6   0   96.29    5.40
  -3  -6   0   89.99    4.70
  -3  -6   0   94.99    5.60
   3  -6   0   83.69    4.20
   3  -6   0   91.69    5.60
  -3   6   0  100.49    7.40
  -4  -6   0  135.39    6.60
  -4   6   0  129.69    9.80
  -4  -6   0  130.99    7.80
  -4  -6   0  137.59    9.80
   4  -6   0  129.49    6.60
   4  -6   0  135.59    6.20
  -4  -6   0  123.89    7.80
   4   6   0  133.59    7.90
  -5  -6   0   61.69    5.60
  -5  -6   0   61.39    5.30
  -5  -6   0   64.29    7.40
   5  -6   0   64.79    4.50
   5   6   0   66.49    5.20
  -5   6   0   57.99    6.50
   5  -6   0   57.79    3.70
   5  -6   0   67.59    3.80
   6  -6   0  130.49    6.30
  -6  -6   0  133.09    7.50
   6   6   0  133.59    7.70
   6  -6   0  122.39    7.10
  -6  -6   0  126.89    9.50
  -6   6   0  124.19    9.80
   6  -6   0  127.69    6.30
  -7  -6   0    6.80    2.20
  -7   6   0    8.00    2.60
   7  -6   0    7.20    1.10
  -7  -6   0   13.80    2.20
  -7  -6   0    9.00    2.70
   7   6   0    7.20    1.80
   0  -7   0   -0.50    0.60
   0  -7   0    0.70    1.00
   0  -7   0   -0.40    2.20
  -1  -7   0  106.09    5.30
   1   7   0   97.19    5.60
  -1  -7   0  103.39    6.30
   1  -7   0  104.49    5.80
  -1  -7   0  106.29    4.90
   1  -7   0  108.69    5.00
   2  -7   0    9.00    1.60
   2  -7   0    7.40    1.20
  -2  -7   0    7.10    1.40
  -2  -7   0    8.50    2.10
  -2  -7   0    8.80    1.50
  -2  -7   0   11.50    2.30
  -2   7   0   14.70    2.70
  -2  -7   0   10.10    1.50
   2   7   0   10.80    1.90
   3  -7   0   94.19    6.50
   3   7   0  100.09    6.10
   3  -7   0  101.19    5.10
  -3  -7   0   98.69    5.10
  -3  -7   0   99.39    5.80
  -3  -7   0  101.19    5.20
  -3  -7   0   91.59    7.00
  -3  -7   0   95.79    6.70
   3   7   0  100.09    5.40
  -3   7   0   96.99    8.30
  -3  -7   0   92.29    6.10
   3  -7   0   95.89    4.60
   4   7   0   11.00    2.50
  -4   7   0    8.70    3.30
  -4  -7   0    7.70    2.70
   4  -7   0   10.20    1.70
  -4  -7   0    8.00    2.80
  -4  -7   0   10.00    4.40
   4  -7   0    7.80    1.40
  -4  -7   0    7.00    1.60
  -5   7   0  427.16   22.10
   5   7   0  438.56   19.40
   5  -7   0  443.96   17.80
  -5  -7   0  434.46   19.40
  -5  -7   0  419.26   19.50
   5  -7   0  431.86   17.80
  -5  -7   0  446.86   22.30
   6  -7   0   36.30    2.60
   6  -7   0   35.40    2.70
   6   7   0   29.50    3.40
  -6  -7   0   36.90    5.50
  -6  -7   0   34.60    3.60
   7   7   0   71.69    4.50
   0  -8   0    1.40    0.70
   0  -8   0    2.60    1.40
   0  -8   0    0.30    0.60
   0   8   0   -0.20    1.00
   0   8   0    1.10    1.90
  -1   8   0   22.40    2.70
  -1  -8   0   17.60    1.80
  -1  -8   0   16.80    2.80
   1   8   0   22.50    2.70
  -1   8   0   28.40    3.70
   1  -8   0   14.50    2.30
   1  -8   0   21.40    1.90
  -1  -8   0   14.60    2.10
  -2   8   0   25.60    3.60
   2   8   0   25.00    2.70
  -2  -8   0   28.20    2.60
  -2  -8   0   28.90    2.50
   2  -8   0   30.80    2.30
  -2  -8   0   32.00    2.50
  -2  -8   0   23.30    3.40
   2  -8   0   18.40    1.90
  -2  -8   0   30.80    4.10
  -3  -8   0   31.90    2.70
   3   8   0   30.20    3.80
   3  -8   0   29.60    2.50
  -3  -8   0   28.40    3.60
   3   8   0   29.20    3.30
  -3  -8   0   28.60    3.30
  -3  -8   0   26.70    3.60
   3  -8   0   28.40    2.10
  -3  -8   0   22.50    2.30
  -4  -8   0  198.98    9.60
  -4  -8   0  222.78   13.90
   4  -8   0  217.78    9.30
  -4  -8   0  209.58   11.40
   4   8   0  211.48   11.00
  -4  -8   0  224.48   11.20
   4  -8   0  195.98    9.60
   5   8   0  437.76   19.60
  -5  -8   0  448.76   22.30
   5  -8   0  444.56   18.10
  -5  -8   0  455.35   19.80
   5  -8   0  444.66   18.10
   6  -8   0  496.55   19.10
  -6  -8   0  492.45   22.40
   6  -8   0  430.96   19.00
  -6  -8   0  496.35   20.30
   0  -9   0   -0.30    0.60
   0   9   0   -1.20    1.60
   0  -9   0    0.90    0.90
   1  -9   0    0.70    0.70
   1   9   0   -0.20    1.10
  -1   9   0    1.90    1.60
   1  -9   0    0.80    0.70
  -1  -9   0    0.10    1.00
  -1  -9   0    0.60    1.00
  -1   9   0    0.70    1.60
  -2  -9   0   94.89    5.70
  -2   9   0   95.09    6.60
   2  -9   0   90.29    4.60
  -2  -9   0   93.79    6.20
  -2  -9   0   92.99    5.10
   2  -9   0   97.89    5.10
  -2  -9   0   90.89    6.60
   2   9   0   93.89    5.60
  -2  -9   0  100.09    5.20
  -3  -9   0  514.95   21.50
   3  -9   0  497.65   20.10
  -3  -9   0  492.15   20.10
  -3  -9   0  466.95   21.10
  -3  -9   0  479.45   20.20
   3   9   0  510.15   20.60
  -3  -9   0  505.25   22.10
   3  -9   0  483.05   19.60
   4  -9   0  218.58    9.60
  -4  -9   0  223.48   11.70
   4  -9   0  200.88   10.40
  -4  -9   0  217.88   11.20
   4   9   0  219.68   11.10
  -4  -9   0  237.28   13.90
  -5  -9   0   30.30    3.80
   5  -9   0   32.00    2.40
   5  -9   0   31.80    2.30
  -5  -9   0   33.30    5.20
   5   9   0   29.10    3.10
  -6  -9   0    0.90    1.80
   6  -9   0    0.90    0.70
  -6  -9   0   -1.20    1.00
   0 -10   0  139.79    6.50
   0 -10   0  133.19    7.00
   0  10   0  137.39    7.40
  -1 -10   0    9.20    1.70
   1 -10   0    9.10    1.60
   1  10   0    8.30    2.30
  -1  10   0    8.00    2.10
  -1 -10   0    8.40    1.60
  -1 -10   0    8.80    1.90
   1 -10   0   10.00    1.40
  -2 -10   0   78.09    6.40
   2  10   0   81.79    5.40
  -2 -10   0   80.59    4.50
   2 -10   0   73.59    4.10
  -2 -10   0   65.39    5.20
   2 -10   0   69.99    4.50
  -2 -10   0   81.89    4.60
  -2 -10   0   81.39    5.50
  -3 -10   0   20.40    2.40
  -3 -10   0   18.20    2.10
  -3 -10   0   11.60    3.00
  -3 -10   0   18.80    3.30
   3 -10   0   18.30    1.90
   4 -10   0   39.10    2.60
   4 -10   0   34.90    2.70
  -4 -10   0   38.30    3.70
  -4 -10   0   36.00    5.10
  -5 -10   0   42.40    3.50
   5 -10   0   41.40    2.60
  -5 -10   0   36.40    4.40
   0 -11   0   -1.20    1.10
   0 -11   0    0.20    0.90
   0  11   0    0.60    1.20
  -1 -11   0  302.77   13.00
   1  11   0  298.67   13.60
   1 -11   0  305.57   12.70
  -1 -11   0  303.47   12.90
  -2 -11   0   53.49    3.60
  -2 -11   0   49.70    3.50
  -2 -11   0   49.70    4.70
   2 -11   0   47.30    3.10
  -3 -11   0   -0.90    1.90
  -3 -11   0    2.70    1.40
  -3 -11   0    0.00    1.10
  -3 -11   0    0.80    1.80
   3 -11   0    0.60    0.80
  -3 -11   0    1.50    2.30
  -4 -11   0   -0.90    1.90
  -4 -11   0   -0.70    1.70
   4 -11   0    0.90    0.70
   0 -12   0  155.48    7.30
   0 -12   0  161.48    7.40
  -1 -12   0   -0.50    1.50
   1 -12   0    0.30    1.10
   1 -12   0    1.60    1.00
  -1 -12   0   -0.70    0.60
  -1 -12   0    1.10    1.10
   2 -12   0   67.49    3.70
  -2 -12   0   67.19    3.90
  -2 -12   0   63.09    4.90
  -2 -12   0   60.69    3.70
   2 -12   0   62.89    3.70
   3 -12   0  130.49    6.00
  -3 -12   0  130.29    8.80
   0 -13   0   -0.80    0.90
   0 -13   0    0.00    1.40
   1 -13   0    2.50    1.00
  -1 -13   0    2.20    1.00
  -2 -13   0   39.60    4.30
  -2 -13   0   39.50    2.60
   0   0   1   -2.20    0.20
   0   0  -1   -1.50    0.20
   0   0  -1   -1.20    0.30
   1   0  -1   59.59    2.80
  -1   0  -1   67.39    3.30
  -1   0  -1   65.19    3.70
  -1   0   1   67.79    3.40
   1   0   1   62.59    3.60
   1   0  -1   62.99    3.40
   1   0  -1   65.79    3.20
   1   0  -1   60.89    3.20
   1   0   1   69.79    3.40
   2   0  -1 3637.24  138.09
  -2   0   1 3591.64  138.79
   2   0  -1 3766.02  137.49
  -2   0  -1 3843.92  139.09
   2   0   1 3621.14  138.09
   2   0   1 3611.84  137.49
  -2   0  -1 3675.83  138.19
   2   0  -1 3684.93  138.69
   4   0  -1 1188.38   44.40
   4   0   1 1115.29   44.40
   4   0   1 1190.08   46.50
   4   0  -1 1187.38   45.10
   4   0  -1 1130.99   46.40
  -5   0   1   21.60    3.60
  -5   0  -1   18.10    4.30
   5   0   1   20.90    3.30
   5   0   1   22.60    3.30
   5   0  -1   17.30    2.50
   5   0   1   16.90    3.40
  -5   0   1   26.60    4.00
   5   0  -1   19.20    2.10
  -5   0  -1   21.80    3.80
   5   0   1   16.00    1.90
  -5   0   1   20.90    3.50
   5   0  -1   16.30    3.60
  -5   0  -1   21.10    3.40
  -5   0  -1   19.80    2.60
  -5   0   1   23.40    4.90
   5   0  -1   18.70    1.90
  -6   0   1   13.30    3.30
  -6   0   1   12.70    3.40
  -6   0  -1   13.50    4.20
   6   0   1   15.70    2.90
  -6   0  -1   16.10    3.20
  -6   0   1    7.10    3.70
   6   0   1   14.30    2.90
   6   0  -1   12.50    3.00
  -6   0  -1   20.30    4.00
   6   0  -1   11.20    1.60
   6   0  -1   15.10    2.80
  -7   0   1  110.29    7.00
   7   0  -1  107.19    6.70
  -7   0  -1   99.69    7.10
  -7   0  -1  116.39    9.20
   7   0  -1  102.09    6.70
   7   0   1  116.89    6.90
  -7   0  -1  120.99    7.50
  -7   0   1  108.99    7.10
  -7   0   1  115.19    9.20
  -8   0  -1   35.00    3.10
   8   0  -1   38.20    3.10
  -8   0   1   36.30    3.90
  -8   0   1   29.10    2.70
   8   0   1   31.00    2.90
   0  -1  -1   25.60    1.50
   0  -1   1   23.70    1.40
   0  -1   1   24.80    1.50
   0  -1  -1   26.30    1.00
   0  -1  -1   23.60    1.00
   0  -1  -1   23.20    1.10
  -1  -1  -1  490.45   19.10
  -1  -1  -1  477.35   18.70
   1  -1   1  502.95   19.10
   1  -1   1  447.76   18.70
   1   1  -1  490.75   19.50
  -1  -1  -1  505.45   19.70
   1   1  -1  530.35   19.30
   1   1   1  476.65   18.80
  -1  -1   1  439.86   18.80
   1  -1  -1  453.25   18.40
   1  -1  -1  497.25   18.10
   1  -1  -1  534.45   18.50
  -1  -1   1  491.85   19.20
   1   1   1  481.05   19.30
   2  -1   1 2262.97   88.49
   2  -1   1 2499.65   89.19
   2   1  -1 2345.57   88.59
   2   1  -1 2454.35   89.29
  -2  -1  -1 2202.38   88.49
  -2  -1  -1 2402.36   89.29
  -2  -1  -1 2373.76   90.19
   2  -1  -1 2328.77   86.29
   2   1   1 2217.98   86.49
   2  -1  -1 2288.17   86.99
   2   1   1 2471.85   87.29
   2  -1  -1 2171.58   86.89
  -2  -1   1 2287.07   87.19
  -2  -1   1 2386.16   88.09
  -3  -1  -1  854.81   34.70
   3   1  -1  895.31   34.80
   3   1  -1  898.41   33.70
  -3  -1  -1  915.81   36.20
   3  -1   1  833.32   34.40
   3  -1   1  834.32   33.60
  -3  -1   1  829.42   35.90
   3  -1  -1  877.91   34.70
   3  -1  -1  892.01   33.70
   3   1   1  935.51   35.00
   3   1   1  843.62   33.80
   4  -1   1  297.07   12.50
   4   1  -1  289.47   13.90
   4  -1   1  299.37   12.00
   4   1  -1  278.77   11.90
   4  -1   1  267.47   13.50
   4   1   1  302.17   13.90
   4  -1  -1  295.97   12.40
   4  -1  -1  282.67   13.50
   4  -1  -1  268.37   11.70
   5  -1   1  263.17   14.10
   5   1  -1  285.87   11.70
  -5   1   1  247.08   13.60
   5  -1   1  273.17   11.70
  -5  -1  -1  286.07   12.80
  -5  -1  -1  226.58   13.00
   5   1  -1  276.57   13.00
   5  -1   1  288.87   13.10
  -5   1   1  281.17   13.50
   5   1  -1  263.17   14.20
  -5  -1  -1  317.47   16.10
  -5   1   1  294.57   15.50
  -5  -1  -1  277.37   13.90
  -5   1   1  285.87   13.80
   5  -1   1  288.37   11.90
   5   1   1  275.77   13.20
   5  -1  -1  273.37   13.00
   5   1   1  281.67   13.30
   5  -1  -1  289.37   12.00
   5   1   1  279.37   14.50
  -5   1  -1  289.97   15.60
   5  -1  -1  290.87   13.20
  -5  -1   1  272.67   15.40
   5  -1  -1  289.37   12.00
  -5   1  -1  281.27   13.70
   5  -1  -1  258.37   14.10
  -5  -1   1  290.37   13.80
   5  -1  -1  284.97   12.90
  -5   1  -1  282.67   13.70
  -5  -1   1  287.47   14.10
  -6   1   1  139.09    9.00
  -6  -1  -1  155.78   10.60
  -6  -1  -1  140.29    8.70
  -6   1   1  137.09    8.30
   6   1  -1  151.48    8.30
   6  -1   1  132.39    6.70
  -6   1   1  141.99   10.70
   6   1  -1  136.69    8.00
  -6  -1  -1  155.08    9.40
   6  -1   1  152.58    8.30
   6  -1  -1  122.19    7.70
   6   1   1  151.98    8.40
  -6   1  -1  142.79   10.80
   6   1   1  144.09    8.30
  -6   1  -1  155.08    9.20
   6  -1  -1  143.69    8.20
  -6   1  -1  153.68    9.00
   6  -1  -1  145.99    7.00
  -6  -1   1  145.89   10.40
  -6  -1   1  155.78    9.40
  -6  -1   1  142.19    9.00
  -7   1   1   75.29    5.70
  -7  -1  -1   73.09    6.20
   7   1  -1   71.99    5.40
  -7  -1  -1   74.89    7.00
  -7   1   1   68.29    6.80
   7  -1   1   74.79    5.40
   7   1  -1   82.49    5.40
  -7   1   1   75.69    6.10
   7  -1  -1   80.19    5.60
  -7  -1   1   80.29    6.00
  -7  -1   1   72.89    5.60
  -7  -1   1   69.39    6.80
  -7   1  -1   78.49    6.10
  -7   1  -1   81.99    7.20
   7   1   1   68.99    5.30
  -7   1  -1   65.89    5.70
   7   1   1   68.49    5.40
   8  -1   1    7.30    1.70
  -8  -1  -1    1.70    1.70
  -8   1   1    4.20    2.00
  -8   1   1    6.80    1.40
  -8  -1  -1    6.60    1.80
   8   1  -1    8.60    1.70
   8   1   1    1.80    1.20
  -8  -1   1    5.20    2.10
  -8   1  -1    2.70    1.20
   8  -1  -1    3.30    1.40
  -8   1  -1    5.00    2.10
  -8  -1   1    0.40    1.10
   0  -2   1   19.60    1.60
   0  -2  -1   18.30    0.80
   0  -2   1   14.20    1.70
   0  -2   1   16.40    1.10
   0  -2  -1   18.70    2.00
   0  -2   1   15.90    1.30
   1  -2   1  201.68    7.70
   1   2  -1  184.88    8.80
  -1  -2  -1  187.78    7.70
  -1  -2  -1  186.98    8.10
   1  -2   1  195.18    8.20
  -1  -2  -1  199.08    9.00
   1   2  -1  201.98    8.40
   1   2   1  194.48    8.90
  -1  -2   1  188.18    7.70
  -1  -2   1  194.88    8.80
   1  -2  -1  181.18    7.50
  -1  -2   1  192.08    8.30
   1   2   1  198.38    8.00
  -2  -2  -1  724.93   28.40
   2  -2   1  676.63   28.80
  -2  -2  -1  773.42   30.20
   2   2  -1  811.22   29.30
   2  -2   1  741.63   28.20
  -2  -2  -1  752.72   29.20
   2   2  -1  700.83   28.30
   2  -2   1  735.73   28.90
   2  -2  -1  718.53   27.90
   2  -2  -1  702.93   27.90
   2   2   1  705.83   28.30
  -2  -2   1  705.93   29.20
  -2  -2   1  739.73   28.60
  -2  -2   1  707.13   27.60
   2  -2  -1  750.52   27.30
   3  -2   1   19.40    1.50
  -3  -2  -1   22.60    2.80
  -3  -2  -1   18.70    2.10
   3   2  -1   23.70    2.80
  -3  -2  -1   21.60    3.50
   3  -2   1   22.20    2.00
   3  -2   1   23.00    2.50
   3  -2  -1   18.70    2.50
   3  -2  -1   20.30    1.80
  -3  -2   1   18.40    3.10
   3   2   1   19.00    2.70
   4   2  -1   88.19    6.20
   4  -2   1   80.79    4.20
  -4  -2  -1   73.49    6.80
   4  -2   1   78.29    4.60
  -4  -2  -1   97.29    8.20
   4  -2   1   78.09    5.90
   4   2   1   84.19    5.70
   4  -2  -1   78.59    4.40
  -4   2  -1   60.09    6.90
   4  -2  -1   81.59    5.70
  -4  -2   1   79.79    6.80
   4  -2  -1   81.09    4.00
  -5  -2  -1  276.07   14.50
   5  -2   1  292.07   12.60
  -5   2   1  301.07   14.10
   5  -2   1  302.77   13.80
   5  -2   1  310.27   12.70
  -5   2   1  298.77   16.40
  -5   2   1  306.67   14.60
  -5  -2  -1  293.37   16.40
  -5  -2  -1  293.67   13.70
  -5  -2  -1  287.87   14.20
   5  -2   1  282.57   15.00
   5  -2   1  348.27   14.70
   5   2  -1  309.97   14.20
   5  -2  -1  307.67   13.90
  -5  -2   1  296.77   14.70
   5   2   1  293.57   14.10
   5  -2  -1  309.27   12.80
  -5  -2   1  308.97   13.90
  -5  -2   1  311.97   16.70
   5  -2  -1  314.17   13.60
  -5   2  -1  292.77   16.50
   5   2   1  290.27   14.00
  -5   2  -1  303.67   14.50
  -5   2  -1  310.67   14.50
  -5  -2   1  305.47   14.70
   5  -2  -1  294.37   12.70
   6  -2   1    1.60    2.30
  -6  -2  -1    3.60    2.20
   6   2  -1    3.20    1.90
  -6  -2  -1    4.50    3.60
  -6   2   1    2.90    2.60
  -6   2   1    3.80    2.60
   6  -2   1    3.90    1.30
  -6   2   1    2.30    2.00
  -6  -2  -1    3.60    2.70
   6   2  -1    6.30    2.20
  -6  -2  -1    2.80    2.40
   6  -2  -1    4.30    1.30
  -6  -2   1    1.80    3.50
   6   2   1    3.40    1.70
  -6   2  -1    3.20    2.20
   6   2   1    1.90    2.20
   6  -2  -1    1.40    2.10
  -6   2  -1    5.10    3.50
  -6  -2   1    8.30    2.70
   6  -2  -1    4.30    1.50
  -6  -2   1    6.20    2.20
  -6   2  -1    4.50    2.60
  -7  -2  -1   34.30    4.90
   7   2  -1   32.50    3.60
   7   2  -1   37.20    3.60
   7  -2   1   43.10    3.90
  -7   2   1   40.90    4.20
  -7  -2  -1   40.60    4.40
  -7   2   1   39.00    5.10
  -7   2   1   38.70    3.60
  -7   2  -1   39.60    4.00
   7   2   1   40.20    3.80
  -7   2  -1   42.90    5.20
  -7  -2   1   42.30    4.60
  -7   2  -1   37.80    3.80
  -7  -2   1   40.20    4.30
   7   2   1   41.90    3.70
   7  -2  -1   41.80    3.90
  -7  -2   1   39.60    5.10
   7  -2  -1   39.20    2.70
  -8  -2  -1   18.80    3.00
  -8   2   1   20.10    3.00
  -8  -2  -1   24.00    2.70
  -8  -2   1   19.50    3.10
  -8  -2   1   23.30    2.70
   8  -2  -1   23.60    2.40
   0  -3   1   45.90    2.30
   0  -3  -1   49.00    3.70
   0  -3   1   46.50    2.80
   0   3  -1   43.50    2.60
   0  -3   1   44.00    2.60
   0  -3   1   44.20    3.40
   0  -3  -1   46.10    2.20
  -1  -3  -1  178.98    7.30
   1  -3   1  174.48    7.80
  -1  -3  -1  196.48    9.10
  -1  -3  -1  170.68    7.80
   1   3  -1  185.98    8.00
   1  -3   1  180.88    7.80
   1  -3   1  179.68    7.30
  -1  -3   1  177.28    9.00
   1   3   1  188.18    7.60
   1  -3  -1  167.98    7.10
  -1  -3   1  184.88    7.50
  -1  -3   1  179.48    8.10
   2  -3   1   32.10    2.80
  -2  -3  -1   38.70    3.80
   2   3  -1   40.40    3.30
   2  -3   1   35.00    2.20
  -2  -3  -1   41.20    3.20
  -2  -3  -1   37.60    2.30
   2  -3  -1   39.30    2.50
   2  -3  -1   36.00    1.80
  -2  -3   1   40.20    3.40
   2  -3  -1   37.10    2.30
  -2  -3   1   31.20    3.70
   2   3   1   36.20    3.00
  -2  -3   1   30.90    2.40
  -3  -3  -1  294.97   14.60
   3   3  -1  293.07   13.00
  -3  -3  -1  265.67   11.80
   3  -3   1  290.07   11.60
  -3  -3  -1  279.67   13.10
  -3  -3  -1  267.17   11.30
   3  -3   1  266.17   11.20
   3  -3   1  285.67   12.60
   3  -3  -1  290.17   11.60
  -3  -3   1  270.17   14.30
   3   3   1  281.67   13.00
  -3  -3   1  301.27   13.50
   3  -3  -1  273.07   12.50
   4   3  -1  229.18   12.30
  -4  -3  -1  256.97   13.80
  -4   3   1  237.48   13.40
  -4  -3  -1  257.17   11.40
   4  -3   1  238.78   10.20
   4  -3   1  230.58   12.10
   4  -3   1  249.48   10.80
   4  -3   1  255.07   10.30
  -4   3   1  232.58   11.80
   4   3  -1  234.08   11.50
   4  -3  -1  249.08   10.60
  -4   3  -1  226.38   11.50
   4  -3  -1  259.47   10.20
   4   3   1  235.98   11.50
  -4  -3   1  233.48   11.20
  -4  -3   1  235.88   13.40
  -4   3  -1  231.78   11.40
  -4  -3   1  254.37   11.90
   4   3   1  244.38   12.30
  -4   3  -1  242.78   13.50
  -5  -3  -1   78.09    6.00
   5  -3   1   78.49    5.50
   5  -3   1   81.19    4.60
  -5   3   1   84.89    6.40
   5  -3   1   78.99    4.50
  -5  -3  -1   85.69    7.50
  -5   3   1   88.99    7.90
  -5  -3  -1   73.89    5.50
   5   3  -1   92.99    6.20
  -5   3   1   79.29    5.60
   5  -3   1   80.19    5.10
  -5  -3  -1   80.19    6.50
  -5  -3   1   82.79    7.80
   5   3   1   77.89    5.60
   5   3   1   82.59    5.80
   5  -3  -1   83.99    4.60
  -5   3  -1   74.79    6.10
  -5   3  -1   78.69    5.60
   5  -3  -1   86.09    5.70
  -5   3  -1   84.39    7.80
  -5  -3   1   73.79    5.80
  -5  -3   1   84.49    5.50
   5  -3  -1   89.79    4.60
   5  -3  -1   83.89    5.20
  -5  -3   1   79.39    6.20
  -6  -3  -1   19.00    3.80
   6   3  -1   31.40    4.20
   6   3  -1   22.20    3.50
  -6  -3  -1   27.60    3.70
   6  -3   1   25.70    2.50
  -6   3   1   22.40    4.00
   6  -3   1   24.20    2.60
  -6  -3  -1   27.40    5.40
  -6   3   1   28.10    3.60
  -6   3   1   30.30    5.50
   6  -3   1   24.80    3.20
   6   3   1   18.90    3.20
  -6   3  -1   35.30    5.00
  -6  -3   1   32.50    5.00
   6   3   1   27.40    4.00
   6  -3  -1   30.10    2.70
   6  -3  -1   27.10    2.70
  -6  -3   1   29.40    4.40
   6  -3  -1   25.60    3.10
  -6  -3   1   28.60    5.60
  -6   3  -1   25.60    4.10
  -6  -3   1   27.50    3.20
  -6   3  -1   32.80    3.70
   7   3  -1  124.49    7.20
  -7  -3  -1  120.59    9.10
  -7   3   1  116.99    8.60
   7  -3   1  106.09    7.70
   7   3  -1  108.49    6.70
  -7   3   1  110.49    7.50
  -7  -3  -1  109.69    7.70
  -7   3   1  103.69    6.10
   7  -3  -1  115.79    5.50
   7  -3  -1  116.09    6.70
   7   3   1  105.69    6.50
  -7  -3   1  115.09    7.00
  -7   3  -1  115.59    6.60
  -7   3  -1  105.09    8.30
   7   3   1  105.69    6.40
  -7  -3   1  112.29    8.00
  -7  -3   1  113.09    8.90
   0  -4   1  627.24   25.90
   0  -4   1  651.43   23.90
   0  -4  -1  625.54   24.00
   0  -4  -1  642.14   25.90
   0   4  -1  614.54   24.10
   0  -4  -1  588.64   23.30
   0  -4  -1  595.84   23.30
   0  -4   1  609.84   24.50
   0  -4   1  672.43   24.60
   1   4  -1  133.99    6.30
  -1  -4  -1  128.69    5.50
   1  -4   1  125.79    6.00
  -1  -4  -1  136.29    7.70
   1  -4   1  117.89    6.00
   1  -4   1  127.99    5.40
  -1  -4  -1  124.49    6.10
  -1  -4   1  124.99    7.30
  -1  -4   1  128.19    5.70
   1  -4  -1  122.59    5.30
   1   4   1  126.59    5.50
  -1  -4   1  121.69    6.40
   2  -4   1  212.88    8.70
  -2  -4  -1  214.28    9.00
   2  -4   1  200.98    9.30
   2  -4   1  202.48    9.40
  -2  -4  -1  201.78   11.10
   2   4  -1  204.38    9.80
  -2  -4  -1  213.38    9.90
   2   4   1  217.68    9.80
   2  -4  -1  208.68    9.20
   2  -4  -1  219.18    8.60
  -2  -4   1  205.38   10.30
  -2  -4   1  217.88   11.60
  -2  -4   1  226.88    9.40
  -3  -4  -1   14.50    1.60
   3  -4   1   13.10    1.60
   3   4  -1   13.80    2.50
  -3  -4  -1   13.30    3.00
   3  -4   1   13.20    1.30
   3  -4   1   15.20    2.40
  -3  -4  -1   10.80    2.20
  -3  -4  -1   14.40    1.80
  -3  -4   1   16.10    2.70
   3   4   1   15.10    2.30
  -3  -4   1   12.50    2.80
  -3  -4   1   14.80    1.90
  -3  -4   1   12.90    1.60
   3  -4  -1   15.70    1.60
   3  -4  -1   12.00    1.30
   4   4  -1   90.39    6.70
  -4   4   1   91.59    5.40
   4  -4   1   93.89    5.70
  -4  -4  -1   86.69    6.10
  -4   4   1   87.99    7.40
   4  -4   1   94.49    5.10
  -4  -4  -1   96.89    7.50
  -4   4   1   97.19    6.20
   4  -4   1   95.19    4.70
  -4  -4  -1   83.79    5.80
   4   4  -1   94.99    5.90
   4  -4   1   86.19    4.70
   4   4   1   88.89    6.50
   4   4   1   84.19    5.70
  -4  -4   1   87.59    6.60
  -4  -4   1   88.39    7.70
  -4  -4   1   90.39    6.30
   4  -4  -1   98.39    5.00
  -4   4  -1   83.19    5.60
   4   4   1   95.19    5.80
   4  -4  -1   96.99    4.50
  -4  -4   1   84.19    5.50
  -4   4  -1   91.49    6.00
  -4   4  -1   88.69    7.40
   5   4  -1   18.50    3.00
  -5   4   1    9.90    3.80
   5  -4   1   10.80    1.90
  -5  -4  -1   19.30    3.10
  -5  -4  -1   14.20    4.00
   5   4  -1   15.40    3.20
   5  -4   1   21.20    3.30
   5  -4   1   11.00    1.80
  -5  -4  -1   12.40    3.20
  -5   4   1   12.50    2.50
  -5   4   1   16.90    3.40
   5  -4   1   12.80    1.80
  -5   4  -1   13.80    4.30
  -5  -4   1   15.00    3.40
   5  -4  -1   12.60    1.80
  -5   4  -1   13.60    2.70
   5  -4  -1   14.00    2.10
  -5   4  -1   11.40    2.80
   5  -4  -1   10.80    1.70
  -5  -4   1   13.90    3.30
  -5  -4   1   12.20    4.20
   5   4   1   15.40    3.20
  -5  -4   1   11.40    2.80
   5  -4  -1   15.00    2.70
   5   4   1    8.00    2.40
  -6   4   1   62.89    5.90
   6  -4   1   64.59    5.20
   6  -4   1   59.89    4.00
   6  -4   1   63.99    3.80
   6   4  -1   61.49    4.80
  -6   4   1   61.29    6.60
  -6  -4  -1   68.79    6.90
  -6  -4  -1   62.59    6.30
  -6   4   1   59.09    4.60
   6   4  -1   67.39    5.70
  -6  -4  -1   67.09    5.00
   6   4   1   65.99    5.20
   6  -4  -1   68.49    4.90
  -6  -4   1   63.49    5.20
   6   4   1   58.49    4.70
  -6   4  -1   55.09    4.90
  -6   4  -1   64.99    7.30
  -6  -4   1   56.49    5.20
  -6  -4   1   65.09    5.80
  -6  -4   1   59.69    7.10
   6  -4  -1   64.89    3.90
   6  -4  -1   69.29    4.10
  -7  -4  -1   13.00    3.40
   7   4  -1   16.60    2.90
   7   4  -1   11.40    2.10
  -7   4   1    7.60    3.30
  -7  -4  -1    8.80    2.80
   7  -4   1   12.00    1.60
   7  -4   1   13.50    2.30
  -7  -4  -1    7.10    2.20
  -7   4  -1   13.90    3.60
   7   4   1   12.90    2.50
   7  -4  -1   15.00    1.80
  -7  -4   1    8.80    2.50
  -7  -4   1   11.80    3.40
   7  -4  -1   12.30    2.30
  -7   4  -1    8.20    1.90
  -7  -4   1   14.10    2.60
   0  -5   1 2604.04  100.29
   0  -5  -1 2770.32  102.29
   0  -5   1 2629.04  102.19
   0  -5   1 2658.73   99.39
   0  -5  -1 2648.14   99.59
   0  -5  -1 2609.74   98.89
   0  -5   1 2637.34  100.19
  -1  -5  -1  171.68    9.90
  -1  -5  -1  176.88    8.30
   1   5  -1  179.78    8.20
   1  -5   1  186.88    7.50
   1  -5   1  176.28    8.30
  -1  -5  -1  183.38    7.60
   1  -5   1  175.18    8.20
   1  -5  -1  165.68    6.70
   1  -5  -1  193.68   10.20
  -1  -5   1  170.48    7.60
  -1  -5   1  183.08    8.60
   1  -5  -1  169.98    6.70
   1  -5  -1  187.18    7.50
  -1  -5   1  175.28    9.90
   2  -5   1   83.39    4.00
  -2  -5  -1   82.49    5.10
   2   5  -1   72.39    4.90
   2  -5   1   75.99    4.60
  -2  -5  -1   80.79    6.70
   2  -5   1   86.19    5.40
  -2  -5  -1   76.69    4.30
  -2  -5  -1   79.99    3.90
   2  -5  -1   80.89    3.60
  -2  -5   1   74.49    4.00
  -2  -5   1   76.09    6.60
   2   5   1   85.09    4.60
  -2  -5   1   79.59    4.40
  -2  -5   1   80.09    5.30
  -3  -5  -1  168.18    7.70
  -3  -5  -1  147.29    9.00
   3  -5   1  149.88    8.20
  -3  -5  -1  164.98    7.30
   3  -5   1  162.98    7.30
   3  -5   1  163.98    6.90
  -3  -5  -1  172.48    7.90
   3   5  -1  156.08    8.70
  -3   5   1  144.09    8.50
  -3  -5   1  163.18    9.50
   3   5   1  162.58    8.60
  -3   5  -1  152.98    9.70
  -3  -5   1  152.68   10.60
  -3  -5   1  186.38    8.00
  -3  -5   1  157.28    7.40
  -3  -5   1  169.28    8.10
   3  -5  -1  163.78    7.20
   3   5   1  161.78    9.00
  -4  -5  -1   83.29    5.70
   4   5  -1   79.39    5.50
  -4  -5  -1   75.09    4.40
  -4  -5  -1   85.29    7.70
   4  -5   1   80.59    5.70
   4  -5   1   81.69    5.40
   4  -5   1   76.79    4.40
   4  -5   1   86.29    4.80
   4  -5   1   85.09    4.30
  -4   5   1   84.09    6.00
  -4   5   1   89.79    7.20
  -4  -5   1   90.79    7.50
   4   5   1   78.49    6.10
   4   5   1   84.69    5.90
  -4   5  -1   75.39    5.20
  -4  -5   1   87.59    5.50
   4  -5  -1   86.29    4.60
  -4  -5   1   79.49    5.80
  -4   5  -1   80.19    7.40
   4  -5  -1   81.89    4.30
   5  -5   1    8.10    2.10
   5  -5   1    3.70    1.60
   5   5  -1    5.70    2.40
   5  -5   1    7.40    1.50
  -5  -5  -1   10.70    4.30
   5   5  -1    2.60    2.50
  -5   5   1    3.20    3.20
   5  -5   1    7.40    1.60
  -5   5   1    7.60    2.50
  -5  -5  -1    9.00    2.30
  -5   5  -1    7.50    2.30
   5  -5  -1    4.20    1.50
   5  -5  -1    6.20    1.50
  -5  -5   1    8.00    2.90
  -5   5  -1    7.50    3.30
  -5  -5   1    5.30    2.50
   5  -5  -1    6.00    1.40
  -5  -5   1   10.10    2.70
   5   5   1    5.80    2.30
  -5  -5   1   10.30    4.20
  -6  -5  -1  234.78   14.10
  -6  -5  -1  220.38   12.40
   6  -5   1  219.58   11.30
  -6   5   1  234.58   14.40
   6  -5   1  230.28   10.30
   6   5  -1  248.08   12.20
   6  -5   1  240.78   10.30
  -6  -5  -1  228.98   11.60
   6   5  -1  238.88   11.40
   6  -5  -1  226.78   11.10
  -6  -5   1  229.48   12.80
  -6   5  -1  250.97   14.30
  -6  -5   1  234.08   14.30
   6  -5  -1  228.48   10.10
   6  -5  -1  225.48   10.10
  -6   5  -1  211.18   10.80
  -6  -5   1  224.28   11.80
   6   5   1  234.08   11.90
  -6  -5   1  224.98   11.40
  -7  -5  -1    0.90    2.70
  -7  -5  -1    4.70    2.00
   7  -5   1    3.30    1.00
  -7  -5  -1    0.10    1.70
   7   5  -1    6.20    2.00
   7  -5   1    6.30    1.70
  -7   5   1    5.70    2.50
   7  -5  -1    3.60    1.10
  -7  -5   1    0.40    1.90
  -7  -5   1    1.80    1.80
   7  -5  -1    5.40    1.60
  -7  -5   1    3.40    1.70
   7   5   1    4.10    1.70
  -7   5  -1    2.70    2.20
   0  -6  -1   71.69    3.30
   0  -6   1   59.39    3.10
   0  -6  -1   57.69    5.90
   0  -6   1   68.29    3.60
   0  -6  -1   71.59    3.90
   0  -6   1   70.69    4.50
   0  -6   1   69.59    6.20
   1  -6   1 1207.48   45.80
  -1  -6  -1 1211.38   48.70
  -1  -6  -1 1202.08   46.00
  -1  -6  -1 1018.60   44.30
  -1  -6  -1 1230.38   44.90
   1  -6   1 1211.88   44.80
   1  -6   1 1199.58   48.70
   1   6  -1 1159.88   45.20
  -1  -6   1 1174.68   45.90
  -1  -6   1 1106.99   44.20
  -1  -6   1 1168.68   44.70
   1  -6  -1 1232.48   44.60
  -1  -6   1 1130.19   47.90
   1  -6  -1 1179.48   48.10
   1  -6  -1 1161.18   43.80
  -2  -6  -1  484.85   18.50
  -2  -6  -1  474.65   19.00
   2  -6   1  458.65   19.60
   2  -6   1  423.76   18.10
  -2  -6  -1  449.56   22.30
   2  -6   1  515.35   18.70
  -2  -6  -1  461.45   20.20
  -2  -6   1  409.96   22.00
  -2  -6   1  471.55   20.70
  -2  -6   1  460.95   19.10
  -2  -6   1  488.65   18.70
   2  -6  -1  482.15   18.20
   2  -6  -1  476.85   19.00
  -3  -6  -1  340.47   15.50
  -3  -6  -1  368.06   14.60
   3   6  -1  349.37   16.20
   3   6  -1  333.37   14.80
   3  -6   1  376.86   14.30
  -3  -6  -1  364.36   17.00
  -3   6   1  363.96   18.00
  -3  -6  -1  355.86   15.30
   3  -6   1  356.46   15.90
   3  -6   1  366.16   14.70
  -3  -6  -1  346.87   14.50
  -3  -6  -1  341.57   16.00
   3   6  -1  342.27   15.70
   3   6   1  331.07   14.90
  -3  -6   1  353.26   15.80
  -3   6  -1  360.86   18.10
  -3  -6   1  365.16   17.70
   3  -6  -1  351.56   15.30
  -3  -6   1  339.07   14.60
   3   6   1  339.97   15.90
  -3  -6   1  360.76   14.80
  -3  -6   1  381.86   15.70
   3  -6  -1  386.86   14.60
  -3  -6   1  364.26   16.60
  -4  -6  -1  122.09    9.70
  -4   6   1  122.29    9.40
  -4  -6  -1  117.09    6.10
   4  -6   1  117.99    5.90
   4  -6   1  123.49    5.80
   4  -6   1  110.79    6.20
  -4  -6  -1  123.69    7.30
   4   6  -1  122.29    7.40
   4  -6  -1  117.39    6.10
  -4  -6   1  125.29    7.40
  -4  -6   1  113.49    7.50
   4   6   1  121.89    7.30
  -4   6  -1  122.39    9.50
  -4  -6   1  114.79    9.40
   4  -6  -1  125.89    5.70
   5  -6   1  122.59    6.10
  -5  -6  -1  117.89    7.50
  -5  -6  -1  127.39   10.10
  -5   6   1  124.49    9.90
   5  -6   1  114.19    6.00
   5   6  -1  121.49    7.50
   5  -6   1  126.69    7.30
   5  -6   1  120.99    6.70
   5   6   1  127.99    8.10
  -5  -6   1  128.49    8.00
   5  -6  -1  116.79    6.60
   5  -6  -1  123.69    6.20
  -5   6  -1  132.59    9.80
  -5  -6   1  129.89   10.30
  -5  -6   1  120.19    7.50
   5  -6  -1  120.49    6.20
   6  -6   1   55.59    4.30
  -6   6   1   62.49    6.60
   6  -6   1   59.99    3.80
  -6  -6  -1   58.99    6.40
  -6  -6  -1   62.79    5.10
   6   6  -1   61.39    4.90
   6  -6   1   60.99    3.70
  -6  -6   1   57.09    6.20
  -6  -6   1   56.19    4.60
  -6  -6   1   56.49    5.60
   6  -6  -1   58.99    3.80
  -6  -6   1   61.39    5.50
   6  -6  -1   62.79    3.80
   6   6   1   63.39    5.00
  -6   6  -1   61.59    6.90
  -7  -6  -1    3.50    2.30
  -7  -6  -1    1.70    1.40
   7  -6   1    2.70    1.70
   7  -6   1    3.00    0.80
   7   6  -1    1.60    1.30
   7   6   1    3.10    1.60
  -7  -6   1    4.10    2.30
   7  -6  -1    3.70    0.90
  -7   6  -1    2.80    2.10
  -7  -6   1    0.10    1.20
  -7  -6   1    1.60    1.80
   0  -7  -1  115.89    6.30
   0  -7  -1  105.29    8.90
   0  -7  -1  127.99    5.60
   0   7  -1  143.29    7.80
   0  -7   1  124.59    5.90
   0  -7   1  115.99    5.40
   0  -7   1  121.19    6.90
   0  -7   1  119.99    8.90
   1   7  -1  331.57   15.80
   1  -7   1  396.76   15.10
  -1  -7  -1  370.76   16.20
   1   7  -1  342.77   15.40
  -1  -7  -1  380.16   15.20
  -1  -7  -1  372.36   14.60
   1  -7   1  369.06   14.50
   1  -7   1  399.46   16.30
   1  -7  -1  377.66   15.50
   1   7   1  347.77   15.50
  -1   7  -1  354.16   16.10
  -1  -7   1  385.06   16.90
  -1  -7   1  379.46   15.50
  -1  -7   1  378.56   14.90
   1  -7  -1  384.36   14.70
  -2  -7  -1  326.97   14.00
  -2  -7  -1  348.37   14.60
  -2   7   1  325.17   15.20
   2  -7   1  334.87   13.70
  -2  -7  -1  326.87   15.00
  -2  -7  -1  345.47   14.00
   2   7  -1  347.67   14.60
   2  -7   1  362.36   15.50
   2  -7   1  391.36   14.40
  -2  -7  -1  335.87   15.90
   2  -7  -1  348.07   13.60
  -2  -7   1  330.17   15.00
  -2  -7   1  341.37   14.00
  -2  -7   1  335.87   14.60
   2   7   1  308.67   14.90
  -2  -7   1  346.57   16.30
  -2  -7   1  323.17   13.90
  -2   7  -1  343.77   15.10
   2   7   1  348.57   14.50
   2  -7  -1  373.36   14.50
   3  -7   1  435.56   17.40
  -3  -7  -1  427.46   18.10
   3   7  -1  419.06   17.60
  -3  -7  -1  444.66   17.30
   3  -7   1  425.16   16.90
  -3  -7  -1  402.36   18.80
  -3  -7  -1  406.16   19.80
  -3  -7  -1  430.26   17.30
   3   7  -1  405.46   18.70
  -3  -7  -1  423.16   18.50
   3   7   1  421.16   17.90
  -3   7  -1  413.66   18.60
  -3  -7   1  433.46   17.70
  -3  -7   1  431.46   17.60
   3   7   1  432.46   19.00
  -3  -7   1  434.36   19.70
   3  -7  -1  475.85   17.50
  -3  -7   1  428.56   18.90
  -3   7  -1  416.86   21.40
  -3  -7   1  424.86   18.60
   4   7  -1   38.80    3.10
   4  -7   1   35.20    2.50
  -4  -7  -1   36.00    2.80
   4  -7   1   38.40    2.90
   4   7  -1   32.90    4.10
  -4  -7  -1   37.40    5.20
  -4   7   1   35.60    5.60
  -4  -7  -1   29.90    3.50
   4  -7   1   33.50    3.00
   4   7   1   32.50    3.70
  -4  -7   1   37.20    4.20
   4  -7  -1   33.40    2.40
  -4  -7   1   30.40    4.50
   4  -7  -1   37.20    2.90
  -4  -7   1   34.50    5.90
  -4   7  -1   33.70    5.60
   5   7  -1   60.29    5.40
   5  -7   1   63.89    3.90
  -5  -7  -1   59.59    5.20
   5  -7   1   63.79    3.90
  -5  -7  -1   59.29    7.30
  -5   7   1   61.19    7.30
   5  -7  -1   63.19    3.90
   5  -7  -1   67.29    3.90
   5   7   1   65.09    5.20
  -5  -7   1   63.79    6.70
  -5  -7   1   62.69    5.40
  -5  -7   1   62.69    5.10
  -5   7  -1   69.49    7.00
   6  -7   1  257.57   11.30
  -6  -7  -1  257.57   14.50
   6  -7   1  265.07   11.10
   6   7  -1  267.27   12.60
  -6  -7  -1  266.17   12.40
  -6  -7   1  254.27   12.60
  -6  -7   1  237.08   14.50
   6  -7  -1  248.28   11.00
  -6  -7   1  282.17   12.40
   6   7   1  262.27   12.40
   6  -7  -1  272.87   11.10
   0   8  -1  273.37   11.80
   0  -8  -1  265.27   12.20
   0  -8   1  262.87   11.00
   0   8   1  252.87   11.80
   0   8  -1  266.47   12.50
   0  -8   1  271.37   11.60
   0  -8   1  253.37   12.70
   0  -8  -1  279.07   11.30
  -1  -8  -1   70.99    5.10
  -1  -8  -1   74.59    4.10
  -1   8   1   67.19    5.20
  -1   8   1   69.09    4.40
   1   8  -1   67.29    4.60
  -1  -8  -1   71.19    3.70
   1  -8   1   70.69    5.00
   1  -8   1   77.39    4.10
   1  -8   1   74.09    3.80
   1   8  -1   67.59    4.90
  -1   8  -1   71.29    5.20
  -1  -8   1   67.79    4.40
  -1   8  -1   70.49    4.50
  -1  -8   1   66.59    3.90
  -1  -8   1   73.39    3.90
   1  -8  -1   69.79    4.30
   1   8   1   74.09    4.50
  -1  -8   1   59.89    5.60
  -1  -8   1   74.39    5.50
   1  -8  -1   71.69    3.70
  -2  -8  -1   20.60    2.20
  -2  -8  -1   19.70    1.90
  -2   8   1   26.50    3.70
  -2  -8  -1   17.30    2.40
   2   8  -1   24.60    2.90
   2  -8   1   22.10    2.20
   2  -8   1   20.40    1.80
  -2  -8   1   18.80    2.20
   2   8   1   24.70    2.90
   2  -8  -1   17.20    1.70
  -2  -8   1   23.40    3.30
  -2   8  -1   21.90    3.40
  -2  -8   1   18.50    3.20
  -2  -8   1   17.70    2.20
  -2  -8   1   20.80    2.60
   3   8  -1  110.29    6.20
  -3  -8  -1  110.99    7.00
   3  -8   1  109.99    5.50
  -3  -8  -1  119.89    5.90
  -3  -8  -1  116.19    5.90
  -3  -8  -1  115.29    6.70
   3  -8   1  116.99    6.00
   3  -8  -1  115.99    5.60
  -3  -8   1  114.69    5.80
  -3  -8   1  109.99    7.70
  -3  -8   1  111.09    5.90
  -3  -8   1  114.59    7.90
  -3  -8   1  106.99    7.00
  -3   8  -1  111.99    6.70
   3   8   1  107.89    7.10
  -4  -8  -1  317.27   13.90
   4  -8   1  314.77   13.60
  -4  -8  -1  335.97   18.00
   4   8  -1  327.37   15.20
   4  -8   1  315.87   14.10
  -4  -8  -1  335.27   15.30
   4  -8   1  329.47   13.60
  -4  -8   1  347.37   16.30
   4  -8  -1  316.47   14.20
  -4  -8   1  327.17   15.70
   4  -8  -1  330.37   13.80
  -4  -8   1  359.66   19.10
   4   8   1  340.47   15.90
  -5  -8  -1  175.48   12.10
   5  -8   1  169.88    8.10
  -5  -8  -1  194.38    9.90
   5  -8   1  169.78    8.10
   5   8  -1  178.98    9.40
   5   8   1  170.88    9.50
  -5  -8   1  172.38    9.30
   5  -8  -1  175.38    7.80
  -5  -8   1  158.18   11.10
  -5  -8   1  168.88    9.50
   5  -8  -1  179.18    7.90
  -6  -8  -1   38.90    4.70
   6   8  -1   41.00    3.50
  -6  -8  -1   38.20    3.40
   6  -8   1   40.30    2.60
   6  -8  -1   38.30    2.70
  -6  -8   1   39.50    4.70
   6   8   1   41.40    3.60
  -6  -8   1   38.90    3.40
   6  -8  -1   39.50    2.60
   0  -9  -1   65.29    3.90
   0   9   1   61.19    4.50
   0  -9   1   71.29    3.80
   0  -9   1   64.59    4.20
   0   9  -1   62.19    5.30
   0  -9  -1   66.99    3.50
   0   9  -1   62.29    4.50
   1   9  -1   43.50    3.90
   1  -9   1   44.10    2.80
  -1  -9  -1   48.00    3.50
   1  -9   1   44.40    3.30
  -1   9   1   45.00    3.70
  -1  -9  -1   48.10    3.00
   1   9   1   49.70    3.70
  -1  -9   1   45.00    3.70
  -1   9  -1   45.50    3.80
  -1   9  -1   42.90    4.60
  -1  -9   1   47.30    3.10
  -1  -9   1   48.90    3.30
   1  -9  -1   47.80    3.10
   2  -9   1  255.57   10.80
  -2  -9  -1  220.38   10.90
   2   9  -1  259.37   11.40
   2  -9   1  228.08   10.10
  -2  -9  -1  232.18   10.40
  -2  -9  -1  249.88   10.50
  -2  -9  -1  223.48   12.20
  -2  -9   1  235.38   11.80
   2   9   1  244.48   11.30
  -2  -9   1  234.38   11.50
  -2  -9   1  248.58   10.70
  -2  -9   1  236.88   12.50
   2  -9  -1  241.58   10.40
  -2  -9   1  242.68   10.70
  -2   9  -1  251.97   12.20
   3   9  -1   79.89    5.00
  -3  -9  -1   69.99    5.40
  -3  -9  -1   77.89    4.50
   3  -9   1   79.89    4.30
  -3  -9  -1   80.09    4.70
  -3  -9  -1   78.49    5.50
   3  -9   1   80.69    4.90
  -3  -9   1   71.09    6.40
   3  -9  -1   78.39    4.00
   3  -9  -1   71.89    4.30
  -3   9  -1   85.99    6.00
  -3  -9   1   77.89    4.60
  -3  -9   1   80.29    4.60
  -3  -9   1   75.29    5.50
   4  -9   1  238.68   10.20
   4  -9   1  239.18   10.20
  -4  -9  -1  232.48   14.30
  -4  -9  -1  239.58   11.70
  -4  -9  -1  210.58   10.30
  -4  -9   1  214.98   12.10
   4  -9  -1  239.58   10.00
  -4  -9   1  248.38   11.80
   4   9   1  225.88   11.60
  -4  -9   1  239.38   14.20
   5   9  -1   52.09    4.50
   5  -9   1   55.09    3.30
  -5  -9  -1   53.89    4.70
  -5  -9  -1   57.69    5.90
   5  -9   1   62.39    3.60
  -5  -9   1   46.60    4.80
  -5  -9   1   60.19    4.50
   5   9   1   50.29    4.60
   5  -9  -1   51.79    3.20
  -5  -9   1   42.30    5.80
   5  -9  -1   53.69    3.30
  -6  -9  -1   73.49    6.00
  -6  -9  -1   83.99    5.00
   6  -9   1  104.59    4.40
   6  -9  -1   97.39    4.20
  -6  -9   1   80.09    5.00
  -6  -9   1   99.89    6.50
   6   9   1   71.69    4.80
   0 -10  -1    1.80    0.90
   0  10   1    1.70    1.40
   0 -10  -1    5.10    1.30
   0 -10   1    1.10    1.30
   0 -10   1    1.30    1.00
   0  10  -1    3.00    2.10
   0 -10   1    4.00    1.40
   1 -10   1   58.99    4.10
  -1 -10  -1   62.99    3.70
  -1 -10  -1   56.19    3.90
   1 -10   1   55.69    3.40
   1  10  -1   55.49    4.20
  -1 -10   1   55.69    4.30
   1 -10  -1   51.69    3.10
   1  10   1   54.39    4.40
   1 -10  -1   57.49    3.60
  -1  10  -1   46.30    4.10
  -1  10  -1   58.99    5.20
  -1 -10   1   58.19    3.70
  -1 -10   1   55.19    3.60
   2 -10   1   93.89    4.90
  -2 -10  -1   89.99    6.40
  -2 -10  -1   89.29    5.00
  -2 -10  -1   92.49    7.00
   2  10  -1  100.09    5.80
   2 -10   1  104.09    6.10
  -2 -10  -1   96.49    5.10
  -2  10  -1   93.79    6.30
  -2 -10   1   86.79    5.80
  -2 -10   1   86.69    7.00
   2 -10  -1  103.59    5.50
   2 -10  -1   94.19    4.60
  -2 -10   1   90.09    6.30
  -2 -10   1   94.49    5.20
  -2 -10   1   94.09    5.10
  -3 -10  -1    6.80    1.50
   3 -10   1    5.70    1.30
  -3 -10  -1   13.50    2.70
   3  10  -1   11.20    2.10
   3 -10   1   10.30    1.70
  -3 -10  -1    8.90    1.90
  -3 -10   1   10.00    2.70
   3 -10  -1   10.60    1.40
  -3 -10   1    9.60    1.80
  -3 -10   1   14.20    2.80
  -3 -10   1   11.30    1.80
  -3  10  -1   13.70    2.70
   4 -10   1   38.10    2.80
  -4 -10  -1   40.40    3.70
  -4 -10  -1   41.00    5.20
   4 -10   1   42.40    2.90
  -4 -10   1   38.80    3.80
  -4 -10   1   38.10    4.00
   4 -10  -1   40.00    2.60
  -4 -10   1   45.70    5.40
  -5 -10  -1   31.60    3.00
   5 -10   1   31.60    2.20
  -5 -10  -1   23.60    3.80
  -5 -10   1   32.00    4.10
   5 -10  -1   30.20    2.10
  -5 -10   1   32.30    3.10
   0 -11   1    1.50    1.30
   0 -11  -1    4.00    1.10
   0 -11   1    2.90    1.30
   0  11  -1    2.80    1.60
   1 -11   1  103.99    5.40
  -1 -11  -1  102.89    5.40
   1 -11   1   98.69    5.40
  -1 -11  -1  105.09    5.50
   1  11  -1  103.49    6.00
  -1 -11   1  107.79    5.70
  -1  11  -1  100.09    6.10
  -1 -11   1  112.99    5.60
   1 -11  -1  105.99    5.30
   2 -11   1   14.40    1.80
   2  11  -1   14.90    2.30
  -2 -11  -1   18.10    2.30
   2 -11   1   16.50    2.00
  -2 -11  -1   18.90    2.20
  -2 -11   1   15.20    2.10
  -2 -11   1   15.20    3.30
  -2 -11   1   20.80    3.10
  -2 -11   1   20.60    2.30
   2 -11  -1   16.20    1.70
   3 -11   1   42.80    2.80
  -3 -11  -1   36.20    3.60
  -3 -11  -1   36.40    5.80
   3 -11   1   42.50    2.90
  -3 -11  -1   42.60    2.90
  -3 -11  -1   38.00    3.00
  -3 -11   1   43.60    3.80
  -3 -11   1   42.70    4.10
  -3 -11   1   44.10    3.10
  -3 -11   1   46.10    5.40
  -3 -11   1   38.60    3.10
   3 -11  -1   38.80    2.60
  -4 -11  -1   66.59    4.40
  -4 -11  -1   51.99    6.00
   4 -11   1   63.69    3.50
   4 -11   1   70.89    7.10
   4 -11   1   69.59    3.60
  -4 -11   1   72.49    6.20
   4 -11  -1   68.59    3.90
  -4 -11   1   65.99    4.50
   0 -12  -1   51.29    3.20
   0 -12   1   51.29    3.20
   0 -12  -1   49.20    3.20
   0 -12   1   47.40    3.20
  -1 -12  -1   43.50    2.90
  -1 -12  -1   43.40    2.90
   1 -12   1   43.20    3.00
   1 -12   1   40.30    3.00
  -1 -12   1   38.70    3.60
  -1 -12   1   46.60    3.00
   1 -12  -1   42.40    2.80
  -1 -12   1   43.40    4.40
  -2 -12  -1    1.90    0.90
  -2 -12  -1    1.50    1.10
   2 -12   1    1.70    1.00
   2 -12   1    1.80    1.10
  -2 -12   1    0.30    0.90
  -2 -12   1    1.70    2.20
  -2 -12   1    2.20    1.20
   2 -12  -1    1.40    0.90
  -3 -12  -1   76.29    6.20
   3 -12   1   68.99    3.70
  -3 -12   1   80.19    6.40
  -3 -12   1   76.19    4.60
  -3 -12   1   59.39    4.70
   0 -13  -1    2.10    1.00
   0 -13   1    0.60    0.70
   0 -13   1    1.30    1.60
   1 -13   1   16.40    1.60
  -1 -13  -1   16.80    1.80
  -1 -13   1    9.50    2.10
   1 -13  -1   14.00    1.50
  -1 -13   1   18.00    1.90
   2 -13   1   28.10    2.10
  -2 -13  -1   24.80    1.90
  -2 -13   1   27.60    3.70
  -2 -13   1   29.00    2.20
   0   0   2 1322.77   53.99
   0   0   2 1541.25   53.79
   0   0  -2 1440.36   53.99
  -1   0  -2 7620.74  286.17
  -1   0   2 7923.21  287.57
   1   0  -2 7587.74  286.57
   1   0  -2 7348.86  286.47
   1   0   2 7161.68  285.87
   1   0   2 7747.42  286.27
  -1   0  -2 7796.32  287.27
  -1   0   2 7974.50  286.47
   1   0  -2 7859.51  285.77
  -2   0  -2 1912.41   74.89
   2   0   2 2081.59   75.69
   2   0  -2 1850.21   75.49
   2   0   2 2031.90   74.89
   2   0  -2 2023.10   74.79
  -2   0  -2 2084.79   76.59
   2   0  -2 1956.50   75.49
  -2   0   2 1998.50   75.29
   3   0  -2    1.70    0.90
   3   0   2    1.00    0.80
   3   0   2    0.60    1.50
   3   0  -2    0.60    1.40
   4   0   2  530.75   22.20
   4   0  -2  482.45   21.90
   4   0  -2  525.05   20.70
   4   0  -2  491.65   20.00
  -5   0   2   79.89    5.70
   5   0  -2   52.29    4.30
   5   0   2   57.49    4.70
   5   0   2   60.09    3.50
   5   0  -2   52.59    5.80
   5   0   2   57.19    5.30
   5   0  -2   52.79    3.50
  -5   0   2   57.59    5.20
   5   0   2   51.19    4.10
  -5   0   2   61.69    6.10
  -5   0   2   58.39    5.30
  -5   0  -2   54.29    4.90
  -5   0  -2   57.09    4.60
  -5   0  -2   64.49    6.70
  -5   0  -2   57.59    5.00
   5   0  -2   63.69    3.80
  -6   0   2   39.00    4.40
  -6   0  -2   48.10    6.30
  -6   0   2   39.10    4.70
  -6   0   2   44.50    6.20
   6   0   2   46.20    4.20
   6   0  -2   45.50    3.10
   6   0  -2   44.70    4.60
   6   0  -2   43.50    4.40
  -6   0  -2   49.40    5.20
  -7   0   2    8.80    3.10
  -7   0  -2   18.00    4.30
   7   0   2    9.50    2.70
   7   0  -2   19.60    3.00
  -7   0  -2   14.80    3.00
   7   0  -2   10.70    2.70
  -7   0   2   15.70    3.10
  -7   0   2   11.80    2.40
  -8   0  -2    0.00    1.20
  -8   0   2    0.40    1.80
   8   0  -2   -0.30    1.10
   8   0   2   -0.40    1.00
  -8   0   2    0.70    1.20
  -8   0  -2    0.40    1.70
  -8   0   2    0.30    1.30
   0   1   2 2530.45   97.09
   0  -1  -2 2543.85   97.29
   0  -1   2 2696.73   97.69
   0  -1   2 2512.45   97.69
   0  -1  -2 2754.52   97.49
   0  -1  -2 2594.44   97.39
  -1  -1  -2 3632.34  146.09
   1  -1   2 4167.58  146.79
   1  -1   2 3990.70  146.79
  -1  -1  -2 3968.20  146.59
   1   1  -2 3822.12  146.79
   1  -1   2 3663.63  146.99
   1  -1   2 3881.81  146.19
  -1  -1  -2 4181.28  147.19
   1   1  -2 3975.20  146.29
   1  -1  -2 4084.39  150.18
   1   1   2 4210.08  150.08
  -1  -1   2 4000.10  150.18
  -1  -1   2 3721.63  150.08
   1   1   2 4077.39  150.68
   1  -1  -2 3979.40  149.69
   2   1  -2  462.25   18.70
  -2  -1  -2  477.15   18.70
  -2  -1  -2  496.55   20.40
  -2  -1  -2  488.45   19.50
   2  -1   2  482.75   18.70
   2  -1   2  461.15   19.40
   2   1  -2  487.65   19.50
   2  -1  -2  448.46   18.40
   2   1   2  494.55   18.80
   2  -1  -2  439.66   18.40
  -2  -1   2  503.95   19.50
   2  -1  -2  464.45   17.80
  -2  -1   2  418.96   18.60
  -3  -1  -2  734.63   30.90
   3  -1   2  759.02   31.30
   3  -1   2  776.02   30.30
   3   1  -2  803.02   30.40
  -3  -1  -2  824.62   31.70
   3   1  -2  771.82   31.40
  -3  -1  -2  787.32   32.80
   3   1   2  765.12   30.30
   3  -1  -2  722.03   30.00
   3  -1  -2  765.32   29.10
  -3  -1   2  746.13   31.40
   4   1  -2  147.29    6.80
   4   1  -2  158.48    8.60
   4  -1   2  138.59    8.30
   4  -1   2  156.68    7.50
   4  -1   2  148.79    6.80
   4   1  -2  149.49    7.40
   4  -1  -2  152.18    7.20
   4  -1  -2  149.49    6.80
   4  -1  -2  155.38    8.60
   4   1   2  144.39    8.60
  -5  -1  -2  190.18   10.80
   5  -1   2  183.88   11.00
  -5  -1  -2  196.48   12.40
  -5   1   2  208.68   12.50
   5   1  -2  182.68   11.40
  -5   1   2  215.88   10.40
  -5   1   2  192.28   10.80
   5   1  -2  205.58   10.30
   5  -1   2  194.58   10.00
  -5  -1  -2  202.88    9.90
  -5   1   2  192.28   10.70
   5   1  -2  193.78    8.80
   5   1  -2  201.38    9.00
   5  -1   2  195.78    8.70
  -5   1  -2  195.68   10.30
   5  -1  -2  202.58    8.70
   5   1   2  199.78    9.90
  -5  -1   2  213.58   10.70
  -5  -1   2  179.38   12.00
   5  -1  -2  190.88    9.90
  -5  -1   2  173.78   10.50
   5  -1  -2  205.28    8.90
   5  -1  -2  204.18    9.70
   5   1   2  183.78    9.70
  -5   1  -2  217.98   12.70
  -5   1  -2  202.68   10.70
  -5  -1   2  188.98   10.70
   5  -1  -2  175.48   10.80
   6  -1   2   96.29    6.20
  -6  -1  -2   90.09    8.40
   6   1  -2   78.99    6.10
  -6   1   2   81.79    8.20
  -6   1   2   87.79    6.90
  -6   1   2   85.29    6.40
  -6  -1  -2   92.19    6.20
   6   1  -2   92.79    6.20
  -6  -1  -2   96.39    6.80
  -6  -1   2   92.39    7.10
   6   1   2   90.39    6.30
   6   1   2   85.49    6.10
  -6   1  -2   94.79    8.10
  -6   1  -2   81.59    6.70
  -6  -1   2   92.19    7.00
   6  -1  -2   85.69    6.00
  -6   1  -2   95.59    6.40
   6  -1  -2   91.49    6.30
   6  -1  -2   83.79    4.80
  -6  -1   2   88.99    8.20
   6  -1  -2   81.19    4.80
  -7   1   2   17.50    4.20
  -7  -1  -2   10.40    3.80
  -7   1   2   14.60    3.20
   7   1  -2   12.80    2.70
   7  -1   2   15.80    3.10
  -7  -1  -2   10.60    2.90
  -7   1   2    6.70    2.10
   7   1  -2   16.00    2.60
  -7   1  -2   21.90    3.60
  -7  -1   2   17.90    4.00
   7   1   2   16.10    3.00
   7  -1  -2    9.30    2.60
  -7  -1   2   19.40    3.40
  -7  -1   2   19.20    3.00
  -7   1  -2    9.90    3.60
  -8  -1  -2    2.40    1.50
   8  -1   2    1.00    1.10
  -8  -1  -2    2.70    1.80
   8   1  -2    0.70    1.20
  -8   1   2    2.40    1.40
  -8   1  -2    2.60    1.20
   8   1   2    4.70    1.50
  -8  -1   2    3.50    1.30
   8  -1  -2    4.60    1.40
  -8   1  -2    1.00    1.70
   0  -2  -2  668.93   24.20
   0  -2   2  621.74   23.90
   0  -2  -2  629.34   23.10
   0  -2  -2  608.54   23.10
   0  -2   2  588.14   23.40
   0  -2   2  564.44   23.80
   1  -2   2 1435.16   52.99
  -1  -2  -2 1388.96   52.89
   1   2  -2 1475.75   53.79
   1  -2   2 1405.46   53.59
   1   2  -2 1320.97   53.89
  -1  -2  -2 1476.05   54.29
   1  -2   2 1358.06   53.59
  -1  -2  -2 1410.36   53.39
  -1  -2   2 1381.96   53.69
   1   2   2 1429.96   52.89
   1   2   2 1388.66   54.59
   1  -2  -2 1399.36   52.29
  -1  -2   2 1355.96   52.69
  -1  -2   2 1433.56   53.39
   2   2  -2  568.64   22.30
  -2  -2  -2  564.74   23.20
   2  -2   2  554.44   21.30
  -2  -2  -2  557.84   21.30
   2  -2   2  529.55   22.00
  -2  -2  -2  551.24   22.20
   2   2  -2  509.85   21.30
  -2  -2   2  465.45   20.00
   2  -2  -2  543.75   19.60
   2  -2  -2  497.65   20.20
   2  -2  -2  523.85   20.20
  -2  -2   2  529.25   21.60
   2   2   2  514.05   20.70
  -2  -2   2  513.75   21.00
   3   2  -2 1566.94   57.59
   3  -2   2 1449.55   55.69
   3   2  -2 1438.36   56.29
  -3  -2  -2 1488.45   57.59
  -3  -2  -2 1477.55   58.89
  -3  -2  -2 1479.35   56.29
   3  -2   2 1467.45   57.19
   3  -2   2 1440.66   56.09
   3  -2  -2 1333.67   53.89
   3   2   2 1418.06   54.39
  -3  -2   2 1454.75   55.79
   3  -2  -2 1385.86   52.89
   4  -2   2   26.70    2.40
  -4  -2  -2   27.10    4.50
   4  -2   2   30.10    2.40
   4   2  -2   26.00    2.90
  -4   2   2   32.00    3.90
  -4  -2  -2   27.90    3.20
   4  -2   2   28.60    3.70
   4  -2   2   35.10    3.60
  -4   2   2   27.50    3.60
   4   2  -2   28.00    3.60
   4  -2   2   29.60    2.30
  -4  -2   2   33.90    4.00
  -4  -2   2   30.10    3.30
  -4  -2   2   37.30    5.50
  -4   2  -2   26.10    3.40
  -4  -2   2   28.40    4.40
  -4   2  -2   37.50    4.80
   4   2   2   31.00    3.90
   4  -2  -2   30.50    2.30
   4  -2  -2   31.90    2.60
   4  -2  -2   34.70    4.00
   4   2   2   26.10    3.30
  -5   2   2  118.59    7.00
   5  -2   2  117.19    7.10
   5   2  -2  126.19    7.20
  -5   2   2  123.29    7.60
  -5  -2  -2  125.89    9.50
   5  -2   2  122.99    5.90
  -5  -2  -2  118.49    6.90
  -5   2   2  121.49    8.20
  -5  -2  -2  107.49    7.50
   5  -2   2  108.79    5.90
   5  -2   2  111.59    9.00
  -5   2   2  125.39    9.40
   5  -2  -2  114.39    5.80
   5   2   2  126.39    7.20
   5  -2  -2  120.89    6.60
   5   2   2  112.39    6.90
  -5   2  -2  121.19    9.30
   5  -2  -2  121.19    5.90
  -5  -2   2  116.69    9.20
  -5   2  -2  110.69    7.30
  -5  -2   2  109.29    7.80
   5  -2  -2  109.09    6.60
  -5  -2   2  125.49    7.90
  -5  -2   2  117.59    8.70
  -5   2  -2  124.79    7.70
  -6   2   2   48.00    4.20
  -6   2   2   52.19    6.60
  -6   2   2   56.29    5.50
  -6  -2  -2   49.20    6.60
   6   2  -2   46.80    4.40
   6  -2   2   51.29    3.30
  -6  -2  -2   51.99    4.90
   6   2  -2   55.39    4.60
  -6  -2  -2   48.60    5.50
   6  -2   2   56.09    4.90
  -6   2  -2   54.79    6.80
  -6  -2   2   56.79    5.60
  -6   2  -2   56.79    5.50
  -6  -2   2   50.09    6.10
  -6   2  -2   49.70    5.10
   6  -2  -2   55.49    4.90
   6  -2  -2   53.79    3.50
   6  -2  -2   50.79    3.60
   6   2   2   52.89    4.50
   6   2   2   57.39    4.70
  -6  -2   2   59.89    5.80
  -7   2   2   69.89    6.60
   7   2  -2   76.19    5.10
  -7  -2  -2   73.39    6.30
   7  -2   2   68.39    5.40
  -7  -2  -2   68.29    6.50
   7   2  -2   66.39    5.00
  -7   2   2   75.29    5.70
  -7   2   2   67.99    4.90
   7  -2  -2   67.69    3.90
  -7  -2   2   68.79    6.50
  -7   2  -2   71.19    6.70
  -7   2  -2   70.89    5.20
   7   2   2   68.09    4.90
  -7  -2   2   75.09    6.10
   7   2   2   73.09    5.00
  -7  -2   2   75.09    6.00
   7  -2  -2   74.29    5.10
   0  -3  -2 1350.66   49.60
   0  -3   2 1303.97   49.90
   0  -3   2 1310.77   51.29
   0  -3   2 1264.17   50.49
   0  -3  -2 1365.76   51.19
   0  -3   2 1342.17   50.59
  -1  -3  -2  843.52   32.80
  -1  -3  -2  829.82   30.80
   1   3  -2  790.32   31.80
   1  -3   2  784.12   31.60
   1  -3   2  813.12   31.00
  -1  -3  -2  810.42   31.40
   1  -3   2  819.42   31.70
   1  -3  -2  745.63   29.70
  -1  -3   2  790.02   31.20
  -1  -3   2  800.82   31.80
   1   3   2  815.52   30.20
  -1  -3   2  815.82   30.40
  -2  -3  -2   32.90    3.90
  -2  -3  -2   32.70    2.30
  -2  -3  -2   35.00    3.10
   2  -3   2   31.80    2.90
   2  -3   2   34.20    2.90
   2  -3   2   35.30    2.30
   2   3  -2   28.20    3.10
  -2  -3   2   29.70    2.80
  -2  -3   2   33.60    3.70
   2  -3  -2   27.70    1.60
  -2  -3   2   31.90    2.20
   2  -3  -2   30.80    1.60
   2   3   2   33.20    2.60
   2  -3  -2   28.10    2.10
   2  -3  -2   31.30    2.10
  -3  -3  -2  327.97   16.40
  -3  -3  -2  325.97   13.30
  -3  -3  -2  333.77   15.20
   3  -3   2  328.67   13.70
   3  -3   2  323.17   14.80
  -3  -3  -2  351.46   13.90
   3  -3   2  318.07   13.30
   3   3  -2  347.47   15.20
  -3  -3   2  316.47   16.20
   3   3   2  335.97   14.90
   3  -3  -2  336.97   13.30
   4  -3   2  648.64   27.70
  -4   3   2  666.83   30.10
   4  -3   2  738.83   26.90
   4  -3   2  677.63   27.50
  -4  -3  -2  733.53   30.70
  -4   3   2  683.43   29.10
  -4   3   2  685.93   28.70
  -4  -3  -2  661.93   27.90
   4   3  -2  662.23   28.10
   4  -3   2  689.93   29.00
   4  -3   2  695.83   26.90
   4   3  -2  708.13   29.40
   4   3   2  713.03   29.20
   4  -3  -2  717.33   26.80
  -4  -3   2  661.43   30.40
  -4  -3   2  723.93   29.00
  -4   3  -2  669.03   28.50
  -4  -3   2  650.43   27.90
  -4   3  -2  703.73   30.50
   4  -3  -2  701.73   27.30
   4   3   2  723.33   28.40
   4   3   2  664.13   28.00
  -4   3  -2  684.33   28.40
  -4  -3   2  673.53   28.90
  -5  -3  -2   31.30    3.80
  -5   3   2   28.30    4.10
   5   3  -2   28.10    3.80
   5  -3   2   28.20    2.60
  -5  -3  -2   31.70    4.70
   5  -3   2   31.80    3.70
   5  -3   2   30.90    2.60
  -5   3   2   28.20    5.10
  -5   3   2   33.10    3.50
  -5  -3  -2   32.50    4.70
   5  -3  -2   26.60    2.50
  -5   3  -2   28.70    3.50
   5   3   2   28.60    3.20
   5  -3  -2   30.50    2.60
  -5   3  -2   31.40    4.70
  -5  -3   2   29.70    4.20
  -5  -3   2   32.70    4.10
   5   3   2   29.00    3.40
  -5  -3   2   29.30    3.20
   5  -3  -2   31.80    2.90
  -5  -3   2   28.30    5.30
  -5   3  -2   27.60    3.50
   5  -3  -2   32.10    3.70
   6  -3   2  117.29    7.40
  -6  -3  -2  117.89    7.30
   6   3  -2  113.89    7.60
  -6   3   2  108.29    6.80
  -6   3   2  117.89    8.20
  -6  -3  -2  125.79   10.00
   6   3  -2  113.69    7.40
   6  -3   2  115.79    5.80
  -6  -3  -2  117.99    8.10
  -6   3   2  124.59    9.40
   6  -3  -2  127.09    6.20
   6  -3  -2  121.69    6.20
  -6   3  -2  111.89    9.50
  -6  -3   2  113.19    8.00
  -6  -3   2  113.49    9.10
  -6  -3   2  121.69    8.40
   6  -3  -2  118.29    7.00
   6   3   2  118.39    7.30
  -6   3  -2  111.19    7.50
   6   3   2  114.39    7.30
  -7  -3  -2  121.99    8.70
   7  -3   2  123.19    7.00
  -7  -3  -2   94.69    6.40
   7   3  -2  110.79    7.00
  -7   3   2  118.09    7.40
   7   3  -2  111.59    6.80
  -7   3   2  120.39    8.60
  -7  -3  -2  121.19    7.50
  -7   3  -2  112.89    8.70
  -7  -3   2  129.29    9.10
   7  -3  -2  121.59    5.90
   7   3   2  122.49    6.80
  -7  -3   2  126.39    7.50
  -7   3  -2  126.49    7.20
  -7  -3   2  125.99    8.00
   7   3   2  118.59    7.20
   7  -3  -2  128.19    7.20
   0   4  -2  125.89    6.00
   0  -4   2  121.49    5.50
   0  -4  -2  125.09    5.20
   0  -4   2  117.79    6.20
   0  -4   2  125.69    7.10
   0  -4   2  116.29    6.20
   0  -4  -2  124.99    7.10
  -1  -4  -2 1679.63   64.29
   1  -4   2 1596.04   61.99
  -1  -4  -2 1649.63   62.49
   1  -4   2 1606.44   62.79
   1  -4   2 1596.04   62.79
   1   4  -2 1632.24   62.89
  -1  -4  -2 1748.03   61.79
   1   4   2 1417.96   57.99
  -1  -4   2 1646.44   59.99
  -1  -4   2 1612.34   58.89
  -1  -4   2 1560.04   60.99
   2  -4   2  374.86   15.90
  -2  -4  -2  371.46   16.00
  -2  -4  -2  389.76   17.60
   2  -4   2  365.76   15.00
  -2  -4  -2  355.56   14.60
  -2  -4  -2  389.46   15.10
   2   4  -2  359.56   16.20
   2  -4   2  385.46   16.00
  -2  -4   2  374.06   17.50
  -2  -4   2  376.16   15.30
  -2  -4   2  387.26   16.70
   2  -4  -2  374.96   14.90
   2  -4  -2  365.66   14.20
   2   4   2  368.86   15.50
  -3  -4  -2  156.38    8.60
   3  -4   2  133.89    6.90
  -3  -4  -2  151.18    7.20
  -3  -4  -2  151.78    9.80
   3  -4   2  158.48    6.60
   3  -4   2  156.48    8.00
   3  -4   2  138.49    7.90
  -3  -4  -2  146.19    6.70
   3   4  -2  151.28    8.50
  -3  -4   2  155.98    9.90
   3   4   2  159.78    8.10
   3  -4  -2  144.39    6.50
  -4  -4  -2   82.39    4.80
   4  -4   2   91.29    6.70
   4  -4   2   95.19    5.40
   4  -4   2   97.49    4.90
  -4  -4  -2   95.59    7.60
   4   4  -2   94.49    6.10
  -4   4   2   87.79    7.50
   4  -4   2  105.19    5.00
   4  -4   2   86.69    5.50
  -4   4   2   95.39    6.30
  -4  -4  -2   95.59    5.80
   4   4  -2   97.89    7.00
   4  -4   2  105.79    6.80
   4   4   2   98.29    6.10
  -4   4  -2   90.79    6.10
   4  -4  -2  102.29    5.20
  -4   4  -2  100.79    6.60
   4  -4  -2   92.09    4.60
  -4  -4   2  102.69    7.80
  -4  -4   2  109.79    6.90
   4   4   2   94.29    6.50
  -4  -4   2   88.49    6.50
  -4   4  -2  101.19    7.70
  -4  -4   2   90.29    5.80
   5  -4   2   56.99    3.70
   5  -4   2   54.89    4.20
  -5  -4  -2   55.39    5.30
  -5   4   2   55.99    6.60
   5  -4   2   53.89    4.70
   5   4  -2   57.79    5.10
  -5  -4  -2   57.99    6.30
   5  -4   2   54.49    3.50
  -5   4   2   60.29    5.70
  -5  -4  -2   52.09    4.50
   5   4   2   62.69    5.40
   5  -4  -2   58.99    3.60
  -5  -4   2   59.39    6.00
  -5  -4   2   54.59    6.80
   5  -4  -2   60.09    4.00
   5  -4  -2   51.29    3.60
  -5   4  -2   58.59    6.30
  -5   4  -2   60.99    5.10
  -5  -4   2   57.79    4.90
  -5  -4   2   54.59    5.50
   5   4   2   53.19    4.70
  -6   4   2  169.18   11.60
  -6   4   2  170.18    9.90
   6   4  -2  168.18    9.50
   6  -4   2  165.28    8.90
   6  -4   2  155.68    7.50
  -6  -4  -2  173.68   11.70
  -6  -4  -2  157.28    8.90
   6  -4   2  169.28    7.90
  -6  -4  -2  160.88    9.90
   6   4  -2  154.18    9.00
  -6  -4   2  164.98   11.80
   6  -4  -2  162.58    7.80
  -6   4  -2  177.98   11.60
  -6   4  -2  167.98    9.10
   6   4   2  173.28    9.50
   6  -4  -2  171.58    7.80
   6  -4  -2  170.28    8.80
  -6  -4   2  139.69    8.70
  -6  -4   2  163.28   10.00
  -6  -4   2  162.88    9.60
  -7  -4  -2  157.28    8.60
  -7  -4  -2  166.28    9.60
   7   4  -2  183.78    8.80
   7   4  -2  188.98    9.50
  -7   4   2  164.78   10.90
  -7  -4  -2  191.58   11.10
   7  -4   2  193.48    9.10
  -7   4  -2  181.18   11.30
   7  -4  -2  181.58    8.90
  -7  -4   2  182.18   10.10
   7  -4  -2  182.58    7.90
   7   4   2  173.98    9.20
   7  -4  -2  164.68    7.90
  -7  -4   2  177.48   10.90
  -7  -4   2  187.68    9.60
  -7   4  -2  181.18    8.70
   0  -5  -2  460.45   17.70
   0  -5   2  473.15   18.50
   0  -5  -2  489.85   18.40
   0   5  -2  464.05   18.90
   0  -5  -2  459.15   20.90
   0  -5  -2  461.55   17.70
   0  -5   2  491.55   19.70
   0  -5   2  471.35   19.50
   0  -5   2  449.66   20.90
   1  -5   2  191.88    9.20
   1  -5   2  188.78    8.40
  -1  -5  -2  203.78    9.00
  -1  -5  -2  186.58   10.70
   1   5  -2  207.18    9.40
   1  -5   2  197.38    9.40
  -1  -5  -2  206.98    8.20
   1  -5  -2  198.18    7.70
  -1  -5   2  190.58    8.00
  -1   5  -2  180.58    8.30
  -1  -5   2  194.08    9.50
  -1  -5   2  200.28   10.70
   1  -5  -2  201.38   10.60
  -1  -5   2  185.38    8.40
   2  -5   2  224.08   10.00
   2  -5   2  185.38    8.80
   2  -5   2  210.58    8.50
   2   5  -2  205.58   10.20
   2  -5   2  214.08   10.10
  -2  -5  -2  209.78    9.10
  -2  -5  -2  227.68   10.30
  -2  -5  -2  210.38   11.80
  -2  -5  -2  199.78    8.60
  -2  -5   2  227.08    9.90
   2  -5  -2  232.08    9.80
  -2  -5   2  223.58    9.40
   2  -5  -2  213.58    8.60
  -2  -5   2  214.78   11.10
  -2  -5   2  222.88   12.50
  -3  -5  -2  248.28   11.10
  -3  -5  -2  262.67   13.10
   3  -5   2  260.77   11.50
  -3  -5  -2  281.17   11.90
  -3  -5  -2  264.17   11.20
   3   5  -2  255.77   12.90
   3  -5   2  272.37   11.00
   3  -5   2  264.27   12.60
  -3   5   2  290.67   13.00
  -3  -5   2  254.77   11.20
   3   5   2  268.97   12.50
  -3  -5   2  257.17   14.70
  -3  -5   2  248.88   12.10
  -3  -5   2  277.57   13.10
  -3   5  -2  275.57   14.40
  -3  -5   2  260.27   11.10
   3   5   2  265.97   12.40
   3  -5  -2  286.77   11.00
  -4  -5  -2  200.28   12.20
   4   5  -2  191.48   10.60
   4  -5   2  169.98    8.70
  -4   5   2  192.18   10.20
   4   5  -2  180.58    9.60
  -4  -5  -2  179.08    9.30
  -4  -5  -2  185.38    8.40
   4  -5   2  194.88    8.30
   4  -5   2  177.88   10.10
   4  -5   2  174.58    9.10
   4  -5   2  165.68    8.10
  -4   5   2  184.28   11.40
   4   5   2  180.38    9.90
  -4  -5   2  163.58   10.40
  -4   5  -2  190.18   11.90
  -4   5  -2  177.28    9.40
  -4  -5   2  188.98    9.70
   4  -5  -2  191.28    8.00
   4  -5  -2  200.98    8.60
  -4  -5   2  189.68   10.40
  -4  -5   2  193.88   12.10
   4   5   2  177.48    9.90
   5  -5   2   57.39    4.00
  -5   5   2   62.99    5.50
   5   5  -2   69.89    5.70
   5  -5   2   68.69    5.20
   5  -5   2   64.19    4.00
  -5   5   2   66.79    7.20
   5  -5   2   62.39    4.80
  -5  -5  -2   73.79    5.20
  -5  -5  -2   68.89    7.50
  -5  -5   2   62.69    5.00
  -5  -5   2   68.99    6.10
   5  -5  -2   55.99    4.10
   5   5   2   67.59    5.70
   5  -5  -2   61.99    3.90
  -5   5  -2   66.09    5.30
  -5   5  -2   64.59    7.20
   5  -5  -2   63.09    3.90
  -5  -5   2   56.79    5.60
  -5  -5   2   70.39    7.40
   6   5  -2    4.80    2.10
  -6   5   2    7.60    3.80
   6  -5   2    7.10    1.50
   6  -5   2   15.20    2.70
  -6  -5  -2    9.30    4.00
   6   5  -2   11.60    2.60
  -6  -5  -2   11.70    2.60
   6  -5   2    9.10    1.60
  -6  -5   2   10.40    2.80
   6  -5  -2    8.40    1.60
   6  -5  -2   11.00    1.80
  -6  -5   2    7.40    2.60
  -6   5  -2    8.30    3.80
  -6  -5   2    8.90    3.30
   6   5   2   14.10    3.00
  -6  -5   2   15.50    4.30
  -6   5  -2   15.20    2.60
  -7  -5  -2   24.30    2.70
   7   5  -2   24.30    3.30
  -7   5   2   25.30    3.70
   7  -5   2   22.00    2.60
  -7  -5  -2   19.70    3.60
  -7  -5   2   25.30    3.80
  -7  -5   2   18.90    3.00
  -7  -5   2   17.00    2.60
  -7   5  -2   21.00    3.60
   7  -5  -2   24.90    2.10
   7   5   2   21.90    2.80
   0  -6   2   15.10    1.80
   0  -6   2   22.00    3.70
   0  -6   2   15.20    2.20
   0  -6  -2   16.70    3.20
   0  -6  -2   21.50    1.80
   0  -6  -2   15.70    1.20
   0  -6   2   15.40    1.40
   1  -6   2  537.15   24.70
  -1  -6  -2  516.55   24.30
  -1  -6  -2  546.65   21.90
   1  -6   2  514.85   22.40
  -1  -6  -2  571.94   21.00
   1  -6   2  559.64   22.40
   1  -6   2  487.95   20.60
   1  -6   2  542.25   21.20
  -1  -6   2  557.24   21.40
   1  -6  -2  539.95   20.70
   1  -6  -2  515.45   19.90
   1  -6  -2  518.45   24.20
  -1  -6   2  534.95   22.60
  -1  -6   2  523.25   24.40
  -1  -6   2  519.55   20.80
   1  -6  -2  544.85   19.90
  -2  -6  -2  515.65   22.90
  -2  -6  -2  551.54   21.90
   2  -6   2  538.85   21.20
  -2  -6  -2  538.05   25.50
   2   6  -2  570.04   23.00
  -2  -6  -2  549.54   21.30
   2  -6   2  548.45   22.90
   2  -6   2  548.85   21.70
  -2   6  -2  544.35   27.10
  -2  -6   2  570.14   24.50
  -2  -6   2  553.54   26.10
  -2  -6   2  524.75   22.10
   2  -6  -2  570.14   21.40
   2  -6  -2  553.34   22.00
   2   6   2  641.84   23.20
  -2  -6   2  540.75   22.70
   3  -6   2    8.30    2.10
   3  -6   2    9.50    1.40
   3  -6   2    6.80    1.50
  -3   6   2   12.80    3.70
  -3  -6  -2    9.40    2.50
  -3  -6  -2    8.50    1.40
  -3  -6  -2    8.20    1.50
   3   6  -2   11.50    2.10
   3   6  -2    8.00    2.40
   3   6  -2    9.20    2.40
  -3  -6  -2    7.40    1.50
  -3  -6  -2    9.20    2.70
   3  -6   2    7.90    1.30
  -3  -6   2   11.60    2.50
  -3  -6   2    8.60    2.90
  -3  -6   2    8.80    1.60
  -3   6  -2    8.40    3.30
  -3   6  -2   10.00    2.30
   3   6   2   10.20    2.40
  -3  -6   2    9.90    1.60
   3  -6  -2    8.90    1.20
  -3   6  -2    8.50    2.30
   4  -6   2   58.09    3.40
   4  -6   2   52.89    4.10
   4  -6   2   49.40    3.30
  -4  -6  -2   52.39    6.50
  -4  -6  -2   57.49    3.70
   4   6  -2   51.69    4.40
   4  -6   2   49.20    3.60
  -4  -6  -2   50.69    4.60
  -4   6   2   61.39    6.20
   4  -6  -2   54.79    3.20
  -4  -6   2   52.79    4.50
  -4   6  -2   56.79    4.50
  -4  -6   2   62.09    5.70
   4   6   2   64.29    5.30
  -4  -6   2   57.59    6.90
  -4   6  -2   62.09    6.40
   4  -6  -2   58.89    3.70
  -5  -6  -2  210.28   13.40
  -5   6   2  218.08   13.50
   5   6  -2  204.68   11.00
   5  -6   2  220.78   10.60
   5  -6   2  206.28    9.20
   5  -6   2  184.38   10.00
   5  -6   2  191.68    9.20
  -5  -6  -2  209.48   10.80
  -5  -6   2  200.78   11.50
  -5  -6   2  205.58   13.30
   5  -6  -2  192.88    9.00
   5  -6  -2  216.88    9.00
  -5   6  -2  215.58   13.40
   5   6   2  199.58   10.70
  -5  -6   2  202.18   11.30
  -5  -6   2  188.98   10.50
   5  -6  -2  198.18    9.50
  -5   6  -2  180.38    9.90
  -6  -6  -2    3.60    2.40
   6  -6   2    3.40    1.70
  -6   6   2    6.20    3.10
   6   6  -2    4.60    2.50
  -6  -6  -2    7.40    3.10
   6  -6   2    5.10    1.30
   6  -6   2    2.40    1.20
  -6  -6   2    5.10    1.90
  -6   6  -2    8.00    3.20
  -6  -6   2    5.70    3.70
   6  -6  -2    5.50    1.40
   6   6   2    2.90    1.90
   6  -6  -2    6.40    1.20
  -6  -6   2    3.90    2.90
  -6  -6   2    2.60    2.30
   7  -6   2   69.99    4.20
  -7  -6  -2   65.89    4.20
  -7  -6  -2   77.59    5.80
   7  -6   2   67.49    4.60
   7   6  -2   54.29    4.20
  -7  -6   2   68.89    4.50
   7  -6  -2   75.39    3.50
  -7  -6   2   74.39    5.10
   7   6   2   59.79    4.40
  -7  -6   2   53.59    5.10
   0  -7   2  499.05   21.60
   0   7  -2  477.25   20.90
   0  -7  -2  479.95   23.90
   0  -7  -2  536.75   20.40
   0  -7  -2  527.55   19.60
   0  -7   2  487.15   19.70
   0  -7   2  530.95   20.40
   0   7  -2  469.65   20.30
   1   7  -2  187.18    9.60
  -1  -7  -2  207.38    8.60
   1  -7   2  210.78    8.90
   1  -7   2  197.68    8.30
  -1  -7  -2  199.58    9.50
  -1  -7  -2  186.88    8.00
   1  -7   2  185.88    9.80
   1   7  -2  187.08    9.00
   1  -7  -2  191.08    8.30
  -1  -7   2  207.08    8.50
   1  -7  -2  196.78    7.80
  -1  -7   2  195.48   10.40
  -1   7  -2  180.98    9.40
  -1  -7   2  198.08    9.00
   1   7   2  182.18    8.80
   2  -7   2  105.89    6.50
  -2  -7  -2  111.89    6.90
  -2  -7  -2  111.19    5.70
  -2  -7  -2  107.29    5.10
   2   7  -2  100.69    5.60
   2  -7   2  102.39    5.00
   2  -7   2  107.39    5.50
   2  -7  -2  104.19    5.20
  -2  -7   2  115.89    7.70
  -2  -7   2  116.29    5.50
  -2   7  -2   99.09    6.10
   2  -7  -2  110.89    4.70
   2   7   2  108.89    5.70
  -2  -7   2  102.09    5.40
   2   7   2  105.69    6.50
  -2   7  -2  107.69    6.60
  -2  -7   2  105.49    6.50
  -2  -7   2  106.49    6.10
  -3  -7  -2    7.10    1.50
   3  -7   2    8.40    1.40
  -3  -7  -2    7.10    2.20
  -3  -7  -2    6.70    1.50
   3  -7   2    7.70    1.60
   3   7  -2    9.00    2.10
  -3  -7  -2   10.00    2.50
  -3  -7  -2    6.70    1.70
   3  -7   2    8.20    1.50
  -3  -7   2    8.30    1.60
  -3   7  -2    7.00    2.50
  -3  -7   2    6.00    2.50
  -3   7  -2   12.40    3.10
   3   7   2    8.20    2.30
   3  -7  -2    6.10    1.20
  -3  -7   2    5.00    1.40
  -3  -7   2    8.60    3.00
  -4  -7  -2  239.78   14.40
  -4  -7  -2  248.08   12.10
  -4  -7  -2  229.88   10.80
   4   7  -2  223.48   11.80
   4  -7   2  232.18   10.60
  -4   7   2  251.77   14.90
   4  -7   2  284.37   13.00
   4  -7   2  243.78   11.30
   4  -7   2  253.17   10.70
  -4   7  -2  270.67   15.10
   4  -7  -2  232.98   10.30
  -4  -7   2  252.47   12.20
  -4  -7   2  253.47   13.20
   4   7   2  244.78   12.50
  -4  -7   2  233.18   14.80
   4  -7  -2  242.58   10.70
  -5  -7  -2   84.19    7.70
  -5  -7  -2   86.19    5.90
   5  -7   2   78.19    5.40
   5  -7   2   87.19    4.80
   5   7  -2   87.39    6.30
   5  -7   2   89.09    4.80
  -5   7  -2   84.39    8.20
   5  -7  -2   85.59    4.60
   5   7   2   85.29    6.50
  -5  -7   2   90.39    8.50
   5  -7  -2   80.69    4.70
  -5  -7   2   78.79    5.80
  -5  -7   2   86.59    6.80
   6  -7   2  253.87   11.80
  -6  -7  -2  267.27   12.20
  -6  -7  -2  249.28   14.10
   6  -7   2  268.37   11.00
   6   7  -2  248.48   12.10
  -6  -7   2  229.88   12.30
   6   7   2  259.07   12.40
   6  -7  -2  252.87   11.00
  -6  -7   2  285.17   14.80
   6  -7  -2  261.87   11.00
  -6  -7   2  281.27   12.40
   0   8  -2    0.90    1.10
   0   8  -2    0.80    1.30
   0  -8   2    0.00    0.50
   0  -8  -2   -0.10    0.80
   0  -8  -2    0.20    0.60
   0  -8   2    0.20    1.00
   0   8   2   -0.20    1.40
   0  -8   2    0.90    1.50
   0  -8   2    0.60    0.70
   1  -8   2  431.86   19.50
  -1  -8  -2  438.66   17.80
  -1  -8  -2  445.36   17.30
   1  -8   2  438.16   17.50
   1   8  -2  431.16   18.90
   1   8  -2  428.46   18.20
  -1  -8  -2  433.06   18.90
   1  -8   2  446.96   18.10
   1  -8  -2  410.56   17.10
  -1  -8   2  408.26   18.20
   1  -8  -2  434.86   16.70
  -1  -8   2  432.96   17.90
  -1  -8   2  398.36   19.20
  -1  -8   2  439.46   17.20
  -1  -8   2  425.36   17.20
  -1   8  -2  428.86   18.50
  -1  -8   2  421.16   19.50
   1   8   2  435.16   17.80
  -1   8  -2  419.16   17.60
  -2  -8  -2  653.23   26.70
   2  -8   2  708.43   26.10
  -2  -8  -2  655.33   26.20
   2  -8   2  641.04   26.50
   2   8  -2  652.03   26.70
  -2  -8  -2  668.83   26.10
  -2   8  -2  660.73   26.90
  -2  -8   2  642.34   26.50
  -2  -8   2  669.63   25.70
  -2  -8   2  625.94   30.00
  -2  -8   2  619.24   26.70
   2  -8  -2  668.73   25.00
  -2  -8   2  625.64   25.60
  -3  -8  -2  299.37   12.70
  -3  -8  -2  287.47   13.40
  -3  -8  -2  288.97   13.80
   3  -8   2  299.27   12.40
   3  -8   2  285.67   13.00
   3   8  -2  295.07   13.10
   3  -8   2  300.27   12.50
  -3  -8  -2  300.87   12.70
  -3   8  -2  303.97   14.20
  -3  -8   2  300.57   12.70
   3  -8  -2  291.67   12.30
  -3  -8   2  294.07   15.00
  -3  -8   2  298.87   14.20
  -3  -8   2  309.17   13.00
   3   8   2  293.47   14.20
  -4  -8  -2  404.16   21.00
   4   8  -2  380.76   18.10
  -4  -8  -2  425.36   18.50
   4  -8   2  408.66   16.80
   4   8  -2  390.26   17.10
  -4  -8  -2  416.26   17.10
   4  -8   2  444.46   17.00
  -4  -8   2  418.16   18.60
   4   8   2  419.06   18.70
  -4  -8   2  409.86   19.40
  -4  -8   2  413.26   21.50
   4  -8  -2  409.36   16.60
   5  -8   2  208.08    8.80
  -5  -8  -2  200.68   12.80
   5   8  -2  186.38   10.00
  -5  -8  -2  181.88   10.00
   5  -8   2  180.28    8.70
   5  -8  -2  200.78    8.80
   5  -8  -2  185.08    8.60
   5   8   2  196.18   10.50
  -5  -8   2  199.98   12.90
  -5  -8   2  210.28   10.50
  -5  -8   2  185.98   10.70
   6   8  -2   60.59    4.20
  -6  -8  -2   64.59    5.70
   6  -8   2   58.69    3.40
  -6  -8  -2   56.09    4.10
  -6  -8   2   50.39    5.60
   6  -8  -2   56.39    3.20
  -6  -8   2   51.39    4.60
  -6  -8   2   54.79    4.00
   6   8   2   63.39    4.30
   0   9  -2   10.20    2.80
   0  -9  -2    7.60    1.30
   0   9  -2   11.40    2.10
   0  -9   2    9.20    1.70
   0  -9   2    8.30    1.50
   0  -9   2    7.90    1.80
  -1  -9  -2  237.88   10.30
   1   9  -2  254.97   12.30
   1  -9   2  251.27   11.10
   1  -9   2  262.47   10.50
   1   9  -2  231.58   11.10
  -1  -9  -2  243.28   10.80
   1  -9   2  221.58   10.40
   1  -9  -2  247.58   10.30
  -1   9  -2  256.67   11.20
  -1   9  -2  236.28   12.10
  -1  -9   2  235.28   10.60
  -1  -9   2  234.08   15.00
  -1  -9   2  238.18   11.40
  -1  -9   2  247.08   11.90
  -1  -9   2  248.78   10.70
  -2  -9  -2  182.38    8.50
   2  -9   2  173.08    8.30
  -2  -9  -2  179.58    8.90
   2  -9   2  185.18    8.90
   2   9  -2  189.58    9.10
  -2  -9  -2  192.78    8.50
   2  -9   2  197.48    8.40
  -2  -9   2  188.78    9.90
  -2  -9   2  200.78    8.90
  -2  -9   2  196.08    8.90
  -2  -9   2  201.08   10.90
   2  -9  -2  187.18    8.30
  -2   9  -2  192.38   10.30
  -2  -9   2  173.98    9.60
   3  -9   2  198.88    9.90
  -3  -9  -2  215.08    9.60
   3   9  -2  203.58   10.10
  -3  -9  -2  215.88    9.50
  -3  -9  -2  194.58   10.20
   3  -9   2  210.08    9.40
  -3  -9  -2  213.98   10.70
   3  -9   2  221.38    9.40
  -3  -9   2  208.58   11.70
   3   9   2  213.88   11.00
  -3   9  -2  213.18   10.70
  -3  -9   2  205.58    9.40
  -3  -9   2  214.08   10.90
   3  -9  -2  206.18    9.10
   4  -9   2   31.00    2.60
   4  -9   2   27.50    2.50
  -4  -9  -2   28.70    5.40
  -4  -9  -2   27.10    3.20
  -4  -9  -2   27.70    2.70
   4  -9  -2   27.90    2.20
  -4  -9   2   28.80    4.40
  -4  -9   2   31.20    5.60
   4   9   2   30.40    4.00
  -4  -9   2   28.90    4.00
  -5  -9  -2    8.20    2.20
   5  -9   2    7.90    1.30
  -5  -9  -2    9.60    3.10
   5  -9   2    3.80    1.20
   5  -9  -2    7.60    1.40
  -5  -9   2    5.80    2.40
   5  -9  -2    9.10    1.40
   5   9   2    7.70    2.10
  -5  -9   2   12.60    3.70
  -5  -9   2    9.80    2.30
   6  -9   2    4.40    1.50
  -6  -9  -2    0.40    1.20
   6  -9   2    5.70    0.90
  -6  -9  -2    0.60    1.60
   6  -9  -2    6.10    1.10
  -6  -9   2    3.50    1.30
   0  10  -2  123.79    8.00
   0 -10  -2  123.29    6.40
   0 -10   2  128.49    6.50
   0  10  -2  132.29    7.20
   0 -10  -2  135.09    6.00
   0 -10   2  132.89    6.50
   0 -10   2  127.19    7.10
   0 -10   2  128.59    8.80
  -1 -10  -2   57.19    3.50
   1 -10   2   55.99    4.00
   1 -10   2   62.99    3.70
   1 -10   2   54.39    3.70
  -1 -10  -2   53.79    3.90
   1  10  -2   57.19    4.20
  -1  10  -2   58.99    4.40
  -1 -10   2   63.79    4.00
   1 -10  -2   55.49    3.50
  -1 -10   2   59.19    3.70
  -1  10  -2   65.29    5.40
  -1 -10   2   59.99    4.70
  -1 -10   2   58.19    4.70
  -2 -10  -2  153.98    7.10
   2 -10   2  140.39    7.00
   2 -10   2  149.59    7.00
   2  10  -2  156.38    7.80
  -2 -10  -2  135.69    7.00
  -2 -10   2  149.69    7.20
  -2 -10   2  150.28    7.40
  -2 -10   2  142.59    8.50
  -2  10  -2  151.68    8.50
  -2 -10   2  162.78    9.40
  -3 -10  -2  114.79    7.20
   3 -10   2  127.69    6.00
  -3 -10  -2  129.59    6.30
  -3 -10  -2  106.49    5.90
   3 -10   2  113.19    7.40
   3 -10   2  127.89    6.00
   3  10  -2  107.29    6.60
  -3 -10   2  115.89    5.90
  -3 -10   2  107.29    5.80
  -3 -10   2  112.39    7.50
  -3 -10   2  118.59    7.30
  -3  10  -2  115.29    6.90
  -4 -10  -2  139.39    7.40
  -4 -10  -2  126.09    9.10
   4 -10   2  133.59    6.30
  -4 -10  -2  115.09    6.30
   4 -10   2  143.59    6.40
   4 -10   2  123.39    7.70
  -4 -10   2  125.19    7.80
  -4 -10   2  130.59    9.70
   4 -10  -2  136.89    6.10
  -4 -10   2  141.49    8.00
   5 -10   2    8.10    1.90
  -5 -10  -2    7.30    1.70
  -5 -10  -2    2.50    2.10
   5 -10   2   11.40    1.30
   5  10   2   15.10    2.30
   5 -10  -2   12.40    1.60
  -5 -10   2   14.30    2.40
   0 -11   2   27.10    2.60
   0 -11  -2   27.20    2.20
   0 -11   2   16.70    3.70
   0  11  -2   23.00    3.00
   0 -11   2   23.90    2.50
  -1 -11  -2   78.79    4.30
   1 -11   2   69.59    4.20
   1  11  -2   69.19    4.70
   1 -11   2   72.69    4.30
  -1 -11   2   66.89    5.30
  -1 -11   2   72.59    4.30
   1 -11  -2   65.39    3.70
  -1 -11   2   67.39    4.30
  -1  11  -2   75.29    4.60
  -2 -11  -2  196.38    8.90
   2 -11   2  196.78    8.80
   2 -11   2  184.58    8.70
  -2 -11  -2  194.68    8.80
   2  11  -2  202.78    9.40
  -2 -11   2  192.88    9.70
  -2 -11   2  189.88   10.50
  -2 -11   2  199.98    8.70
  -2 -11   2  176.78    8.60
   3 -11   2   16.70    1.70
  -3 -11  -2   16.30    2.20
   3 -11   2   17.40    1.80
  -3 -11  -2   17.40    1.80
  -3 -11  -2   11.60    4.00
  -3 -11   2   25.50    5.00
  -3 -11   2   16.70    2.70
  -3 -11   2   17.60    2.10
   3 -11  -2   15.50    1.70
  -3 -11   2   20.50    3.30
   4 -11   2   31.70    2.30
  -4 -11  -2   29.10    2.80
   4 -11   2   24.80    3.40
  -4 -11   2   23.80    3.80
  -4 -11   2   32.30    3.30
  -4 -11   2   34.20    3.20
   0  12  -2  220.08   10.00
   0 -12   2  206.08    9.30
   0 -12   2  218.08    9.40
   0 -12  -2  201.18    9.10
  -1 -12  -2   46.00    3.20
  -1 -12  -2   46.50    3.00
   1 -12   2   50.39    3.20
   1  12  -2   44.50    3.80
   1 -12   2   44.30    4.40
   1 -12   2   46.60    3.00
  -1 -12   2   53.39    3.20
  -1 -12   2   49.20    4.60
   1 -12  -2   46.40    2.90
   2 -12   2   38.90    4.00
   2 -12   2   38.30    2.70
  -2 -12  -2   37.60    2.60
   2 -12   2   36.30    2.70
  -2 -12   2   36.20    2.80
   2 -12  -2   37.50    2.40
  -2 -12   2   37.90    2.80
  -2 -12   2   36.90    3.30
  -2 -12   2   32.90    4.20
  -3 -12  -2   53.09    5.10
   3 -12   2   50.99    3.10
  -3 -12   2   49.40    3.60
  -3 -12   2   41.20    5.10
  -3 -12   2   49.20    3.90
   0 -13   2   41.80    4.30
   0 -13   2   49.30    2.90
   0 -13  -2   47.00    2.90
   1 -13   2    8.20    1.20
  -1 -13  -2    7.80    1.30
  -1 -13   2    8.60    1.30
  -1 -13   2    7.30    2.00
   2 -13   2   45.30    2.70
  -2 -13  -2   45.90    4.80
  -2 -13  -2   47.40    2.70
  -2 -13   2   43.20    4.40
  -2 -13   2   43.30    2.40
   0   0  -3    0.40    0.70
   0   0   3    0.90    0.90
   0   0   3    0.50    0.30
   0   0   3    0.60    0.20
  -1   0  -3  198.18    8.00
   1   0  -3  204.38    8.50
   1   0  -3  186.68    7.90
   1   0   3  195.58    8.80
   1   0   3  208.28    8.60
   1   0   3  195.68    8.60
  -1   0   3  190.58    8.30
   1   0  -3  200.48    8.00
   2   0   3  912.61   36.30
  -2   0  -3  924.41   36.30
   2   0   3 1020.30   37.30
   2   0  -3  921.01   37.10
   2   0  -3 1013.80   36.30
   2   0  -3  861.81   37.80
   2   0  -3 1002.50   37.10
   3   0  -3 3581.14  134.69
   3   0  -3 3511.35  136.29
   3   0   3 3578.54  136.39
   3   0  -3 3732.13  135.19
   4   0  -3  154.68    6.90
   4   0   3  165.88    9.00
   4   0   3  141.59    7.70
  -4   0   3  135.79    8.10
   4   0  -3  152.38    6.90
   4   0  -3  151.58    8.60
  -4   0   3  159.08    8.30
   4   0  -3  150.68    7.40
  -4   0   3  146.49    8.70
  -5   0  -3  331.67   15.20
  -5   0   3  332.67   17.80
   5   0  -3  369.96   14.30
  -5   0   3  371.06   16.30
  -5   0   3  339.67   16.40
   5   0  -3  319.37   16.80
   5   0   3  326.77   15.30
  -5   0   3  329.47   15.80
  -5   0  -3  331.07   16.00
   5   0  -3  337.87   14.00
  -5   0  -3  315.87   17.50
   5   0  -3  330.57   15.30
   6   0  -3  143.49    7.10
  -6   0   3  143.69    9.30
  -6   0   3  141.69   10.70
   6   0  -3  143.69    8.50
  -6   0   3  152.08    9.10
  -6   0   3  153.58    9.60
   6   0   3  148.29    8.60
  -6   0  -3  159.58   11.10
  -6   0  -3  161.68    9.30
   7   0  -3  349.37   16.00
  -7   0   3  324.87   16.60
  -7   0  -3  384.66   19.00
   7   0   3  357.26   16.30
   7   0  -3  375.16   16.30
  -7   0  -3  381.26   17.20
  -7   0   3  373.66   16.50
   0  -1   3 1142.39   44.70
   0  -1  -3 1131.39   44.30
   0   1  -3 1156.48   44.20
   0   1   3 1199.58   44.20
   0  -1  -3 1207.58   44.20
   0  -1  -3 1220.78   43.90
   0  -1   3 1139.59   44.70
   1  -1   3  357.56   14.20
   1  -1   3  328.87   14.30
   1  -1   3  361.26   13.60
   1   1  -3  341.67   13.80
   1   1  -3  345.97   13.60
  -1  -1  -3  343.37   14.30
  -1  -1  -3  335.17   13.40
   1  -1   3  337.27   14.20
   1   1   3  343.47   13.90
   1   1   3  324.47   13.80
   1  -1  -3  336.07   13.60
  -1  -1   3  380.06   13.90
  -1   1  -3  327.97   13.50
   1  -1  -3  354.36   13.10
   1   1   3  348.37   14.40
  -1  -1   3  331.77   14.00
   1  -1  -3  339.37   13.70
   2  -1   3  143.69    6.80
   2  -1   3  163.38    7.60
   2   1  -3  151.58    6.80
  -2  -1  -3  150.38    7.50
   2   1  -3  154.78    7.60
  -2  -1  -3  154.28    6.70
   2  -1   3  158.58    7.50
  -2  -1  -3  162.68    8.40
  -2  -1   3  149.49    7.70
   2  -1  -3  153.58    7.20
  -2   1  -3  149.59    6.70
   2  -1  -3  154.48    7.20
   2  -1  -3  161.78    6.50
  -2  -1   3  158.18    7.50
   2   1   3  155.78    7.40
   3  -1   3  781.62   29.60
   3  -1   3  711.13   28.40
   3   1  -3  745.33   28.40
   3   1  -3  682.13   27.80
   3   1  -3  730.83   29.50
  -3  -1  -3  712.63   28.40
  -3  -1  -3  714.13   30.80
   3   1   3  774.82   30.60
  -3  -1   3  771.52   31.40
   3  -1  -3  747.33   29.10
   3  -1  -3  743.33   30.20
   3  -1  -3  726.63   28.70
  -4  -1  -3  443.36   19.10
   4   1  -3  435.86   18.00
   4   1  -3  474.55   18.90
  -4   1   3  406.26   19.40
   4   1  -3  440.36   20.10
   4   1  -3  469.85   18.10
  -4  -1  -3  470.05   21.50
   4   1  -3  445.26   19.10
   4  -1   3  457.15   18.10
  -4   1   3  450.65   20.10
   4  -1   3  487.65   20.40
   4  -1   3  450.05   19.10
  -4  -1   3  453.05   19.70
  -4  -1   3  452.85   21.10
  -4   1  -3  427.76   20.90
   4  -1  -3  463.95   18.50
   4   1   3  454.75   20.00
   4  -1  -3  466.55   17.90
   4  -1  -3  444.06   19.90
   4   1   3  437.26   18.90
  -4  -1   3  458.85   19.60
  -4   1  -3  423.06   19.50
   5  -1   3 1144.49   46.10
   5   1  -3 1208.48   48.00
  -5   1   3 1240.58   48.80
  -5  -1  -3 1187.98   48.80
  -5   1   3 1218.18   48.10
   5  -1   3 1225.68   47.90
  -5  -1  -3 1257.97   47.80
  -5   1   3 1259.47   49.30
  -5  -1  -3 1140.19   50.39
   5   1  -3 1214.68   46.40
   5   1  -3 1170.18   46.50
  -5   1   3 1233.58   50.59
  -5  -1   3 1173.68   48.40
   5  -1  -3 1108.89   46.80
  -5   1  -3 1205.98   48.30
   5   1   3 1219.58   47.40
  -5  -1   3 1242.98   50.59
   5   1   3 1106.19   47.10
  -5  -1   3 1242.18   48.40
   5  -1  -3 1198.48   46.10
   5  -1  -3 1138.39   47.20
  -5   1  -3 1253.87   50.39
   5  -1  -3 1263.67   46.10
  -5  -1   3 1211.98   48.30
  -6  -1  -3  145.79    8.10
   6  -1   3  145.19    8.30
  -6   1   3  145.49    8.60
  -6   1   3  144.29   10.60
   6   1  -3  132.49    6.60
   6   1  -3  137.89    8.40
  -6  -1  -3  164.58   11.00
  -6  -1  -3  150.98    9.40
  -6   1   3  138.99    9.10
   6  -1  -3  144.69    8.60
   6   1   3  135.09    8.30
  -6  -1   3  156.58    9.30
  -6   1  -3  153.78    9.20
   6  -1  -3  143.09    8.20
   6  -1  -3  142.79    7.30
   6   1   3  159.88    8.60
   6  -1  -3  147.79    7.20
  -6  -1   3  150.58   10.90
  -6  -1   3  151.88    9.20
  -6   1  -3  160.68   11.30
  -6  -1   3  156.88    9.40
  -7   1   3   18.90    2.60
   7   1  -3   22.70    3.00
  -7   1   3   12.10    3.60
   7  -1   3   18.30    3.00
   7   1  -3   14.40    2.80
  -7  -1  -3   16.10    3.30
  -7   1   3   21.30    3.50
  -7  -1  -3   13.60    3.30
  -7  -1   3   23.80    3.40
  -7   1  -3   21.20    3.30
  -7  -1   3   20.10    3.90
   7  -1  -3   19.30    1.90
  -7   1  -3   11.80    3.70
  -7  -1   3   23.10    3.20
   7  -1  -3   20.00    3.00
   7  -1  -3   19.20    2.70
   7   1   3   17.50    3.10
   0  -2  -3 1736.33   65.19
   0  -2   3 1722.23   66.09
   0  -2  -3 1837.02   65.19
   0  -2   3 1675.43   65.29
   0  -2  -3 1683.93   64.69
   0  -2   3 1761.62   66.09
   0  -2  -3 1733.83   65.89
   0   2  -3 1692.73   65.49
   0  -2   3 1717.93   65.99
   0  -2  -3 1805.22   64.79
  -1  -2  -3  412.86   15.50
   1  -2   3  413.36   16.40
  -1  -2  -3  408.26   16.80
   1   2  -3  380.86   16.40
   1   2  -3  381.86   15.70
   1  -2   3  422.66   16.50
  -1  -2  -3  399.86   16.00
   1  -2   3  375.16   15.60
  -1  -2   3  404.46   16.90
   1  -2  -3  409.26   15.90
  -1  -2   3  402.86   16.20
  -1  -2   3  415.16   17.00
   1   2   3  425.06   16.30
   2  -2   3  701.73   28.80
   2  -2   3  770.52   29.00
   2   2  -3  715.93   28.10
  -2  -2  -3  685.23   29.70
  -2  -2  -3  713.53   28.80
   2  -2   3  743.63   28.00
   2   2  -3  709.33   29.00
  -2  -2  -3  738.53   27.90
   2   2   3  695.13   28.10
   2  -2  -3  685.23   27.60
  -2  -2   3  702.93   28.50
   2  -2  -3  718.83   27.70
  -2  -2   3  725.03   28.90
   2  -2  -3  721.73   26.90
  -3  -2  -3   83.89    4.20
   3  -2   3   77.49    5.50
   3   2  -3   84.59    5.80
   3  -2   3   96.79    4.40
  -3  -2  -3   87.29    6.50
   3   2  -3   82.89    4.70
   3   2  -3   80.49    4.10
  -3  -2  -3   82.69    5.70
   3  -2   3   91.09    4.70
  -3  -2  -3   85.59    4.70
   3  -2  -3   87.19    5.10
   3   2   3   89.59    5.70
  -3  -2   3   88.79    6.20
   3  -2  -3   80.49    3.90
   3  -2  -3   93.19    4.40
  -4  -2  -3  301.67   14.20
   4   2  -3  315.27   15.30
   4   2  -3  319.47   14.50
  -4   2   3  318.87   15.30
   4   2  -3  325.97   13.20
   4  -2   3  316.27   14.20
   4   2  -3  324.67   13.10
  -4   2   3  314.67   14.80
  -4   2   3  307.97   14.10
   4  -2   3  311.87   15.20
   4  -2   3  330.97   13.30
  -4  -2  -3  318.37   16.20
   4  -2   3  341.17   13.20
   4  -2  -3  327.67   13.90
  -4   2  -3  343.77   15.20
   4   2   3  329.17   14.60
  -4  -2   3  330.97   15.20
  -4   2  -3  322.77   16.60
   4  -2  -3  341.57   13.40
  -4  -2   3  300.07   15.30
  -4  -2   3  339.17   15.40
   4   2   3  332.07   15.50
   4   2   3  341.07   14.60
  -4  -2   3  306.87   16.50
  -4  -2   3  318.97   17.10
  -5   2   3  120.69    7.90
  -5  -2  -3  125.19    9.40
   5   2  -3  114.09    5.70
  -5   2   3  117.19    8.20
  -5  -2  -3  119.09    7.20
   5  -2   3  119.99    7.00
   5   2  -3  123.59    7.20
   5  -2   3  113.49    5.80
  -5   2   3  116.99    7.10
  -5   2   3  121.69    9.20
  -5  -2  -3  117.99    7.80
  -5  -2   3  123.39    7.80
   5   2   3  117.19    6.90
  -5  -2   3  119.29    9.30
   5  -2  -3  119.99    6.60
   5  -2  -3  115.19    7.00
   5   2   3  119.99    7.30
  -5  -2   3  105.19    7.70
  -5  -2   3  126.89    8.10
   5  -2  -3  119.79    5.90
   5  -2  -3  119.59    5.80
  -5   2  -3  106.69    9.00
  -5   2  -3  116.09    7.40
  -6  -2  -3   69.29    5.40
  -6   2   3   72.39    5.30
  -6   2   3   55.29    6.30
   6  -2   3   70.89    5.50
  -6   2   3   64.79    5.60
  -6  -2  -3   60.69    7.10
   6   2  -3   61.39    5.00
  -6  -2  -3   60.59    6.10
  -6  -2   3   67.49    5.70
  -6  -2   3   71.29    7.00
   6  -2  -3   66.49    4.20
   6  -2  -3   70.29    4.20
  -6   2  -3   68.29    6.00
  -6   2  -3   72.39    7.50
  -6  -2   3   69.49    5.80
   6   2   3   66.09    5.40
   6   2   3   65.29    5.40
   6  -2  -3   70.39    5.40
   6  -2  -3   59.49    4.80
  -7   2   3   31.50    3.80
  -7   2   3   29.80    3.10
   7  -2   3   34.40    4.00
  -7  -2  -3   37.60    4.10
   7   2  -3   38.60    3.50
  -7  -2  -3   41.00    4.90
  -7   2   3   36.00    4.70
   7   2  -3   36.70    3.60
  -7   2  -3   38.70    5.00
   7   2   3   37.60    3.50
  -7   2  -3   41.00    4.50
   7   2   3   38.00    3.50
   7  -2  -3   36.20    3.50
  -7  -2   3   37.90    4.80
  -7  -2   3   38.90    4.60
   7  -2  -3   37.80    2.50
  -7  -2   3   38.40    4.00
   0  -3   3 1131.79   41.90
   0  -3   3 1125.29   42.40
   0  -3  -3 1067.99   40.70
   0  -3  -3 1068.69   42.10
   0  -3   3 1064.89   41.90
   0  -3   3 1024.30   41.00
   1  -3   3  431.26   17.50
  -1  -3  -3  423.96   16.30
  -1  -3  -3  428.56   16.90
   1   3  -3  428.56   17.50
  -1  -3  -3  421.66   18.00
   1  -3   3  401.06   17.30
   1  -3   3  408.46   16.60
  -1  -3   3  418.86   17.30
   1  -3  -3  406.36   15.60
  -1  -3   3  396.96   16.30
  -1  -3   3  426.86   17.70
   2   3  -3 1608.34   58.69
   2  -3   3 1383.16   58.19
  -2  -3  -3 1503.65   58.19
  -2  -3  -3 1385.56   59.29
  -2  -3  -3 1509.55   57.19
   2  -3   3 1545.75   58.39
   2  -3   3 1622.54   57.39
  -2  -3   3 1486.15   59.19
  -2  -3   3 1511.45   58.79
   2   3   3 1489.95   57.89
  -2  -3   3 1456.05   57.49
   2  -3  -3 1535.35   56.59
   2  -3  -3 1588.34   57.39
  -3  -3  -3  188.18    9.70
  -3  -3  -3  169.38   10.70
  -3  -3  -3  185.78    8.40
  -3  -3  -3  174.08    7.80
   3  -3   3  188.58    8.40
   3   3  -3  175.68    9.60
   3  -3   3  184.58    9.40
   3  -3   3  181.78    9.50
   3  -3   3  182.38    7.80
   3  -3  -3  182.88    7.90
   3   3   3  181.78    9.20
  -3  -3   3  190.38   10.60
  -4  -3  -3  125.79    7.00
   4   3  -3  120.89    7.90
  -4  -3  -3  135.99    8.90
   4  -3   3  128.79    8.10
   4  -3   3  123.69    7.10
  -4   3   3  124.09    6.70
   4  -3   3  135.69    6.90
  -4   3   3  126.59    8.90
  -4   3   3  133.09    8.10
  -4   3   3  131.39    7.90
  -4  -3  -3  128.79    6.20
   4  -3   3  116.89    6.00
   4  -3   3  140.49    6.30
   4  -3   3  125.59    7.90
   4   3  -3  126.89    7.50
   4  -3  -3  128.59    6.30
  -4   3  -3  125.79    7.50
   4   3   3  132.59    7.20
  -4  -3   3  126.19    9.10
   4  -3  -3  126.39    5.90
  -4  -3   3  144.69    8.00
   4   3   3  134.39    8.10
  -4   3  -3  133.59    8.90
  -4  -3   3  133.29    8.10
  -4  -3   3  119.89    7.80
   4   3   3  142.59    7.50
  -4   3  -3  126.99    7.60
  -4  -3   3  119.99    7.10
  -5   3   3  466.05   19.90
  -5   3   3  488.45   21.40
   5   3  -3  496.35   20.90
  -5  -3  -3  463.95   21.60
   5  -3   3  451.65   18.90
  -5   3   3  469.15   23.00
   5  -3   3  452.75   19.10
  -5  -3  -3  487.35   23.30
   5  -3   3  459.85   20.20
  -5  -3  -3  458.35   20.30
   5   3   3  475.05   20.50
   5  -3  -3  509.25   19.30
  -5   3  -3  514.25   23.70
  -5  -3   3  485.65   23.70
   5   3   3  513.55   21.10
   5  -3  -3  454.45   19.90
  -5  -3   3  463.05   21.50
  -5   3  -3  475.35   21.20
  -5  -3   3  457.85   20.40
  -5  -3   3  426.06   21.30
   5  -3  -3  463.25   19.20
   6   3  -3  118.89    7.20
  -6  -3  -3  113.79    7.10
   6  -3   3  117.29    7.30
  -6   3   3  107.59    9.10
  -6  -3  -3  111.89    9.30
  -6   3   3  126.49    8.20
  -6  -3  -3  110.49    7.60
  -6   3   3   92.79    6.10
   6  -3   3   97.69    5.30
  -6  -3   3  108.79    8.90
  -6  -3   3  117.49    7.80
   6   3   3  108.09    7.00
   6  -3  -3  111.29    5.90
  -6  -3   3  116.69    7.90
   6  -3  -3  115.69    6.90
  -6   3  -3  111.39    9.40
   6  -3  -3  121.19    5.90
   6   3   3  117.89    7.20
  -6   3  -3  105.49    7.40
  -7  -3  -3   34.80    4.10
  -7  -3  -3   33.10    3.20
   7  -3   3   32.80    3.40
   7   3  -3   34.80    3.30
  -7   3   3   24.10    4.50
  -7   3   3   31.60    4.30
  -7  -3  -3   31.20    4.90
   7   3  -3   37.90    3.50
   7   3   3   32.40    3.70
   7  -3  -3   35.50    2.60
   7  -3  -3   31.70    3.60
  -7  -3   3   32.90    4.30
  -7  -3   3   33.40    4.30
  -7   3  -3   36.50    4.70
  -7  -3   3   27.70    4.70
  -7   3  -3   30.90    3.40
   0  -4   3  462.05   20.20
   0  -4   3  445.86   19.30
   0  -4   3  482.95   18.50
   0  -4  -3  456.15   20.00
   0  -4   3  448.26   19.40
   0  -4  -3  494.25   18.10
  -1  -4  -3  115.29    5.80
   1  -4   3  122.69    6.50
   1  -4   3  117.79    5.50
  -1  -4  -3  112.59    7.20
  -1  -4  -3  123.29    5.20
   1  -4   3  124.09    6.40
   1   4  -3  124.69    6.60
   1  -4  -3  118.49    6.90
  -1  -4   3  126.39    7.30
  -1  -4   3  118.89    6.60
  -1  -4   3  119.19    5.80
   2   4  -3  695.33   27.40
   2  -4   3  576.64   25.40
   2  -4   3  684.63   27.20
   2  -4   3  677.83   27.20
   2  -4   3  705.73   26.00
  -2  -4  -3  659.63   25.40
  -2  -4  -3  679.23   27.00
  -2  -4  -3  682.33   25.90
  -2  -4  -3  608.04   28.20
  -2  -4   3  698.23   28.60
   2  -4  -3  667.53   25.80
   2  -4  -3  661.23   25.80
   2  -4  -3  655.83   26.50
  -2  -4   3  725.43   27.20
  -2  -4   3  741.63   29.60
   3  -4   3  392.26   15.90
   3  -4   3  373.36   17.20
  -3  -4  -3  375.46   15.30
   3  -4   3  373.46   15.30
  -3  -4  -3  334.07   18.50
  -3  -4  -3  398.66   17.50
   3   4  -3  390.26   17.40
   3  -4   3  393.16   17.20
  -3  -4  -3  386.36   15.90
   3   4   3  363.96   16.90
   3  -4  -3  421.26   15.60
  -3  -4   3  371.46   19.00
  -4   4   3  133.29    9.40
   4  -4   3  144.89    6.60
   4   4  -3  125.29    7.70
   4   4  -3  139.79    8.50
   4  -4   3  137.19    7.10
  -4  -4  -3  142.09    9.70
   4  -4   3  133.29    8.60
  -4  -4  -3  138.19    6.50
   4  -4   3  145.09    6.50
  -4   4   3  132.89    8.20
  -4  -4  -3  134.09    7.50
   4  -4   3  136.19    7.50
   4  -4   3  114.99    8.00
  -4   4  -3  152.98    9.80
  -4  -4   3  147.79    8.70
  -4  -4   3  134.99    8.50
   4  -4  -3  146.29    6.80
  -4  -4   3  129.49    8.30
  -4   4  -3  142.89    8.10
   4   4   3  148.79    8.20
  -4  -4   3  139.09    7.60
   4   4   3  127.89    8.30
   4  -4  -3  143.59    6.40
  -4  -4   3  137.69    9.90
  -5  -4  -3   10.30    4.10
   5  -4   3    6.70    1.50
   5  -4   3    9.40    2.60
  -5   4   3   11.90    4.00
   5  -4   3    4.90    1.50
   5   4  -3    7.90    2.30
  -5   4   3   10.20    2.80
  -5  -4  -3    4.70    2.30
   5  -4  -3    6.00    1.50
  -5  -4   3    2.70    2.20
  -5  -4   3    7.80    3.00
  -5  -4   3   10.10    3.70
   5  -4  -3    7.30    1.50
   5   4   3    7.40    2.80
  -5   4  -3    7.30    3.80
  -5   4  -3    8.80    2.50
   5  -4  -3    8.10    1.50
  -5  -4   3   11.00    2.90
  -6   4   3   65.49    6.10
   6   4  -3   70.69    5.30
  -6  -4  -3   65.69    6.70
   6  -4   3   63.39    3.80
  -6   4   3   64.59    6.60
  -6  -4  -3   65.29    5.80
   6  -4   3   63.79    5.20
  -6  -4  -3   69.59    5.10
   6   4  -3   67.29    5.40
  -6  -4   3   73.49    5.90
  -6  -4   3   65.19    7.30
  -6   4  -3   74.89    7.10
  -6  -4   3   72.99    6.10
   6   4   3   71.39    5.50
   6  -4  -3   68.09    4.20
   6  -4  -3   69.29    4.30
   6  -4  -3   67.09    5.20
  -6   4  -3   77.59    6.00
  -7  -4  -3   -0.60    1.80
   7   4  -3    1.80    1.50
   7   4  -3   -0.20    1.20
  -7  -4  -3   -1.00    2.30
  -7  -4  -3   -2.10    1.50
   7  -4   3   -0.20    1.80
  -7   4   3    0.40    1.70
  -7  -4   3   -1.10    1.70
  -7  -4   3   -1.90    1.90
  -7   4  -3   -0.30    1.90
   7   4   3   -1.20    1.80
  -7   4  -3   -1.20    1.10
   7  -4  -3    2.10    1.40
   7  -4  -3   -0.20    0.60
  -7  -4   3   -1.60    1.40
   7  -4  -3   -0.20    1.10
   0  -5   3  165.38    7.30
   0  -5   3  155.98    9.10
   0  -5  -3  158.58    6.00
   0   5  -3  154.78    7.80
   0  -5  -3  156.68    9.20
   0  -5   3  161.78    8.30
   0  -5   3  156.88    6.80
   0  -5  -3  165.98    6.80
   0  -5  -3  154.68    6.00
   0  -5   3  157.18    8.30
  -1  -5  -3  593.04   23.70
   1  -5   3  614.54   22.90
   1   5  -3  591.14   24.30
   1  -5   3  613.54   23.40
  -1  -5  -3  553.24   25.70
  -1  -5  -3  593.44   22.90
   1  -5   3  598.44   24.50
   1  -5   3  564.94   24.40
   1  -5  -3  563.04   24.80
  -1  -5   3  544.55   22.20
  -1  -5   3  573.74   24.00
  -1  -5   3  565.74   25.10
   1  -5  -3  589.74   21.30
  -1  -5   3  577.34   22.70
  -2  -5  -3   52.69    4.10
  -2  -5  -3   56.19    3.30
   2  -5   3   57.19    4.40
  -2  -5  -3   53.29    2.90
   2  -5   3   48.70    4.30
  -2  -5  -3   56.19    5.30
   2  -5   3   50.19    3.30
   2   5  -3   52.99    4.50
   2  -5   3   54.69    3.00
  -2  -5   3   56.69    5.60
   2  -5  -3   55.89    2.20
  -2  -5   3   50.79    3.20
  -2  -5   3   56.49    4.70
  -2  -5   3   50.39    3.50
   2  -5  -3   56.29    2.90
   2  -5  -3   54.29    2.20
  -3  -5  -3  436.56   20.20
  -3   5   3  491.55   22.20
  -3  -5  -3  444.86   19.10
   3  -5   3  466.85   18.70
   3  -5   3  445.76   20.20
  -3  -5  -3  445.96   18.10
   3  -5   3  498.55   18.20
   3  -5   3  476.75   20.30
  -3   5   3  425.16   19.70
   3   5  -3  493.15   20.60
   3   5  -3  424.26   19.20
  -3  -5  -3  461.95   18.20
  -3  -5  -3  464.55   18.80
   3  -5   3  405.76   18.80
  -3  -5  -3  436.76   21.30
   3  -5   3  447.46   18.10
  -3   5  -3  466.75   19.60
   3   5   3  460.95   19.80
  -3  -5   3  467.15   19.70
  -3  -5   3  488.45   20.50
  -3  -5   3  416.76   18.20
  -3   5  -3  443.76   19.60
  -3   5  -3  449.46   21.60
  -3  -5   3  475.95   21.70
   3  -5  -3  478.95   18.10
   4   5  -3  453.85   20.20
  -4  -5  -3  455.45   22.50
  -4  -5  -3  494.35   20.20
  -4   5   3  427.26   22.10
  -4  -5  -3  486.15   19.00
   4  -5   3  435.86   21.10
  -4   5   3  502.15   21.20
   4  -5   3  468.75   18.80
   4  -5   3  439.76   19.40
   4  -5   3  453.25   19.80
   4  -5   3  487.75   18.90
   4  -5  -3  464.85   19.10
  -4  -5   3  452.15   21.40
   4   5   3  492.45   20.90
  -4   5  -3  480.35   20.60
  -4  -5   3  466.85   22.90
  -4  -5   3  477.05   20.40
  -4  -5   3  451.85   21.10
   4  -5  -3  468.85   18.60
  -4   5  -3  500.15   23.10
   5   5  -3  104.39    7.10
   5  -5   3  115.29    5.70
  -5  -5  -3  109.79    8.80
  -5  -5  -3  110.89    7.10
   5  -5   3  111.29    5.80
  -5   5   3  108.89    9.00
   5  -5   3  103.79    6.80
  -5   5   3   99.89    7.30
   5  -5  -3  106.79    5.40
   5  -5  -3   93.89    5.80
  -5  -5   3  106.49    7.00
   5   5   3  118.09    7.60
  -5  -5   3  108.79    9.20
  -5  -5   3  116.29    8.00
  -5   5  -3   97.39    6.80
   5  -5  -3   99.29    5.40
  -5  -5   3  112.79    7.80
  -5   5  -3  114.39    9.20
   6   5  -3    3.20    2.40
   6   5  -3    2.00    2.10
   6  -5   3    4.70    1.30
  -6  -5  -3    3.70    2.60
   6  -5   3    3.00    2.10
  -6  -5  -3    7.00    2.20
  -6   5   3    1.90    3.20
  -6   5  -3    5.90    2.10
  -6  -5   3    7.30    2.20
   6  -5  -3    5.20    1.40
  -6   5  -3    1.70    3.10
   6   5   3    4.40    2.10
  -6  -5   3    4.80    3.00
   6  -5  -3    4.50    1.40
  -6  -5   3    4.90    2.50
  -6  -5   3    1.70    1.80
   7  -5   3   -0.50    1.20
   7   5  -3   -0.90    1.80
  -7  -5  -3    0.00    1.20
   7  -5   3    0.20    1.20
  -7  -5  -3    1.10    2.50
  -7   5   3   -0.10    1.70
   7   5   3    1.60    1.50
  -7   5  -3    0.70    1.80
  -7  -5   3    0.60    1.90
   7  -5  -3    0.10    0.70
  -7  -5   3   -0.60    1.30
  -7  -5   3    0.50    1.30
   0   6  -3  860.71   34.00
   0  -6   3  827.82   33.50
   0  -6  -3  873.91   32.40
   0  -6  -3  843.72   36.50
   0  -6   3  855.91   34.90
   0  -6  -3  863.21   33.10
   0  -6   3  889.81   33.00
   0  -6   3  846.42   36.60
   1  -6   3  531.15   21.70
   1  -6   3  503.15   19.70
  -1  -6  -3  504.25   20.60
  -1  -6  -3  468.45   23.10
  -1  -6  -3  526.45   19.70
   1  -6   3  498.65   20.20
   1  -6   3  495.05   21.60
   1  -6   3  472.95   23.20
  -1  -6   3  467.25   22.80
  -1  -6   3  507.35   21.50
  -1  -6   3  485.95   19.40
   1  -6  -3  487.35   22.80
  -1  -6   3  477.75   19.90
   1  -6  -3  507.55   18.70
   2   6  -3   26.20    2.40
  -2  -6  -3   25.40    2.40
   2  -6   3   29.00    2.10
   2  -6   3   32.90    4.30
   2  -6   3   28.90    3.50
  -2  -6  -3   30.60    2.10
   2   6  -3   29.00    3.50
   2  -6   3   26.50    2.30
  -2  -6  -3   25.70    2.90
  -2   6  -3   27.10    3.30
  -2  -6   3   25.90    2.90
  -2  -6   3   28.10    3.90
  -2  -6   3   30.20    2.40
   2  -6  -3   28.40    1.40
   2   6   3   25.30    3.40
   2  -6  -3   26.30    4.30
  -2  -6   3   27.00    2.10
  -2  -6   3   35.00    4.90
  -2  -6   3   28.90    2.70
  -2   6  -3   25.00    3.20
   2  -6  -3   28.20    1.80
   3   6  -3  149.09    7.70
   3  -6   3  158.48    7.40
  -3  -6  -3  167.28    7.60
  -3   6   3  165.18   10.70
  -3  -6  -3  160.88    8.60
   3  -6   3  154.48    8.40
  -3  -6  -3  167.88    9.70
   3  -6   3  179.38    7.50
  -3  -6  -3  176.38    8.20
   3   6  -3  155.78    9.20
  -3  -6  -3  163.88    7.60
   3  -6   3  171.78    8.10
   3  -6   3  181.28    9.70
  -3  -6   3  167.38    8.80
   3   6   3  170.18    8.90
  -3   6  -3  157.98   10.60
  -3  -6   3  163.58    7.50
  -3   6  -3  159.88    8.60
  -3  -6   3  152.38    9.20
  -3   6  -3  163.88    8.70
   3  -6  -3  166.28    7.10
   4  -6   3   65.99    4.70
   4  -6   3   76.99    4.20
   4   6  -3   76.09    5.60
   4  -6   3   72.19    5.20
   4  -6   3   69.39    4.30
  -4  -6  -3   70.89    7.40
  -4  -6  -3   78.09    4.50
  -4  -6  -3   77.49    5.60
  -4   6   3   70.69    7.10
  -4   6  -3   70.79    6.90
  -4  -6   3   71.19    6.60
   4   6   3   73.49    5.90
   4  -6  -3   75.29    4.30
  -4  -6   3   77.89    6.10
  -4  -6   3   74.49    7.10
  -4  -6   3   73.99    5.60
  -4   6  -3   77.99    5.60
   4  -6  -3   75.39    3.90
  -5  -6  -3   24.30    3.80
   5  -6   3   21.60    2.40
   5  -6   3   19.10    2.80
   5  -6   3   19.50    2.40
  -5   6   3   22.70    5.00
   5   6  -3   21.70    3.10
  -5  -6  -3   24.00    4.40
  -5  -6   3   24.90    3.60
   5  -6  -3   25.70    2.30
  -5  -6   3   25.80    4.60
   5   6   3   19.80    3.80
  -5   6  -3   22.10    2.90
  -5  -6   3   15.00    4.60
  -5   6  -3   22.10    4.40
  -5  -6   3   25.10    4.20
   6  -6   3   81.19    5.40
  -6  -6  -3   88.39    5.90
  -6   6   3   82.29    7.10
   6  -6   3   79.89    4.40
  -6  -6  -3   73.89    6.90
   6   6  -3   85.69    6.00
  -6  -6   3   77.49    5.70
  -6  -6   3   87.49    6.60
   6   6   3   83.49    5.70
  -6   6  -3   89.59    7.50
   6  -6  -3   84.09    4.60
  -6   6  -3   80.19    5.10
   6  -6  -3   84.09    4.60
  -6  -6   3   77.49    7.60
  -6  -6   3   81.09    6.30
   7  -6   3    6.90    1.70
   7   6  -3    1.20    1.20
  -7  -6  -3    4.70    1.40
   7  -6   3    5.30    1.50
   7   6   3    5.90    1.70
  -7  -6   3    0.70    1.60
  -7  -6   3    2.70    1.70
  -7  -6   3    5.70    2.20
   7  -6  -3    4.80    0.90
   0  -7  -3   52.69    3.10
   0   7  -3   44.90    3.80
   0  -7   3   56.99    4.60
   0  -7   3   48.10    3.00
   0   7  -3   47.60    3.40
   0  -7   3   48.20    3.10
   0  -7   3   50.89    3.60
   0   7  -3   49.90    3.90
   0  -7  -3   48.90    2.60
   1  -7   3   27.60    2.00
   1  -7   3   23.90    2.20
  -1  -7  -3   29.20    2.20
   1  -7   3   31.90    3.80
   1   7  -3   26.10    3.30
   1  -7   3   26.90    2.40
   1   7  -3   27.70    2.90
   1  -7   3   30.70    3.20
  -1  -7  -3   33.40    2.90
  -1  -7   3   30.00    2.40
  -1   7  -3   27.70    2.50
  -1  -7   3   29.20    2.80
  -1  -7   3   29.30    3.80
  -1  -7   3   29.20    3.60
  -1  -7   3   26.90    3.30
  -1   7  -3   26.90    3.40
   1  -7  -3   27.40    1.60
   1   7   3   24.80    3.40
   1  -7  -3   30.90    1.40
  -1  -7   3   28.10    2.20
  -1   7  -3   25.00    3.10
   2  -7   3  106.69    6.60
   2  -7   3  136.19    7.80
  -2  -7  -3  112.69    7.00
   2  -7   3  118.29    6.20
   2  -7   3  119.99    5.60
   2  -7   3  108.69    5.50
   2   7  -3  122.49    6.30
  -2  -7  -3  111.39    5.90
  -2  -7  -3  121.69    5.50
   2   7  -3  112.39    6.40
  -2  -7   3  125.99    6.90
   2  -7  -3  117.09    5.00
  -2  -7   3  126.79    6.80
  -2  -7   3  115.89    7.50
   2   7   3  117.09    7.10
  -2  -7   3  120.79    5.80
  -2   7  -3  111.99    6.70
  -2   7  -3  117.99    7.00
   2  -7  -3  121.39    5.00
  -2  -7   3  119.59    6.00
   3  -7   3   56.09    3.90
  -3  -7  -3   47.80    3.50
   3   7  -3   49.00    3.90
   3  -7   3   50.29    3.30
  -3  -7  -3   54.29    3.50
   3  -7   3   57.29    3.40
   3  -7   3   50.39    4.30
  -3  -7  -3   55.19    4.10
  -3  -7  -3   47.70    4.40
  -3   7  -3   53.29    4.80
  -3  -7   3   51.09    4.80
   3  -7  -3   54.09    3.00
  -3  -7   3   60.09    5.20
  -3   7  -3   52.59    4.30
  -3  -7   3   51.99    3.60
   3   7   3   49.00    4.80
  -3  -7   3   52.39    3.50
  -4  -7  -3  149.39    8.60
  -4  -7  -3  156.88    7.50
   4  -7   3  151.28    8.40
   4  -7   3  156.58    7.20
   4  -7   3  150.78    7.90
   4   7  -3  146.49    8.60
   4  -7   3  147.79    7.30
  -4  -7  -3  163.78   11.30
  -4   7  -3  157.28   11.00
  -4  -7   3  165.58   10.00
   4   7   3  162.28    9.10
  -4   7  -3  159.28    8.40
  -4  -7   3  157.28    8.80
   4  -7  -3  150.58    7.30
  -4  -7   3  159.98   11.40
   4  -7  -3  152.48    7.00
   5  -7   3    0.20    1.10
   5  -7   3    3.00    1.70
   5   7  -3    3.10    2.20
  -5  -7  -3    1.60    2.30
   5  -7   3    1.20    1.20
  -5  -7  -3    0.80    3.00
   5   7   3    3.80    2.00
  -5  -7   3    1.60    1.70
  -5  -7   3    0.20    1.70
  -5  -7   3    2.90    2.80
  -5   7  -3    1.10    2.50
   5  -7  -3    0.60    0.80
   6   7  -3   37.10    3.50
   6  -7   3   39.70    2.70
  -6  -7  -3   34.50    3.40
   6  -7   3   36.80    3.30
  -6  -7  -3   32.60    4.40
  -6  -7   3   33.90    4.60
   6  -7  -3   36.40    2.70
   6  -7  -3   37.60    2.60
  -6  -7   3   30.60    4.20
  -6  -7   3   32.20    3.70
   6   7   3   44.20    3.90
  -6  -7   3   36.70    4.30
   0  -8   3  118.09    6.80
   0  -8  -3  126.39    5.70
   0   8  -3  129.39    6.70
   0  -8   3  131.29    6.10
   0  -8  -3  118.29    6.10
   0  -8   3  122.29    6.50
   0  -8   3  124.79    7.90
   0   8  -3  122.99    7.10
   0  -8   3  118.89    6.00
   1  -8   3  329.47   14.30
   1   8  -3  353.86   15.70
   1  -8   3  349.57   15.00
  -1  -8  -3  353.16   13.90
   1  -8   3  352.06   14.30
  -1  -8  -3  377.56   14.50
   1  -8   3  331.67   15.40
   1   8  -3  342.47   15.00
   1  -8   3  327.07   16.50
  -1   8  -3  336.77   15.80
   1  -8  -3  362.66   13.70
  -1  -8   3  363.16   15.40
  -1  -8   3  342.87   17.00
  -1  -8   3  349.87   14.40
  -1   8  -3  340.97   15.50
  -1  -8   3  341.97   14.50
   1  -8  -3  341.07   13.60
  -1  -8   3  341.47   15.60
  -1   8  -3  372.76   15.00
  -1  -8   3  339.97   16.80
   2  -8   3   31.70    2.80
  -2  -8  -3   28.30    2.80
   2  -8   3   31.50    2.40
  -2  -8  -3   30.00    2.40
   2  -8   3   28.40    3.10
   2   8  -3   29.50    3.30
   2  -8   3   28.20    2.50
  -2   8  -3   31.60    3.30
  -2  -8   3   33.90    2.60
  -2   8  -3   30.40    3.40
  -2  -8   3   29.30    3.80
   2  -8  -3   29.70    1.80
  -2  -8   3   29.70    3.50
  -2  -8   3   28.60    2.70
  -2  -8   3   28.70    3.70
   2   8   3   30.10    3.90
  -2  -8   3   29.60    3.80
   3  -8   3  188.78    9.30
  -3  -8  -3  190.58   10.00
  -3  -8  -3  187.98    8.70
  -3  -8  -3  196.98    8.80
  -3  -8  -3  171.08    9.20
   3   8  -3  196.08    9.30
   3  -8   3  188.88    8.60
   3  -8   3  203.58    8.80
   3  -8   3  188.58    9.80
   3  -8  -3  192.38    8.30
  -3  -8   3  196.58   11.10
  -3  -8   3  197.28   10.50
  -3  -8   3  197.48    8.90
  -3   8  -3  203.48   10.50
   3   8   3  192.08   10.30
   4   8  -3  210.48   10.00
   4  -8   3  207.58    9.60
   4  -8   3  215.78   10.80
  -4  -8  -3  218.58    9.80
  -4  -8  -3  217.08   13.60
  -4  -8  -3  214.48   11.00
   4  -8   3  220.58    9.60
  -4  -8   3  222.48   13.90
  -4  -8   3  223.18   12.20
   4  -8  -3  210.68    9.30
  -4  -8   3  228.98   11.30
   4   8   3  218.28   11.30
  -5  -8  -3   53.59    4.50
  -5  -8  -3   53.89    6.30
   5  -8   3   50.59    4.40
   5  -8   3   50.99    3.50
   5   8  -3   52.89    4.60
   5  -8   3   54.09    3.30
   5   8   3   53.99    4.50
  -5  -8   3   57.59    4.60
  -5  -8   3   53.49    5.40
  -5  -8   3   58.29    6.10
   5  -8  -3   49.99    3.20
   6  -8   3   95.09    5.30
  -6  -8  -3  100.89    5.60
   6   8  -3   91.79    5.40
   6  -8   3   88.59    6.00
   6  -8   3   99.99    4.60
   6   8   3  103.39    5.90
   6  -8  -3   98.59    4.80
  -6  -8   3   98.39    6.00
   0  -9  -3  309.67   13.50
   0   9  -3  341.47   15.40
   0   9  -3  334.37   14.40
   0  -9   3  367.66   14.00
   0  -9   3  322.07   14.70
   0  -9   3  314.07   13.80
   0  -9   3  324.27   15.10
   1  -9   3 1307.27   49.00
   1  -9   3 1267.67   49.00
   1   9  -3 1332.87   50.59
   1   9  -3 1261.67   49.60
  -1  -9  -3 1318.77   49.20
  -1  -9  -3 1250.37   48.60
   1  -9   3 1189.68   50.09
  -1  -9   3 1224.78   49.00
  -1  -9   3 1197.18   48.60
  -1  -9   3 1240.18   47.70
  -1  -9   3 1160.18   50.09
  -1   9  -3 1250.07   49.20
   1  -9  -3 1259.77   47.00
  -1  -9   3 1308.47   47.70
  -1   9  -3 1248.08   48.20
   2  -9   3  150.68    9.10
  -2  -9  -3  172.38    7.60
   2  -9   3  169.38    7.60
  -2  -9  -3  162.28    8.10
   2  -9   3  155.78    8.20
   2  -9   3  151.98    7.50
  -2  -9  -3  155.58    7.50
   2   9  -3  170.58    8.20
  -2  -9   3  153.98    7.50
  -2  -9   3  156.38    8.70
  -2   9  -3  158.98    9.00
  -2  -9   3  158.28    7.70
  -2  -9   3  169.88    9.70
   2  -9  -3  156.28    6.80
  -3  -9  -3  257.97   15.30
   3   9  -3  270.07   12.20
   3  -9   3  293.17   11.80
  -3  -9  -3  290.37   12.00
  -3  -9  -3  279.47   11.90
   3  -9   3  263.17   11.70
  -3  -9  -3  247.18   12.70
  -3  -9   3  268.67   11.80
   3   9   3  267.87   13.40
  -3   9  -3  270.07   13.20
  -3  -9   3  281.37   13.40
  -3  -9   3  283.87   14.20
  -4  -9  -3   10.70    3.60
   4  -9   3   10.10    1.70
  -4  -9  -3   11.90    2.50
  -4  -9  -3    7.70    1.60
   4   9  -3    2.70    1.70
   4  -9   3    9.80    1.70
   4   9   3    9.10    2.80
  -4  -9   3   12.90    3.80
   4  -9  -3   10.40    1.40
  -4  -9   3    9.40    3.00
  -4  -9   3    9.00    2.90
  -5  -9  -3  187.48    9.40
   5  -9   3  187.68   10.10
   5  -9   3  202.88    8.50
   5  -9   3  193.48    8.40
  -5  -9  -3  175.08   11.30
  -5  -9   3  199.18    9.80
   5   9   3  190.98    9.70
  -5  -9   3  190.28   10.30
  -5  -9   3  201.88   11.60
   5  -9  -3  192.98    8.40
   0 -10   3    3.00    2.80
   0 -10   3    5.00    1.30
   0  10  -3    5.30    2.20
   0  10  -3    7.30    2.20
   0 -10   3    5.00    1.60
   0 -10   3    4.40    1.90
   0 -10   3    4.50    1.40
   0 -10  -3    1.70    1.00
  -1 -10  -3  160.28    7.90
  -1 -10  -3  166.88    7.50
   1  10  -3  167.08    8.30
   1 -10   3  169.68    7.70
   1 -10   3  165.58    7.70
   1 -10   3  147.49    8.40
   1 -10  -3  155.68    7.20
  -1  10  -3  156.98    8.00
  -1 -10   3  162.78    7.80
  -1 -10   3  165.08    9.00
  -1 -10   3  156.68    9.90
  -1 -10   3  173.58    7.80
  -1  10  -3  155.48    9.00
  -2 -10  -3  101.79    5.50
   2 -10   3   99.29    5.40
   2  10  -3  112.89    6.20
  -2 -10  -3  111.59    5.60
   2 -10   3  102.89    5.40
  -2  10  -3  109.69    7.10
  -2 -10   3  115.59    8.10
  -2 -10   3   99.99    5.60
  -2 -10   3  106.59    7.00
  -2 -10   3   97.09    5.50
  -3 -10  -3   51.79    3.60
  -3 -10  -3   58.89    6.20
  -3 -10  -3   51.59    3.70
   3 -10   3   52.19    3.50
   3  10  -3   53.39    4.20
   3 -10   3   55.89    3.60
   3 -10   3   56.39    5.20
  -3 -10   3   56.69    5.60
  -3  10  -3   53.49    4.50
  -3 -10   3   56.29    3.60
  -3 -10   3   60.59    4.80
  -4 -10  -3   27.60    3.10
   4 -10   3   25.80    2.20
   4 -10   3   31.60    4.00
  -4 -10  -3   28.80    2.50
  -4 -10  -3   31.50    4.50
   4 -10   3   29.30    2.40
   4  10   3   32.00    3.60
  -4 -10   3   26.00    4.90
  -4 -10   3   25.90    3.70
   4 -10  -3   27.00    2.00
  -4 -10   3   30.50    3.60
  -5 -10  -3   22.70    2.60
  -5 -10  -3   25.30    3.60
   5 -10   3   26.00    2.90
   5 -10   3   26.90    2.10
   5  10   3   20.90    2.40
  -5 -10   3   25.60    2.70
  -5 -10   3   21.00    2.80
   0 -11   3   52.19    5.30
   0 -11   3   57.59    5.70
   0 -11   3   52.59    3.60
   0  11  -3   62.29    4.20
   0 -11  -3   54.99    3.30
   0 -11   3   61.59    3.60
   1 -11   3  116.59    8.40
   1  11  -3  113.49    6.70
   1 -11   3  126.19    6.00
  -1 -11  -3  115.39    5.80
   1 -11   3  116.99    6.00
  -1 -11   3  117.19    7.10
  -1  11  -3  105.29    6.10
  -1 -11   3  116.79    6.00
  -1 -11   3  117.19    5.90
  -1  11  -3  118.29    7.50
  -2 -11  -3   59.29    3.80
   2 -11   3   60.69    3.90
  -2 -11  -3   64.09    3.90
   2 -11   3   63.29    3.90
   2  11  -3   69.09    4.80
  -2 -11   3   55.09    5.00
  -2  11  -3   69.79    5.10
  -2 -11   3   60.09    4.00
  -2 -11   3   61.79    3.80
  -2 -11   3   76.79    6.20
  -3 -11  -3   11.70    1.70
   3 -11   3   12.10    1.70
   3  11  -3    7.90    1.70
  -3 -11  -3   18.00    4.00
   3 -11   3   12.00    1.70
  -3  11  -3   14.90    2.50
  -3 -11   3   10.10    2.40
  -3 -11   3   17.10    2.80
  -3 -11   3   16.80    3.90
   4 -11   3   35.30    3.30
   4 -11   3   37.80    2.50
  -4 -11  -3   26.50    3.80
  -4 -11   3   28.60    3.90
  -4 -11   3   32.00    3.30
  -4 -11   3   34.80    3.10
   0 -12   3    4.40    1.30
   0 -12  -3    6.80    1.20
   0  12  -3    3.70    1.30
   0 -12   3    6.40    1.40
   1 -12   3    5.60    2.20
  -1 -12  -3    2.60    1.20
   1  12  -3    3.40    1.40
   1 -12   3    3.00    1.20
  -1 -12  -3    3.20    0.90
   1 -12   3    2.30    0.90
  -1 -12   3    2.60    1.00
  -1 -12   3    3.70    1.30
  -1 -12   3    3.70    2.10
  -1 -12   3    4.00    2.10
  -2 -12  -3   16.90    3.90
   2 -12   3   13.80    1.60
  -2 -12  -3   14.20    1.90
   2  12  -3   15.60    2.10
  -2 -12  -3   11.50    1.60
   2 -12   3   14.20    1.90
   2 -12   3   11.30    2.90
  -2 -12   3   16.60    2.90
  -2 -12   3   12.30    1.50
  -2 -12   3    7.70    2.10
   3 -12   3   23.10    2.00
  -3 -12  -3   22.50    3.40
   3 -12   3   17.50    2.80
  -3 -12   3   21.60    2.80
  -3 -12   3   22.20    2.50
   0 -13   3   28.80    2.00
   0 -13   3   25.90    3.20
  -1 -13  -3   10.60    1.40
   1 -13   3   13.00    1.60
  -1 -13   3    3.70    2.00
   0   0   4  698.93   27.10
   0   0  -4  715.23   26.60
   0   0  -4  669.43   27.20
   0   0   4  687.33   27.10
   1   0  -4  613.24   23.00
   1   0   4  614.84   23.90
   1   0   4  572.54   23.70
   1   0  -4  580.34   23.70
  -1   0  -4  614.84   23.10
   1   0   4  591.04   23.80
   2   0   4   65.09    4.40
   2   0  -4   61.49    3.30
   2   0   4   70.39    4.50
   2   0  -4   66.09    4.30
  -2   0  -4   59.69    3.40
   3   0  -4   -1.00    1.40
   3   0  -4    1.30    0.60
   3   0  -4    1.50    1.00
   3   0   4   -0.80    1.40
  -4   0  -4  136.29    8.20
   4   0   4  144.39    8.40
   4   0  -4  148.69    6.60
  -4   0  -4  142.19    7.60
  -4   0   4  157.98    8.30
  -4   0  -4  129.79    9.10
  -4   0   4  132.59    8.40
  -4   0  -4  128.39    7.50
   4   0   4  137.19    7.40
   4   0  -4  139.89    6.50
  -4   0   4  146.19    7.90
   4   0  -4  132.89    8.40
   4   0  -4  140.39    7.10
  -5   0  -4  403.86   18.50
  -5   0   4  420.56   19.00
   5   0   4  425.46   18.70
  -5   0  -4  402.36   20.90
  -5   0   4  417.56   20.90
   5   0  -4  436.66   17.30
   5   0  -4  451.95   17.50
   5   0  -4  424.96   18.70
  -5   0   4  431.56   19.90
  -5   0   4  394.56   19.20
  -5   0  -4  452.55   19.70
   6   0   4    3.90    2.50
   6   0  -4    7.20    1.50
  -6   0  -4    7.40    3.00
   6   0  -4    9.80    2.40
  -6   0   4    5.50    2.40
  -6   0  -4    5.70    2.90
  -6   0   4    8.40    2.80
  -6   0   4    7.20    3.60
  -6   0   4    4.70    2.80
  -7   0  -4    9.10    2.90
  -7   0   4   10.30    2.50
   7   0   4    9.10    2.00
  -7   0   4   11.70    2.50
   7   0  -4    9.20    2.40
   7   0  -4   10.10    2.40
  -7   0  -4    5.80    3.10
   0  -1  -4   36.30    2.00
   0  -1   4   35.90    2.10
   0  -1   4   32.80    2.90
   0   1  -4   35.70    2.20
   0  -1  -4   36.30    2.50
   0  -1   4   44.60    2.20
   0   1   4   36.60    2.30
   0  -1   4   40.70    2.90
   0  -1  -4   37.60    1.80
  -1  -1  -4  259.07   10.40
   1   1  -4  271.27   10.60
   1  -1   4  273.17   11.40
   1  -1   4  240.58   11.20
   1  -1   4  246.78   10.50
   1  -1   4  258.37   11.40
  -1  -1  -4  261.07   11.20
  -1  -1   4  259.87   11.10
   1  -1  -4  256.37    9.80
  -1   1  -4  251.07   10.40
   1  -1  -4  271.27   10.10
   1  -1  -4  254.07    9.80
   1   1   4  252.47   10.80
   1  -1  -4  243.48   10.60
   1   1   4  245.48   10.80
   1   1   4  243.48   11.10
   2  -1   4   71.09    4.20
   2   1  -4   90.09    5.30
  -2  -1  -4   76.09    5.50
  -2  -1  -4   84.59    4.30
   2  -1   4   80.69    5.20
   2  -1   4   93.79    5.20
   2   1  -4   78.69    4.10
   2  -1  -4   81.99    3.90
  -2  -1   4   80.39    4.70
  -2   1  -4   80.19    4.30
   2   1   4   81.99    4.90
   2  -1  -4   84.19    4.70
  -3  -1  -4  389.06   16.00
   3   1  -4  412.86   16.60
   3   1  -4  404.76   16.10
   3   1  -4  379.56   17.70
  -3  -1  -4  413.66   16.60
   3  -1   4  417.76   17.80
   3  -1  -4  395.66   15.80
   3  -1  -4  408.96   17.50
   3  -1  -4  402.96   16.30
   3   1   4  407.16   17.70
  -4   1   4  528.65   22.80
  -4  -1  -4  514.65   23.00
  -4   1   4  503.75   22.10
   4  -1   4  506.85   22.00
   4   1  -4  493.25   23.20
   4   1  -4  521.55   21.00
   4   1  -4  550.74   21.90
  -4   1   4  574.04   23.50
  -4  -1  -4  536.65   22.20
  -4  -1  -4  491.85   21.80
   4   1  -4  555.24   21.10
   4  -1   4  521.45   23.30
   4  -1   4  559.54   21.30
  -4  -1  -4  554.54   24.40
   4   1   4  479.65   21.60
  -4   1  -4  526.65   23.90
  -4  -1   4  494.25   22.50
  -4  -1   4  555.64   22.60
   4  -1  -4  517.55   20.60
  -4  -1   4  452.35   21.90
   4   1   4  510.95   22.90
   4   1   4  515.25   21.80
   4  -1  -4  555.84   20.70
  -4   1  -4  504.15   21.60
  -4   1  -4  519.15   21.70
  -4   1  -4  523.65   22.60
   4  -1  -4  563.84   24.00
   4  -1  -4  549.65   21.30
  -4  -1   4  566.14   23.20
   5   1  -4   63.89    3.90
   5   1  -4   61.39    3.80
  -5   1   4   62.39    6.70
  -5   1   4   64.99    5.90
  -5  -1  -4   69.19    6.50
   5  -1   4   58.99    4.70
   5   1  -4   68.99    5.30
  -5  -1  -4   59.39    5.80
  -5   1   4   56.09    5.50
  -5   1   4   63.59    4.90
  -5  -1  -4   68.69    5.30
   5  -1  -4   55.09    4.50
  -5   1  -4   63.99    6.70
   5  -1  -4   62.59    3.80
  -5  -1   4   62.79    5.40
  -5  -1   4   58.19    6.50
   5  -1  -4   58.99    4.30
   5   1   4   64.89    4.70
  -5   1  -4   64.99    5.40
   5  -1  -4   60.19    3.90
  -5  -1   4   64.99    5.60
  -5  -1   4   60.79    5.30
   5   1   4   59.49    4.70
   6  -1   4   64.59    5.40
   6   1  -4   64.09    3.80
  -6   1   4   67.69    5.80
  -6   1   4   76.29    6.30
  -6  -1  -4   58.99    4.70
  -6  -1  -4   58.39    6.80
  -6   1   4   61.89    5.20
  -6   1   4   64.29    7.10
   6   1  -4   64.69    5.10
  -6  -1  -4   60.99    5.70
  -6  -1   4   63.79    5.60
  -6  -1   4   63.39    5.90
  -6  -1   4   67.09    6.00
  -6   1  -4   74.29    7.40
   6  -1  -4   64.89    4.10
   6  -1  -4   60.49    5.20
   6   1   4   68.39    5.50
  -6   1  -4   65.99    6.20
  -6  -1   4   66.69    7.10
   6  -1  -4   64.29    3.90
  -7  -1  -4   29.00    4.90
   7   1  -4   35.60    3.90
   7   1  -4   36.60    3.50
  -7  -1  -4   33.00    4.00
  -7   1   4   31.10    3.30
   7  -1   4   32.10    3.30
  -7   1   4   32.70    3.80
   7  -1  -4   28.80    3.50
   7   1   4   36.40    3.30
  -7  -1   4   35.00    4.00
  -7  -1   4   38.50    4.70
  -7  -1   4   32.90    3.80
   7  -1  -4   32.60    2.40
  -7   1  -4   38.40    4.00
   7  -1  -4   33.30    3.30
  -7   1  -4   33.20    4.40
   0  -2  -4  398.56   15.10
   0  -2   4  417.56   16.60
   0   2  -4  365.76   15.60
   0  -2   4  379.76   15.60
   0  -2  -4  401.36   15.90
   0  -2  -4  384.46   15.70
   0  -2   4  389.16   16.10
   0  -2   4  421.66   16.60
   1   2  -4  573.54   23.30
   1  -2   4  607.04   24.20
   1  -2   4  627.14   23.40
  -1  -2  -4  581.14   23.00
   1  -2   4  610.74   24.30
  -1  -2  -4  592.94   24.20
  -1  -2   4  571.24   21.80
  -1   2  -4  520.55   21.10
   1  -2  -4  576.84   21.40
   1   2   4  576.84   21.30
   1  -2  -4  475.55   20.50
  -1  -2   4  536.25   22.10
   1  -2  -4  545.45   21.10
  -2  -2  -4  276.67   13.00
   2  -2   4  264.57   12.20
  -2  -2  -4  276.07   11.20
   2  -2   4  251.37   11.20
   2   2  -4  267.97   12.30
   2   2  -4  269.87   11.30
   2  -2   4  262.87   12.20
   2  -2  -4  277.27   10.80
  -2  -2   4  248.98   12.20
   2  -2  -4  277.77   11.60
   2   2   4  273.77   12.00
   3   2  -4  338.47   15.70
  -3  -2  -4  332.97   14.40
   3   2  -4  336.77   14.50
   3  -2   4  367.46   15.80
   3   2  -4  334.77   13.80
  -3  -2  -4  343.97   17.00
   3  -2   4  349.37   15.90
   3  -2   4  336.97   13.90
   3  -2   4  355.06   14.50
  -3  -2  -4  343.77   13.90
   3   2   4  357.06   15.60
   3  -2  -4  328.37   13.60
   3  -2  -4  359.56   14.10
   4   2  -4   73.29    5.90
   4  -2   4   85.99    4.80
   4   2  -4   81.39    5.50
  -4   2   4   77.19    6.10
  -4   2   4   72.59    5.00
  -4   2   4   79.99    5.60
   4  -2   4   80.09    5.30
   4   2  -4   77.59    4.20
   4  -2   4   79.59    4.20
  -4  -2  -4   81.49    5.30
  -4  -2  -4   72.99    6.10
   4  -2   4   72.19    5.70
   4   2  -4   71.49    4.20
  -4  -2  -4   75.89    6.40
   4  -2  -4   78.79    4.00
   4   2   4   75.59    5.00
  -4   2  -4   72.99    5.70
  -4   2  -4   81.29    5.00
  -4  -2   4   83.69    5.70
   4   2   4   74.99    5.90
  -4  -2   4   79.29    7.00
   4  -2  -4   76.89    4.50
  -4  -2   4   72.79    5.90
   4   2   4   77.09    5.10
  -4  -2   4   76.39    5.80
  -4   2  -4   67.09    6.50
  -5  -2  -4    2.70    3.20
   5  -2   4    4.30    2.40
  -5  -2  -4   -0.40    2.40
  -5   2   4    2.50    1.80
  -5   2   4    2.20    2.30
   5  -2   4    1.90    1.00
   5   2  -4    2.90    2.20
   5   2  -4    2.60    1.10
  -5  -2  -4    4.40    2.00
  -5   2   4    0.90    2.90
  -5   2   4    4.40    2.50
   5   2   4    1.50    2.20
  -5  -2   4    1.40    2.30
  -5   2  -4    2.10    2.40
  -5  -2   4    5.10    2.20
  -5   2  -4    3.30    2.50
   5  -2  -4    3.00    2.10
   5   2   4    2.20    2.20
   5  -2  -4    4.10    1.30
  -5  -2   4    2.90    2.40
   5  -2  -4    4.10    1.20
   5  -2  -4    2.50    1.50
  -5  -2   4    2.70    3.30
   6   2  -4  294.77   14.20
  -6  -2  -4  297.67   16.30
  -6  -2  -4  294.77   14.10
  -6   2   4  278.37   13.40
  -6  -2  -4  297.47   15.00
  -6   2   4  295.37   16.40
   6  -2   4  285.57   13.90
  -6   2   4  300.87   14.80
  -6  -2   4  271.07   16.30
  -6   2  -4  331.97   15.30
  -6   2  -4  291.97   16.70
   6  -2  -4  297.57   13.10
  -6  -2   4  281.87   15.00
   6  -2  -4  301.47   14.20
   6  -2  -4  317.17   13.00
   6  -2  -4  304.47   14.20
  -6  -2   4  341.37   15.60
   6   2   4  298.27   14.20
  -6  -2   4  334.17   15.30
   6   2   4  287.77   14.10
   7  -2   4   44.20    3.90
  -7  -2  -4   52.59    4.80
   7   2  -4   58.39    4.30
  -7  -2  -4   38.80    5.20
  -7   2   4   48.40    4.50
   7   2  -4   51.79    4.50
   7  -2  -4   49.20    3.00
  -7   2  -4   45.00    5.10
  -7  -2   4   46.40    4.40
   7   2   4   55.99    4.30
  -7   2  -4   53.19    5.00
   7  -2  -4   46.70    4.20
  -7  -2   4   54.79    5.40
  -7  -2   4   53.09    4.40
   0  -3  -4 1745.93   63.69
   0  -3  -4 1703.13   65.29
   0  -3   4 1722.03   65.59
   0  -3   4 1681.93   64.49
   0  -3  -4 1622.14   63.69
   0  -3   4 1748.23   65.69
   0  -3  -4 1666.23   64.29
   0  -3   4 1759.02   65.59
   1  -3   4  388.96   15.90
   1  -3   4  388.86   16.90
   1  -3   4  396.06   16.90
  -1  -3  -4  421.26   15.50
  -1  -3  -4  384.26   17.10
  -1  -3  -4  386.56   16.20
   1  -3  -4  405.56   15.30
  -1  -3   4  389.46   16.80
  -1  -3   4  378.36   16.80
  -1  -3   4  379.66   15.70
   1  -3  -4  393.06   16.40
   2  -3   4  377.26   15.50
   2  -3   4  393.96   16.70
   2   3  -4  388.86   16.70
   2  -3   4  351.36   15.00
  -2  -3  -4  385.76   15.30
   2  -3   4  412.36   16.80
  -2  -3  -4  353.86   17.30
  -2  -3  -4  365.76   14.80
  -2  -3  -4  380.86   16.30
   2  -3  -4  383.66   14.90
   2   3   4  392.96   16.20
  -2  -3   4  383.36   17.20
   3  -3   4   68.19    5.30
  -3  -3  -4   75.49    5.60
   3  -3   4   75.69    4.00
  -3  -3  -4   84.79    4.70
  -3  -3  -4   78.99    4.00
   3  -3   4   78.69    4.50
   3  -3   4   74.89    5.40
  -3  -3  -4   73.59    6.70
   3   3  -4   71.79    5.40
   3   3   4   77.19    5.30
  -3  -3   4   86.29    7.70
   3  -3  -4   81.39    4.10
   4   3  -4   69.89    4.40
  -4   3   4   72.29    6.00
   4  -3   4   68.49    4.00
   4  -3   4   74.89    5.20
   4   3  -4   74.69    5.40
  -4  -3  -4   66.89    4.00
   4  -3   4   73.09    4.00
  -4   3   4   73.59    5.70
  -4  -3  -4   77.49    5.00
   4   3  -4   71.09    6.20
  -4  -3  -4   71.19    6.30
   4  -3   4   72.49    5.80
  -4   3  -4   72.69    6.70
  -4   3  -4   77.59    5.50
   4  -3  -4   73.19    3.90
  -4  -3   4   87.49    6.30
   4  -3  -4   77.19    4.30
  -4   3  -4   65.99    5.10
  -4  -3   4   70.59    5.50
  -4  -3   4   70.69    4.90
  -4  -3   4   86.69    6.20
  -4  -3   4   70.89    6.70
   4   3   4   70.39    5.50
   4   3   4   74.09    5.40
  -5   3   4    4.00    3.20
   5  -3   4    4.00    1.20
  -5  -3  -4    4.50    2.60
   5  -3   4    5.20    2.00
  -5   3   4    7.40    2.90
   5   3  -4    7.40    2.80
  -5   3   4    5.10    2.30
  -5  -3  -4    6.00    2.00
  -5  -3  -4    6.10    3.60
   5  -3  -4    4.40    1.30
  -5  -3   4    3.30    2.50
   5   3   4    3.70    1.90
   5  -3  -4    5.90    2.40
  -5   3  -4    6.20    2.70
   5  -3  -4    4.60    1.30
  -5  -3   4    4.50    2.70
  -5  -3   4    5.80    2.00
  -5   3  -4    6.20    3.40
  -5  -3   4    5.10    2.80
   5  -3  -4    3.90    1.30
  -5  -3   4    7.30    3.60
   6   3  -4   18.20    3.40
  -6  -3  -4   22.60    4.70
  -6   3   4   20.00    4.00
  -6  -3  -4   16.90    3.30
   6  -3   4   21.90    3.10
  -6  -3  -4   17.50    3.40
  -6   3   4   10.10    3.70
   6  -3  -4   16.40    3.00
  -6  -3   4   22.30    3.90
  -6  -3   4   13.00    3.90
   6  -3  -4   14.90    2.10
   6   3   4   18.90    3.40
  -6   3  -4   21.30    4.60
   6  -3  -4   17.80    2.30
  -6  -3   4   24.90    3.80
  -6   3  -4   18.00    3.60
   7   3  -4   63.39    4.50
   7  -3   4   60.39    4.40
  -7  -3  -4   56.29    5.50
   7   3  -4   56.99    4.50
  -7  -3  -4   59.59    5.00
   7  -3  -4   57.89    4.40
   7  -3  -4   57.99    3.40
  -7   3  -4   54.29    4.30
  -7   3  -4   42.50    5.30
  -7  -3   4   60.99    4.80
   7   3   4   56.29    4.10
  -7  -3   4   60.69    5.20
   0  -4  -4  330.37   14.80
   0  -4   4  341.57   14.50
   0  -4   4  317.07   15.00
   0  -4  -4  333.57   13.00
   0  -4  -4  313.47   12.30
   0  -4  -4  319.57   12.30
   0  -4   4  335.87   14.60
   0  -4   4  316.17   13.40
  -1  -4  -4  409.06   19.00
  -1  -4  -4  439.06   17.60
  -1  -4  -4  438.46   16.90
   1  -4   4  421.66   18.50
   1   4  -4  410.46   18.40
   1  -4   4  454.05   17.00
   1  -4   4  435.06   17.40
   1  -4   4  418.06   18.40
   1  -4  -4  401.06   15.70
   1  -4  -4  418.36   17.90
  -1  -4   4  411.96   18.30
  -1  -4   4  403.26   16.70
  -1  -4   4  406.06   17.90
   2  -4   4  236.38   11.10
  -2  -4  -4  223.38    9.10
   2   4  -4  231.58   11.10
   2  -4   4  212.88    9.30
  -2  -4  -4  208.98   10.40
   2  -4   4  217.98   10.90
   2  -4   4  228.98    9.80
  -2  -4  -4  220.48   12.00
  -2  -4  -4  217.18    9.50
   2  -4  -4  220.48    8.50
  -2  -4   4  212.28   11.50
   3  -4   4   20.90    2.90
  -3  -4  -4   29.20    4.40
   3  -4   4   22.50    2.10
   3  -4   4   23.40    3.30
   3  -4   4   22.10    2.10
   3  -4   4   29.00    2.70
  -3  -4  -4   27.30    3.60
   3  -4   4   24.80    3.40
  -3   4   4   23.50    3.50
  -3   4   4   24.30    3.70
  -3  -4  -4   22.80    3.30
  -3  -4  -4   30.90    2.20
   3   4  -4   21.10    3.00
  -3  -4  -4   21.00    2.50
   3   4  -4   26.80    3.70
   3  -4  -4   23.20    1.80
  -3   4  -4   20.30    3.30
  -3   4  -4   22.60    2.70
   3   4   4   24.00    3.30
   3   4   4   25.00    2.70
  -3  -4   4   26.20    3.70
  -3  -4   4   22.50    3.10
  -3  -4   4   23.30    3.50
   4  -4   4  217.58   10.30
   4   4  -4  210.58   10.70
  -4  -4  -4  220.18   10.60
  -4   4   4  199.08   11.60
   4   4  -4  202.78   11.70
   4  -4   4  193.58   11.50
  -4  -4  -4  204.38    9.30
  -4  -4  -4  210.08   12.60
   4  -4   4  207.18    9.20
   4  -4   4  211.68    9.40
  -4   4   4  217.18   11.30
  -4  -4   4  191.48   11.10
  -4   4  -4  216.18   12.70
   4   4   4  219.58   10.90
   4  -4  -4  223.18    9.60
   4  -4  -4  218.38    9.00
  -4   4  -4  194.68   10.90
  -4  -4   4  219.38   14.00
  -4  -4   4  230.78   11.80
  -4  -4   4  202.98   11.30
   4   4   4  197.08   11.00
  -4  -4   4  213.18   10.60
  -4   4  -4  217.38   10.60
  -5  -4  -4  458.85   19.40
   5  -4   4  440.06   19.20
   5  -4   4  416.26   17.60
   5   4  -4  439.26   19.50
  -5   4   4  405.76   19.80
   5  -4   4  423.16   17.90
  -5   4   4  432.06   21.60
  -5  -4  -4  449.06   21.80
  -5  -4   4  442.46   19.30
  -5  -4   4  439.96   20.50
   5  -4  -4  430.86   17.80
   5   4   4  449.16   19.70
   5  -4  -4  455.65   17.90
  -5  -4   4  461.85   20.60
  -5   4  -4  444.46   19.90
   5  -4  -4  401.06   18.30
  -5  -4   4  432.66   20.30
  -5  -4   4  421.56   22.00
  -5   4  -4  437.56   22.20
   6  -4   4  114.99    7.00
  -6  -4  -4  108.79    8.80
  -6   4   4  115.69    7.50
   6  -4   4   82.69    5.70
  -6  -4  -4  105.19    6.60
   6   4  -4  111.59    6.80
  -6  -4   4  122.49    7.90
  -6   4  -4  120.59    7.40
  -6   4  -4  105.09    8.60
  -6  -4   4  113.19    8.80
   6   4   4  111.99    7.50
  -6  -4   4  117.89    8.20
   6  -4  -4  124.39    6.00
   6  -4  -4  105.19    5.70
  -7  -4  -4    4.00    3.70
  -7  -4  -4   12.50    3.10
   7   4  -4   10.80    2.00
   7   4  -4   13.70    2.50
   7  -4   4   15.10    2.50
  -7  -4  -4    6.80    2.10
  -7   4  -4    6.60    1.60
  -7  -4   4   14.50    3.40
  -7  -4   4    4.10    1.70
  -7  -4   4    5.10    1.90
   7  -4  -4   13.00    1.70
   7   4   4    6.30    2.00
  -7   4  -4    8.70    2.70
   0  -5   4   19.30    2.10
   0  -5  -4   14.50    0.90
   0  -5   4   14.20    2.70
   0  -5   4   13.80    2.40
   0  -5   4   14.10    2.50
   0  -5  -4   17.20    1.50
   0  -5   4   14.70    1.50
   0  -5  -4   19.20    2.90
   1  -5   4  200.28    9.50
  -1  -5  -4  211.18   11.60
   1  -5   4  206.58   10.70
   1   5  -4  223.78   10.60
   1  -5   4  215.28   10.70
   1  -5   4  206.28    8.90
  -1  -5  -4  221.28    9.70
  -1  -5  -4  225.28    8.90
  -1  -5   4  215.48   11.50
  -1  -5   4  219.58    9.60
  -1  -5   4  204.98    8.90
  -1  -5   4  196.88   10.70
   1  -5  -4  204.88   11.10
  -2  -5  -4   56.39    3.00
   2  -5   4   53.29    3.10
   2   5  -4   48.60    4.30
   2  -5   4   59.49    4.60
  -2  -5  -4   54.79    3.30
   2  -5   4   52.29    4.40
   2  -5   4   57.89    3.60
  -2  -5  -4   45.30    4.10
  -2  -5  -4   55.99    5.80
  -2  -5   4   63.19    5.50
  -2  -5   4   49.60    3.20
   2  -5  -4   55.89    2.30
  -3  -5  -4  403.56   15.80
  -3  -5  -4  390.36   16.80
   3  -5   4  376.16   18.00
   3  -5   4  392.86   16.50
   3  -5   4  392.86   15.80
   3   5  -4  381.36   16.90
   3  -5   4  393.86   16.80
   3  -5   4  417.26   15.90
   3   5  -4  348.77   15.90
  -3  -5  -4  408.26   18.10
  -3  -5  -4  381.96   18.90
  -3   5   4  328.57   17.80
   3   5  -4  409.96   18.30
   3  -5   4  391.26   18.20
  -3  -5  -4  404.76   16.40
   3   5   4  394.16   17.40
  -3   5  -4  407.66   17.50
  -3  -5   4  407.26   18.00
  -3  -5   4  396.06   17.30
  -3  -5   4  404.76   19.60
  -3  -5   4  376.06   18.00
  -3  -5   4  380.56   18.10
  -3   5  -4  349.57   18.60
   3  -5  -4  399.76   15.50
  -3   5  -4  392.26   17.10
   4   5  -4  127.59    7.60
  -4  -5  -4  134.89    9.70
  -4  -5  -4  132.89    6.60
  -4   5   4  124.89    8.00
   4  -5   4  125.69    6.30
   4  -5   4  143.19    6.60
   4  -5   4  129.29    7.50
   4  -5   4  130.49    7.10
  -4  -5  -4  141.69    7.90
  -4  -5   4  154.08    9.10
   4  -5  -4  136.69    6.60
  -4   5  -4  146.09   10.10
  -4  -5   4  123.99    9.80
   4  -5  -4  136.99    6.20
  -4  -5   4  131.99    7.90
  -4  -5   4  135.89    8.60
  -4  -5   4  137.69    8.60
  -4   5  -4  137.49    7.90
  -4   5  -4  127.89    8.10
   4   5   4  149.19    8.50
   5   5  -4   37.40    4.40
   5  -5   4   37.00    2.90
  -5  -5  -4   34.20    5.50
   5  -5   4   34.40    3.00
   5  -5   4   36.30    3.70
  -5   5   4   38.30    4.30
  -5  -5  -4   38.50    4.30
  -5   5   4   40.90    5.80
  -5  -5   4   41.40    3.90
   5  -5  -4   38.60    2.90
  -5  -5   4   33.30    4.30
   5   5   4   39.90    4.80
  -5  -5   4   34.50    5.10
  -5   5  -4   40.50    4.20
  -5   5  -4   37.20    5.80
  -5  -5   4   41.30    5.20
   6  -5   4   72.39    4.10
  -6  -5  -4   73.89    7.20
   6   5  -4   80.49    5.70
  -6  -5  -4   76.39    5.70
   6   5  -4   79.59    6.00
   6  -5   4   85.99    5.50
  -6   5  -4   84.19    6.00
  -6  -5   4   86.59    6.40
   6  -5  -4   85.59    4.50
   6   5   4   92.09    6.30
  -6  -5   4   74.99    7.30
   6  -5  -4   87.69    4.60
  -6  -5   4   86.79    6.40
  -6   5  -4   64.49    7.10
  -7  -5  -4   36.60    3.10
   7   5  -4   36.20    3.20
   7  -5   4   39.40    3.20
   7  -5  -4   37.10    2.30
  -7  -5   4   38.40    3.60
  -7   5  -4   22.90    3.60
  -7  -5   4   35.90    3.40
   7   5   4   35.70    3.10
  -7   5  -4   29.10    2.60
   0  -6  -4  211.08    8.40
   0  -6   4  220.08    9.20
   0  -6  -4  219.28   12.10
   0  -6   4  216.58   11.20
   0  -6   4  213.78    9.70
   0  -6  -4  206.18    9.00
   0   6  -4  212.98   10.40
   0  -6   4  196.28   11.90
  -1  -6  -4   83.49    6.90
   1  -6   4   76.49    5.80
  -1  -6  -4   82.79    5.00
   1  -6   4   96.59    6.30
   1   6  -4   82.49    4.70
   1   6  -4   86.99    5.90
   1  -6   4   86.49    4.40
   1  -6   4   79.99    6.90
   1   6  -4   92.69    5.90
  -1  -6  -4   91.79    4.30
   1  -6   4   89.09    4.90
  -1   6  -4  100.69    6.90
  -1  -6   4   93.99    5.10
  -1  -6   4   82.99    4.50
  -1  -6   4   88.29    4.50
   1  -6  -4   81.49    7.00
  -1  -6   4   73.39    5.90
  -1   6  -4   87.19    5.40
  -1   6  -4   85.69    5.50
  -1  -6   4   91.29    6.30
   2   6  -4   27.50    3.70
   2  -6   4   34.00    2.30
  -2  -6  -4   26.60    3.20
   2  -6   4   33.60    2.70
  -2  -6  -4   29.60    2.60
   2  -6   4   28.90    3.30
   2  -6   4   34.10    2.50
   2  -6   4   30.00    4.00
   2  -6   4   36.50    4.00
  -2  -6  -4   30.50    2.20
   2   6  -4   35.50    3.10
   2   6   4   28.60    3.60
  -2  -6   4   25.80    3.90
  -2  -6   4   28.90    2.50
   2  -6  -4   30.90    1.50
  -2  -6   4   28.00    2.40
  -2  -6   4   28.00    3.40
  -2  -6   4   30.10    4.00
   2  -6  -4   31.90    1.30
   2  -6  -4   28.60    1.50
  -2   6  -4   29.00    3.60
  -2   6  -4   28.10    3.50
   3  -6   4   15.80    2.30
   3  -6   4   22.90    3.50
   3  -6   4   22.90    3.40
  -3  -6  -4   19.40    2.30
  -3  -6  -4   21.10    2.10
   3   6  -4   17.00    3.30
  -3  -6  -4   21.50    4.50
   3  -6   4   21.70    2.20
   3  -6   4   19.30    2.10
  -3  -6  -4   23.30    3.40
  -3  -6  -4   24.10    2.40
   3   6  -4   22.00    2.30
  -3  -6  -4   19.90    3.40
  -3   6  -4   26.60    3.50
  -3  -6   4   28.10    3.10
  -3   6  -4   19.60    3.80
   3   6   4   21.00    3.00
  -3  -6   4   19.70    3.10
   3  -6  -4   17.50    1.50
  -3  -6   4   24.80    4.10
  -3  -6   4   24.80    3.90
  -3   6  -4   18.30    2.80
   4  -6   4   39.80    3.10
  -4   6   4   58.29    8.20
  -4  -6  -4   41.40    3.20
   4  -6   4   40.90    2.90
  -4  -6  -4   38.60    3.80
   4  -6   4   43.40    3.80
   4   6  -4   42.10    3.90
   4  -6   4   39.60    3.90
  -4  -6  -4   36.40    5.60
  -4   6  -4   37.90    4.30
  -4   6  -4   46.50    6.00
  -4  -6   4   46.80    5.30
  -4  -6   4   40.50    4.00
   4   6   4   46.60    4.90
   4  -6  -4   43.90    2.60
   4  -6  -4   40.20    2.90
  -4   6  -4   36.40    4.30
  -4  -6   4   38.10    4.60
  -4  -6   4   36.70    5.80
   5   6  -4   19.90    3.40
   5  -6   4   22.10    2.40
   5  -6   4   18.80    2.00
  -5  -6  -4   20.20    4.70
   5  -6   4   22.70    3.50
  -5  -6  -4   25.60    3.70
  -5   6  -4   20.30    2.90
  -5   6  -4   11.70    4.20
  -5  -6   4   15.50    3.20
   5  -6  -4   18.40    1.80
  -5  -6   4   29.90    5.60
  -5  -6   4   25.40    4.00
  -5  -6   4   16.10    3.90
   5   6   4   24.40    3.50
  -6  -6  -4   32.40    3.40
   6  -6   4   30.80    3.30
   6   6  -4   35.60    4.00
   6  -6   4   31.80    2.40
  -6  -6  -4   32.30    4.40
   6  -6   4   31.70    4.20
  -6  -6   4   30.90    4.30
  -6   6  -4   26.50    4.90
  -6  -6   4   30.70    4.40
  -6   6  -4   30.10    2.90
  -6  -6   4   27.40    3.50
  -6  -6   4   28.50    3.80
   6  -6  -4   31.60    2.40
   6  -6  -4   29.60    2.30
   6   6   4   35.70    4.30
  -7  -6  -4   23.40    2.40
   7   6  -4   29.20    2.70
   7   6   4   36.10    3.60
   0  -7   4  610.14   23.10
   0  -7   4  576.34   23.10
   0   7  -4  573.14   23.50
   0   7  -4  573.84   24.60
   0  -7  -4  609.94   22.50
   0  -7   4  538.35   24.00
   0  -7   4  582.04   23.80
   0  -7  -4  593.34   23.00
   0   7  -4  602.34   24.40
   0  -7   4  582.94   25.60
   1  -7   4   44.50    2.90
  -1  -7  -4   48.10    3.50
  -1  -7  -4   46.30    2.80
   1  -7   4   40.70    3.40
   1  -7   4   46.50    4.40
   1  -7   4   34.40    4.70
   1   7  -4   34.50    3.40
   1  -7   4   44.40    4.00
   1  -7   4   36.60    2.80
   1   7  -4   38.50    3.40
   1  -7   4   46.50    4.60
  -1  -7   4   39.70    2.90
  -1   7  -4   41.00    3.60
  -1  -7   4   34.30    3.80
  -1  -7   4   45.60    4.90
  -1  -7   4   43.90    3.60
  -1  -7   4   44.60    3.00
  -1   7  -4   40.90    3.40
  -1   7  -4   42.00    4.10
  -1  -7   4   45.00    5.00
   1   7   4   38.10    4.00
  -2  -7  -4  212.98    9.70
   2   7  -4  206.58   10.30
   2  -7   4  208.88   10.30
   2  -7   4  219.48   11.70
  -2  -7  -4  204.18   10.80
   2  -7   4  197.08    9.30
   2  -7   4  229.68    9.50
   2  -7   4  218.88   10.10
   2   7  -4  212.88    9.90
  -2  -7  -4  221.68    9.20
  -2  -7   4  221.98   11.70
  -2   7  -4  222.78   10.90
  -2  -7   4  205.78   10.80
   2   7   4  214.68   10.80
  -2  -7   4  223.48   11.80
  -2  -7   4  216.88    9.50
   2  -7  -4  221.88    8.40
  -2  -7   4  217.28    9.70
  -2   7  -4  203.18   10.70
  -3  -7  -4   69.39    4.80
   3   7  -4   78.49    4.80
  -3  -7  -4   74.99    4.20
   3  -7   4   70.89    5.20
  -3  -7  -4   68.79    5.30
   3  -7   4   70.69    4.20
   3  -7   4   72.69    4.10
   3  -7   4   71.39    4.90
  -3  -7  -4   74.49    4.20
  -3  -7  -4   74.19    6.80
   3  -7  -4   78.19    3.80
  -3   7  -4   72.09    5.60
  -3  -7   4   82.79    6.30
  -3   7  -4   77.29    5.60
  -3  -7   4   73.69    6.30
  -3  -7   4   75.69    5.80
   3   7   4   79.19    6.00
  -3  -7   4   74.89    4.40
   4  -7   4   20.60    2.10
   4  -7   4   22.30    3.30
  -4  -7  -4   29.90    5.80
  -4  -7  -4   17.80    2.00
   4   7  -4   22.10    3.40
  -4  -7  -4   22.90    3.50
   4  -7   4   20.80    2.40
  -4   7  -4   13.90    2.90
  -4  -7   4   21.70    4.00
  -4   7  -4   20.70    2.90
  -4  -7   4   17.00    3.30
   4  -7  -4   18.20    2.00
   4   7   4   29.20    4.40
  -4  -7   4   28.40    5.70
   5  -7   4   57.19    3.60
  -5  -7  -4   62.39    5.20
   5  -7   4   58.39    4.60
  -5  -7  -4   52.89    6.50
   5  -7   4   57.59    3.70
   5   7  -4   61.09    5.00
  -5  -7   4   56.99    6.70
   5  -7  -4   59.69    3.60
   5   7   4   67.29    5.70
  -5  -7   4   59.29    5.10
  -5  -7   4   68.69    6.10
  -5   7  -4   54.99    4.20
  -5  -7   4   59.99    5.80
  -6  -7  -4  110.89    7.80
  -6  -7  -4  113.69    6.70
   6  -7   4  128.39    6.60
   6   7  -4  110.29    6.40
   6  -7   4  114.99    7.00
  -6  -7   4  109.69    7.60
   6  -7  -4  112.29    5.40
   6   7   4  115.49    6.60
  -6  -7   4  119.99    7.30
  -6  -7   4  106.99    6.10
   6  -7  -4  116.89    5.40
  -6  -7   4  107.79    7.20
   0  -8  -4   51.39    2.80
   0   8  -4   49.50    4.60
   0  -8   4   50.89    4.10
   0   8  -4   50.69    4.00
   0  -8   4   41.20    3.90
   0  -8   4   49.90    5.00
   0  -8   4   49.99    3.20
   0  -8   4   51.49    3.40
   0   8  -4   53.29    4.60
   1   8  -4  266.07   11.40
  -1  -8  -4  251.77   10.70
   1  -8   4  244.48   12.50
   1  -8   4  238.88   11.80
   1  -8   4  251.77   11.60
   1  -8   4  253.07   10.90
   1   8  -4  238.78   12.00
   1  -8   4  250.97   10.80
  -1  -8   4  235.48   13.10
  -1  -8   4  258.37   12.40
  -1  -8   4  260.77   12.00
  -1   8  -4  261.97   12.30
  -1   8  -4  255.27   12.40
   1  -8  -4  258.67   10.00
  -1  -8   4  244.58   10.90
  -1  -8   4  263.17   11.20
  -1   8  -4  260.27   11.60
   1   8   4  238.68   12.20
  -2  -8  -4   29.80    2.80
   2  -8   4   29.30    3.30
   2  -8   4   30.00    2.60
  -2  -8  -4   34.10    2.50
   2  -8   4   33.00    3.90
   2   8  -4   36.60    3.50
   2  -8   4   32.50    2.70
   2  -8   4   33.70    3.30
  -2  -8   4   30.20    4.40
   2   8   4   36.10    3.70
  -2  -8   4   34.40    2.80
  -2   8  -4   34.20    4.10
  -2  -8   4   37.00    3.00
  -2  -8   4   31.50    4.10
  -2   8  -4   31.40    3.60
   2  -8  -4   33.20    1.80
  -2  -8   4   31.70    3.50
   3  -8   4  295.57   13.90
  -3  -8  -4  312.97   16.80
   3   8  -4  302.57   13.50
  -3  -8  -4  299.37   13.70
   3  -8   4  282.47   12.90
  -3  -8  -4  328.47   13.20
   3  -8   4  303.77   14.20
  -3  -8  -4  289.77   14.10
   3  -8   4  319.47   13.00
  -3  -8  -4  314.17   13.10
   3   8   4  339.27   15.50
  -3  -8   4  331.17   15.30
  -3  -8   4  321.37   13.40
   3  -8  -4  300.47   12.80
  -3  -8   4  329.27   16.00
  -3   8  -4  316.87   14.60
  -3   8  -4  316.87   15.10
   4  -8   4   83.99    5.60
  -4  -8  -4   83.49    7.90
  -4  -8  -4   83.59    4.60
   4  -8   4   76.19    4.60
   4  -8   4   79.39    4.50
  -4  -8  -4   84.99    5.70
  -4  -8   4   90.29    6.30
  -4  -8   4   80.89    6.80
  -4   8  -4   77.39    5.20
  -4   8  -4   89.89    6.10
   4   8   4   82.49    6.40
  -4  -8   4   74.69    7.20
   5  -8   4   37.90    2.60
  -5  -8  -4   38.80    3.70
   5  -8   4   32.60    2.80
  -5  -8  -4   36.60    5.20
   5  -8   4   41.20    4.00
   5  -8   4   37.80    4.10
   5   8   4   37.60    3.90
  -5  -8   4   41.50    4.30
  -5  -8   4   39.40    5.40
   5  -8  -4   40.70    2.70
  -5  -8   4   39.40    4.20
  -6  -8  -4  134.29    6.70
  -6  -8  -4  120.29    7.70
   6  -8   4  144.89    7.30
   6  -8   4  135.49    6.60
   6  -8   4  112.29    5.50
  -6  -8   4  120.89    6.00
  -6  -8   4  102.99    6.40
   6  -8  -4  122.49    5.40
   6   8   4  113.79    6.30
   0  -9   4   55.39    3.70
   0   9  -4   55.99    4.60
   0  -9  -4   52.89    3.10
   0  -9   4   49.20    5.20
   0  -9   4   56.69    4.50
   0  -9   4   48.80    4.30
   0  -9   4   50.29    3.60
   0   9  -4   52.59    3.90
   1   9  -4  536.55   23.40
   1   9  -4  557.14   22.60
  -1  -9  -4  540.05   21.90
  -1  -9  -4  520.65   21.40
   1  -9   4  564.54   22.00
   1  -9   4  537.35   22.90
   1  -9   4  537.25   23.20
   1  -9   4  571.34   22.10
  -1  -9   4  526.55   23.00
  -1  -9   4  563.54   21.70
  -1   9  -4  552.44   22.20
  -1  -9   4  531.45   24.40
  -1  -9   4  505.85   21.70
  -1   9  -4  560.74   23.30
   1  -9  -4  517.35   20.70
   2  -9   4  129.59    7.60
   2  -9   4  124.99    7.20
   2  -9   4  134.59    6.50
   2   9  -4  126.79    7.10
   2  -9   4  130.39    6.40
   2  -9   4  121.19    8.10
  -2  -9  -4  129.39    6.20
  -2  -9  -4  119.59    6.60
   2   9   4  124.29    7.90
  -2  -9   4  127.79    6.40
  -2  -9   4  133.29    8.40
  -2  -9   4  137.59    7.70
  -2   9  -4  128.89    7.60
  -2   9  -4  119.99    7.00
  -2  -9   4  118.89    6.40
  -2  -9   4  124.59    8.30
   3  -9   4  120.79    6.10
  -3  -9  -4  119.09    6.20
  -3  -9  -4  111.99    8.80
   3  -9   4  122.39    7.40
   3  -9   4  124.89    6.20
  -3  -9  -4  132.49    6.30
   3  -9   4  122.99    7.90
   3   9  -4  126.99    6.80
  -3  -9   4  131.39    8.10
  -3   9  -4  135.09    7.90
   3   9   4  130.39    8.00
  -3  -9   4  124.79    8.20
  -3  -9   4  119.89    6.10
  -4  -9  -4   94.79    6.30
   4   9  -4   93.89    5.30
  -4  -9  -4   96.79    7.70
  -4  -9  -4   91.69    5.00
   4  -9   4  103.69    6.80
   4  -9   4   93.79    5.10
   4  -9   4   97.09    5.10
   4  -9   4   96.19    5.90
  -4  -9   4   95.59    6.80
  -4  -9   4   99.19    8.40
  -4  -9   4  102.79    6.40
  -4   9  -4   92.89    6.00
   4   9   4  102.09    6.70
  -5  -9  -4   42.70    3.50
   5  -9   4   38.00    3.60
   5  -9   4   41.80    4.00
   5  -9   4   39.40    2.70
   5   9   4   41.60    4.10
  -5  -9   4   38.90    3.50
  -5  -9   4   39.80    3.80
   0  10  -4   66.29    5.10
   0 -10   4   58.39    4.90
   0 -10   4   55.29    5.90
   0 -10   4   56.19    3.80
   0 -10   4   56.59    3.90
   0  10  -4   55.79    4.40
   1 -10   4  574.24   24.40
   1 -10   4  576.84   23.20
   1 -10   4  591.14   23.10
  -1 -10  -4  571.24   22.70
   1  10  -4  559.94   23.70
  -1 -10   4  594.94   26.30
  -1  10  -4  608.34   25.20
  -1  10  -4  572.84   23.90
  -1 -10   4  575.74   24.90
  -1 -10   4  608.34   23.60
  -1 -10   4  560.74   23.60
  -2 -10  -4   43.60    3.20
   2 -10   4   44.10    4.00
  -2 -10  -4   38.10    3.00
   2  10  -4   48.10    4.10
   2 -10   4   43.00    3.00
   2 -10   4   42.40    4.40
   2 -10   4   44.70    3.30
  -2 -10   4   45.10    5.30
  -2 -10   4   41.30    4.50
  -2 -10   4   40.70    3.10
  -2  10  -4   41.40    4.00
  -2 -10   4   42.20    2.90
   3 -10   4  176.08    8.40
  -3 -10  -4  181.48   11.50
   3 -10   4  188.48    8.30
   3 -10   4  182.78   10.00
  -3 -10  -4  190.38    8.50
   3  10  -4  187.18    9.00
  -3  10  -4  178.38    9.80
  -3 -10   4  195.48   10.50
  -3 -10   4  195.38   10.00
  -3 -10   4  177.98   12.00
   4 -10   4  104.59    5.00
   4 -10   4   94.59    4.90
   4 -10   4   92.59    6.20
  -4 -10  -4   98.49    5.00
  -4 -10  -4   95.69    5.60
  -4 -10  -4   80.79    7.20
  -4 -10   4  101.99    7.50
  -4 -10   4  102.89    7.00
   4  10   4   96.29    5.90
  -4 -10   4  104.09    6.20
   5 -10   4    3.90    0.90
   5 -10   4    3.40    1.40
  -5 -10   4    4.50    1.60
  -5 -10   4   10.60    2.00
   0 -11   4   21.40    2.20
   0 -11   4   25.10    3.60
   0  11  -4   26.30    3.10
   0 -11   4   21.90    3.40
   0 -11   4   25.50    2.50
  -1 -11  -4  128.99    6.20
   1 -11   4  137.59    6.50
   1 -11   4  126.49    6.40
   1  11  -4  137.89    7.00
   1 -11   4  124.19    7.50
   1 -11   4  138.49    8.70
  -1  11  -4  133.79    8.00
  -1 -11   4  108.29    8.10
  -1 -11   4  129.89    7.70
  -1  11  -4  131.39    6.90
  -1 -11   4  137.79    6.50
  -1 -11   4  139.99    8.80
  -2 -11  -4   31.80    2.80
   2 -11   4   33.80    2.70
   2 -11   4   28.60    2.40
   2  11  -4   33.10    3.00
  -2 -11  -4   30.80    2.60
   2 -11   4   33.20    4.70
  -2 -11   4   27.10    2.40
  -2  11  -4   27.20    3.30
  -2 -11   4   27.60    3.70
  -2 -11   4   38.70    4.70
   3 -11   4   37.20    2.60
  -3 -11  -4   34.40    2.70
   3  11  -4   34.60    2.80
  -3 -11  -4   32.00    4.30
   3 -11   4   41.80    2.80
  -3 -11   4   35.80    3.40
  -3  11  -4   36.40    3.40
  -3 -11   4   39.10    3.90
  -3 -11   4   33.50    4.40
   4 -11   4   14.20    1.40
   4 -11   4    5.80    2.00
  -4 -11   4    8.20    1.70
  -4 -11   4    4.50    1.60
  -4 -11   4   16.80    3.30
   0 -12   4   -0.80    0.70
   0 -12   4    2.10    2.00
   0 -12   4    1.10    1.00
   0 -12   4    0.50    2.10
   0  12  -4    1.40    1.60
   0 -12  -4   -1.00    0.60
   1 -12   4   75.69    4.00
   1 -12   4   73.09    4.10
  -1 -12  -4   66.99    3.70
   1 -12   4   69.69    5.40
   1  12  -4   72.99    4.40
  -1 -12   4   77.19    5.60
  -1 -12   4   73.59    4.00
  -1  12  -4   77.69    4.30
  -1 -12   4   70.39    4.80
  -2 -12  -4    5.20    1.10
   2 -12   4    2.40    1.00
   2  12  -4    1.80    1.20
   2 -12   4    1.80    1.60
  -2 -12   4    1.80    1.70
  -2 -12   4    1.10    1.80
  -2 -12   4    2.40    1.00
   3 -12   4   19.60    2.80
  -3 -12   4   20.80    2.30
  -3 -12   4   16.00    2.40
  -3 -12   4   17.60    3.80
   0 -13   4    7.50    1.00
   0 -13   4    5.00    1.60
   1 -13   4   11.50    2.10
   1 -13   4   11.40    1.50
  -1 -13   4    3.70    1.50
   0   0   5   -0.80    0.80
   0   0  -5   -0.30    0.70
   1   0   5   55.09    3.90
   1   0   5   70.39    4.20
   1   0  -5   57.49    3.10
  -1   0  -5   57.19    3.20
   2   0   5    6.60    1.70
   2   0  -5    9.80    1.20
   2   0  -5    9.20    2.00
   2   0  -5    8.50    1.20
   3   0   5   14.10    2.50
   3   0  -5   11.80    1.60
   3   0  -5    9.60    2.40
   3   0  -5   14.90    1.60
   4   0  -5  468.05   18.90
   4   0  -5  436.76   18.10
  -4   0  -5  497.45   20.00
  -4   0   5  426.16   20.00
   4   0   5  457.05   19.40
  -4   0  -5  440.36   19.30
  -4   0   5  436.86   19.40
   4   0   5  454.95   20.50
   4   0  -5  444.36   18.10
  -4   0  -5  415.76   19.90
  -4   0   5  498.25   20.90
  -4   0  -5  456.95   21.20
  -4   0   5  423.26   19.90
   4   0  -5  467.15   20.80
  -5   0   5    3.30    2.50
  -5   0  -5    7.00    3.30
  -5   0   5    4.00    2.50
  -5   0  -5    4.30    3.30
   5   0  -5    3.90    2.40
   5   0   5    5.30    2.10
   5   0  -5    5.00    1.50
  -5   0  -5    4.50    2.30
  -5   0   5    7.10    2.20
   5   0  -5    4.30    1.30
  -5   0  -5    4.60    1.90
   6   0  -5  298.97   13.80
  -6   0   5  289.27   14.60
   6   0   5  307.97   14.00
  -6   0  -5  277.17   15.70
  -6   0   5  279.67   13.70
   6   0  -5  284.07   12.20
  -6   0   5  273.07   14.70
  -6   0  -5  300.67   15.00
   7   0   5   13.50    2.30
  -7   0  -5   21.40    3.40
   7   0  -5   10.70    2.50
  -7   0   5   18.40    2.40
   7   0  -5    8.60    1.90
  -7   0  -5   16.50    3.20
  -7   0   5   19.50    3.00
   0  -1   5  113.09    6.30
   0  -1   5  121.19    4.90
   0   1  -5  119.89    5.60
   0  -1   5  128.89    6.40
   0  -1   5  115.39    4.90
   1  -1   5    5.50    1.40
   1   1  -5    4.60    1.10
   1  -1   5    5.10    1.40
  -1  -1  -5    6.00    1.00
  -1   1  -5    6.00    1.30
   1   1   5    5.40    1.50
   1  -1  -5    5.10    0.90
  -2  -1  -5 1548.95   56.89
   2   1  -5 1497.65   56.89
   2   1  -5 1449.46   57.99
   2   1  -5 1450.65   56.39
  -2  -1  -5 1443.36   56.39
   2  -1   5 1570.24   58.19
   2   1   5 1436.66   56.99
   2  -1  -5 1505.95   55.79
   3  -1   5  765.52   31.20
   3   1  -5  749.53   31.10
   3   1  -5  730.23   29.10
  -3  -1  -5  721.63   29.10
  -3  -1  -5  791.42   30.60
   3   1  -5  758.42   29.70
   3  -1  -5  741.83   29.10
   3   1   5  732.73   30.60
   3  -1  -5  764.12   28.60
   3  -1  -5  731.13   30.50
   4   1  -5  144.49    6.70
  -4   1   5  149.39    8.50
   4  -1   5  144.59    7.70
  -4   1   5  135.19    7.60
   4   1  -5  143.19    6.60
  -4  -1  -5  138.59    8.70
  -4  -1  -5  136.59    9.00
  -4  -1  -5  145.09    7.70
  -4   1   5  124.09    8.30
  -4  -1  -5  140.99    7.70
   4   1  -5  131.69    8.60
   4   1  -5  152.08    7.50
   4  -1   5  150.88    8.80
  -4  -1   5  143.09    8.00
  -4   1  -5  132.79    9.20
   4  -1  -5  154.18    6.70
   4  -1  -5  135.89    6.50
  -4  -1   5  165.58    9.30
   4   1   5  140.89    8.70
   4  -1  -5  146.99    7.20
  -4   1  -5  142.99    7.70
  -4   1  -5  141.49    8.30
  -4  -1   5  121.29    8.00
  -4  -1   5  129.89    7.90
   4   1   5  141.39    8.60
   4   1   5  137.99    7.70
  -5   1   5  115.49    7.10
  -5  -1  -5  108.79    7.90
  -5  -1  -5  112.09    8.90
  -5   1   5  120.69    8.00
   5  -1   5  117.29    7.10
  -5  -1  -5  111.59    6.60
   5   1  -5  115.19    7.30
   5   1  -5  108.69    5.90
   5   1  -5  110.09    5.60
  -5   1   5  117.59    8.00
  -5  -1  -5  115.59    7.00
  -5  -1   5  118.09    7.90
   5  -1  -5  105.99    6.30
  -5   1  -5  109.59    7.50
  -5  -1   5  117.29    8.00
   5  -1  -5  114.89    5.70
   5   1   5  109.69    6.90
  -5  -1   5  100.79    7.30
  -5   1  -5  105.59    8.70
   5  -1  -5  111.89    7.10
   5   1   5  116.49    6.90
   5  -1  -5  114.09    5.80
  -6   1   5  734.53   29.40
   6   1  -5  689.33   27.80
  -6  -1  -5  744.73   30.80
  -6   1   5  737.53   31.10
   6   1  -5  703.03   29.60
  -6   1   5  687.03   30.40
   6  -1   5  673.33   29.20
  -6  -1   5  723.03   30.40
   6  -1  -5  703.53   27.70
  -6  -1   5  676.13   30.40
   6   1   5  690.93   29.10
  -6   1  -5  745.43   30.30
  -6  -1   5  686.73   29.60
  -6   1  -5  703.33   31.80
   6  -1  -5  685.83   29.10
  -7  -1  -5    4.70    2.10
   7  -1   5    2.70    2.00
  -7   1   5    1.20    1.50
  -7  -1  -5    0.20    2.50
   7   1  -5    2.90    1.60
   7   1  -5    2.00    1.80
  -7   1  -5    5.70    2.50
   7  -1  -5    1.60    0.90
  -7  -1   5    3.10    1.50
   7  -1  -5   -0.20    1.70
  -7  -1   5    3.70    1.90
   7   1   5    2.10    1.40
  -7   1  -5    2.40    1.80
   7  -1  -5    4.40    1.70
   0  -2  -5  285.57   12.10
   0  -2   5  281.47   13.30
   0   2  -5  299.47   12.50
   0  -2   5  297.67   12.70
   0  -2   5  310.67   13.50
   0  -2  -5  329.37   12.00
   0  -2  -5  311.27   12.80
   1  -2   5 1896.21   71.49
   1   2  -5 1961.40   70.49
   1  -2   5 1737.43   71.49
  -1  -2  -5 1840.02   70.09
  -1  -2   5 1924.51   72.49
   1  -2  -5 1932.61   71.79
  -1   2  -5 1896.61   72.49
   1  -2  -5 1902.31   73.59
   2  -2   5  374.76   16.50
   2   2  -5  356.86   16.40
  -2  -2  -5  363.76   14.70
   2   2  -5  380.46   15.30
  -2  -2  -5  384.26   15.20
  -2  -2  -5  352.26   16.80
   2   2  -5  372.36   14.80
   2  -2  -5  410.46   16.00
   2   2   5  403.46   17.20
  -3  -2  -5  108.89    5.30
   3  -2   5  119.09    7.30
   3   2  -5  109.69    7.00
  -3   2   5  129.89    8.20
  -3  -2  -5  104.39    5.90
  -3  -2  -5  105.29    7.70
   3   2  -5  109.59    5.40
   3   2  -5  113.59    6.00
   3   2   5  119.39    6.90
   3  -2  -5  122.09    5.80
   3  -2  -5  116.29    5.30
  -4   2   5  385.26   16.10
  -4  -2  -5  361.56   16.30
   4  -2   5  370.96   15.00
   4  -2   5  373.86   17.80
  -4  -2  -5  365.46   18.30
  -4   2   5  355.86   17.00
   4  -2   5  374.66   16.40
   4   2  -5  373.06   15.10
   4   2  -5  362.66   16.50
  -4   2   5  369.86   17.60
   4   2  -5  383.66   15.30
   4   2  -5  337.77   17.50
  -4   2  -5  388.86   17.70
   4   2   5  362.86   16.70
  -4  -2   5  450.15   18.60
   4   2   5  368.46   17.70
  -4  -2   5  410.26   17.80
  -4   2  -5  367.96   16.80
   4  -2  -5  345.57   15.50
  -4   2  -5  384.16   18.80
   4  -2  -5  397.36   15.60
   4   2   5  374.46   16.90
  -4  -2   5  393.66   17.80
   4  -2  -5  372.46   16.10
  -5  -2  -5  179.18    9.80
   5   2  -5  194.68   10.20
   5  -2   5  181.08    9.70
  -5  -2  -5  181.58   11.70
  -5   2   5  191.68   11.20
  -5   2   5  180.48   10.30
   5   2  -5  178.38    8.20
  -5   2   5  174.68    9.20
  -5  -2  -5  190.38   10.90
  -5  -2  -5  181.18    9.30
  -5   2  -5  177.48   11.50
   5   2   5  189.68    9.80
  -5   2  -5  195.78   10.60
  -5  -2   5  162.18   10.70
  -5  -2   5  201.08   10.90
   5   2   5  196.28    9.90
   5  -2  -5  198.38    8.60
   5  -2  -5  174.38    9.70
  -5  -2   5  185.98   10.60
   5  -2  -5  182.28    8.50
  -6  -2  -5   69.19    6.00
  -6  -2  -5   60.89    5.20
  -6   2   5   69.39    6.20
   6   2  -5   62.79    5.50
   6  -2   5   61.99    4.90
  -6  -2  -5   64.29    6.80
  -6  -2   5   69.19    6.20
   6   2   5   56.69    4.70
   6   2   5   59.19    5.10
  -6  -2   5   69.49    5.70
  -6   2  -5   73.69    5.90
  -6   2  -5   63.19    6.80
   6  -2  -5   65.59    4.10
   6  -2  -5   66.29    3.90
  -6  -2   5   70.79    5.70
   6  -2  -5   66.49    4.90
  -7  -2  -5   57.79    5.30
   7  -2   5   60.49    4.60
  -7   2   5   59.19    4.90
  -7  -2  -5   57.59    4.90
   7   2  -5   57.89    4.30
   7   2  -5   64.19    4.40
   7  -2  -5   61.99    4.20
  -7  -2   5   54.89    4.80
  -7   2  -5   67.49    5.00
   7  -2  -5   57.19    3.30
  -7  -2   5   64.69    5.40
  -7   2  -5   58.29    5.40
   0  -3   5 2123.19   85.79
   0  -3   5 2258.77   86.69
   0  -3   5 2295.67   86.89
   0  -3  -5 2363.36   84.99
   0  -3   5 2360.56   87.19
   0  -3  -5 2221.58   86.09
  -1  -3  -5   60.09    4.40
   1  -3   5   58.89    4.50
   1  -3   5   56.99    3.60
   1  -3   5   59.89    4.60
  -1  -3  -5   56.69    3.10
   1  -3  -5   59.29    2.60
   1  -3  -5   53.39    3.20
  -1  -3   5   57.29    4.10
  -2  -3  -5 1182.28   43.70
   2  -3   5 1165.78   44.40
   2  -3   5 1094.29   43.70
  -2  -3  -5 1128.09   46.30
  -2  -3  -5 1143.39   44.10
   2   3  -5 1134.59   45.70
   2  -3   5 1161.18   45.90
   2  -3   5 1177.28   45.70
   2  -3  -5 1192.98   44.40
   2   3   5 1152.78   45.40
   3  -3   5  406.26   17.30
   3  -3   5  424.16   18.30
  -3  -3  -5  425.76   20.90
  -3  -3  -5  452.45   17.40
  -3   3   5  405.46   19.10
   3  -3   5  447.36   17.30
   3   3  -5  446.56   19.70
  -3  -3  -5  445.76   18.00
   3  -3   5  430.56   19.50
  -3   3   5  447.36   19.50
  -3  -3  -5  413.76   18.20
  -3  -3   5  453.75   20.10
   3  -3  -5  476.95   17.80
  -3   3  -5  425.46   19.40
  -3  -3   5  445.46   19.60
  -3   3  -5  444.46   18.80
   3   3   5  436.46   19.00
  -3  -3   5  416.86   19.40
   4   3  -5   37.10    2.70
   4   3  -5   39.20    3.70
  -4  -3  -5   34.10    2.70
   4  -3   5   40.20    2.80
   4  -3   5   42.30    3.60
  -4  -3  -5   42.40    4.10
  -4   3   5   39.10    4.30
  -4  -3  -5   36.10    5.20
  -4   3   5   33.00    3.70
   4   3  -5   41.80    4.90
   4  -3   5   31.60    4.60
  -4   3  -5   48.50    3.90
   4  -3  -5   40.80    2.50
   4  -3  -5   39.90    3.00
  -4  -3   5   40.60    4.40
  -4   3  -5   38.00    4.50
   4   3   5   38.30    4.00
   4   3   5   43.90    4.20
  -4  -3   5   37.10    4.10
  -4   3  -5   38.60    5.20
  -4  -3   5   34.90    3.40
  -4  -3   5   37.60    4.60
  -5  -3  -5   16.50    4.50
   5   3  -5   12.90    3.00
  -5  -3  -5   19.10    3.40
  -5   3   5   14.70    3.10
  -5  -3  -5   16.60    3.00
  -5   3   5   19.50    4.10
   5  -3   5   17.50    3.20
   5   3   5   16.30    3.30
  -5  -3   5   19.70    3.30
  -5  -3   5   22.00    3.80
  -5  -3   5   19.10    3.70
  -5   3  -5   14.80    4.20
  -5   3  -5   26.90    4.10
   5  -3  -5   18.20    1.90
   5  -3  -5   15.10    3.00
   5  -3  -5   15.40    2.10
   5  -3  -5   18.70    2.30
   6   3  -5   39.80    4.50
  -6  -3  -5   28.50    5.10
  -6  -3  -5   35.10    4.50
  -6   3   5   39.00    4.40
  -6  -3  -5   37.20    3.70
   6  -3   5   41.50    4.30
  -6   3  -5   36.40    5.50
   6   3   5   32.80    3.60
  -6  -3   5   30.90    4.30
   6  -3  -5   32.30    2.90
  -6  -3   5   29.10    4.10
  -6   3  -5   37.30    4.20
   6  -3  -5   33.30    4.00
  -6  -3   5   39.50    4.40
   6  -3  -5   33.40    2.80
  -7   3   5   37.60    3.80
   7   3  -5   41.90    3.90
  -7  -3  -5   37.40    4.00
   7  -3   5   36.50    3.30
   7   3  -5   33.20    3.20
  -7  -3   5   40.80    4.20
  -7  -3   5   41.40    3.90
   7  -3  -5   39.20    3.20
  -7   3  -5   32.70    4.00
   7  -3  -5   41.20    2.70
  -7   3  -5   38.60    3.60
   0  -4   5  140.59    7.80
   0  -4   5  136.29    6.60
   0  -4  -5  135.29    5.60
   0  -4   5  123.59    7.70
   0  -4   5  131.99    7.80
   0  -4  -5  130.19    7.30
   0  -4   5  142.39    6.50
   1  -4   5  705.53   29.40
   1  -4   5  656.03   29.10
  -1  -4  -5  699.33   29.50
   1  -4   5  705.23   28.00
   1  -4   5  724.83   27.40
  -1  -4  -5  742.33   27.30
   1  -4  -5  690.83   25.70
  -1  -4   5  645.94   30.20
   1  -4  -5  700.63   26.50
   2  -4   5  176.28    9.40
   2  -4   5  155.68    7.20
  -2  -4  -5  158.18    9.60
   2  -4   5  152.08    7.80
  -2  -4  -5  169.58    7.00
  -2  -4  -5  147.19    8.30
  -2  -4  -5  165.78    7.40
   2   4  -5  172.48    9.10
   2  -4   5  162.38    9.00
   2  -4  -5  169.08    6.90
   3  -4   5   23.50    3.20
  -3   4   5   22.40    3.60
   3   4  -5   20.40    3.60
  -3  -4  -5   22.20    2.50
   3  -4   5   23.10    2.20
   3  -4   5   21.60    3.30
   3  -4   5   22.70    2.20
  -3   4   5   22.70    3.50
  -3  -4  -5   25.00    2.10
  -3  -4  -5   27.10    3.50
   3   4  -5   25.60    2.80
  -3  -4   5   25.20    2.90
  -3  -4   5   23.80    3.80
  -3   4  -5   24.40    3.70
  -3  -4   5   24.40    3.80
  -3  -4   5   24.50    3.90
  -3   4  -5   20.00    3.00
   3  -4  -5   23.90    1.90
  -3   4  -5   22.70    3.20
   3   4   5   25.90    3.40
   4  -4   5  220.78    9.50
   4  -4   5  226.08   10.70
  -4  -4  -5  207.48    9.60
  -4  -4  -5  217.68   12.90
   4   4  -5  212.78   11.00
  -4  -4  -5  215.18   10.60
   4  -4   5  197.78    9.50
  -4   4   5  204.68   11.20
  -4   4   5  227.58   12.30
  -4   4  -5  211.88   10.80
  -4  -4   5  228.98   11.70
  -4   4  -5  218.88   11.40
   4  -4  -5  218.28    9.10
   4   4   5  226.28   11.20
  -4  -4   5  194.88   11.60
   4  -4  -5  231.98    9.70
  -4  -4   5  205.68   10.50
  -4  -4   5  197.98   11.80
  -4   4  -5  204.38   12.60
   5   4  -5  163.98    9.10
  -5   4   5  162.58    9.70
  -5  -4  -5  143.09   10.50
  -5  -4  -5  155.18    8.80
   5  -4   5  153.58    8.60
   5  -4   5  141.49    7.00
  -5   4  -5  156.18    9.20
  -5  -4   5  148.79    8.40
  -5   4  -5  150.68   10.40
   5  -4  -5  154.08    7.20
   5   4   5  159.38    8.90
   5  -4  -5  150.28    7.20
   5  -4  -5  142.49    7.60
  -5  -4   5  142.49    9.30
  -5  -4   5  167.08   10.00
  -5  -4   5  162.48   10.00
   6  -4   5   43.70    4.80
   6  -4   5   51.49    4.30
  -6  -4  -5   48.70    4.50
  -6  -4  -5   48.30    5.30
   6   4  -5   41.80    4.10
  -6   4   5   42.00    5.00
   6   4   5   48.50    4.70
   6  -4  -5   45.60    3.30
  -6  -4   5   51.39    5.60
  -6   4  -5   49.99    5.50
  -6   4  -5   50.29    4.70
  -6  -4   5   46.60    4.80
   6  -4  -5   50.69    3.40
   7  -4   5   55.49    3.70
   7   4  -5   44.10    3.50
   7   4  -5   49.30    3.50
  -7  -4  -5   32.40    3.90
  -7   4  -5   47.70    4.60
  -7   4  -5   39.70    3.40
  -7  -4   5   48.50    4.10
   7  -4  -5   54.59    2.90
  -7  -4   5   60.89    4.40
   7   4   5   48.80    3.60
   0  -5   5   39.90    4.00
   0  -5   5   46.80    2.90
   0  -5  -5   43.60    2.20
   0  -5   5   44.90    4.10
   0  -5   5   48.00    4.50
   0  -5   5   41.50    3.10
  -1  -5  -5  364.16   15.10
  -1  -5  -5  317.87   16.80
   1  -5   5  365.96   16.40
   1  -5   5  361.16   15.00
   1  -5   5  349.87   16.50
   1  -5   5  345.77   17.30
   1  -5   5  355.46   14.40
  -1  -5  -5  365.66   14.20
   1   5  -5  340.17   16.10
  -1  -5   5  338.97   13.90
   2  -5   5    9.90    2.40
  -2  -5  -5    9.00    2.60
   2  -5   5   13.10    3.00
   2   5  -5   11.60    2.40
   2  -5   5   10.40    1.60
   2  -5   5   14.00    2.60
   2  -5   5   16.60    1.90
  -2  -5  -5    7.90    1.40
   2  -5   5    8.60    1.80
   2  -5   5    8.80    2.60
   2   5  -5   12.60    2.20
  -2  -5  -5    8.80    1.80
  -2  -5  -5   11.60    1.40
   2  -5  -5   12.20    1.00
  -2  -5   5   13.50    2.80
   2   5   5   13.20    2.60
  -2   5  -5   13.30    2.70
  -2   5  -5   13.60    2.70
  -2  -5   5   19.30    3.70
  -2  -5   5   13.70    2.90
  -3  -5  -5   43.90    4.00
   3  -5   5   42.50    4.50
  -3  -5  -5   41.80    3.50
   3   5  -5   47.10    4.60
   3  -5   5   46.10    3.60
   3  -5   5   46.90    3.20
   3  -5   5   42.70    4.00
   3   5  -5   40.60    3.40
  -3  -5  -5   47.30    3.10
   3  -5   5   47.40    3.10
  -3  -5  -5   43.40    4.60
  -3  -5   5   39.70    4.80
   3   5   5   49.10    4.60
  -3  -5   5   41.20    4.10
  -3  -5   5   47.00    4.90
   3  -5  -5   46.60    2.70
  -3   5  -5   43.90    4.20
  -3   5  -5   45.00    5.00
  -3  -5   5   48.70    5.10
  -3   5  -5   45.30    4.30
   4  -5   5   31.80    3.80
   4  -5   5   30.20    2.60
  -4  -5  -5   28.80    3.30
  -4  -5  -5   32.60    2.70
   4  -5   5   31.30    2.70
   4   5  -5   33.10    3.50
  -4   5   5   32.00    4.30
  -4  -5  -5   30.20    5.10
   4   5   5   34.60    4.40
  -4   5  -5   31.00    4.20
   4  -5  -5   32.20    2.60
  -4   5  -5   28.10    5.10
  -4  -5   5   33.40    4.10
  -4  -5   5   32.00    3.50
  -4   5  -5   34.90    4.00
  -4  -5   5   32.20    4.60
  -4  -5   5   31.70    4.60
   4  -5  -5   32.10    2.20
   5  -5   5  118.19    7.10
   5   5  -5  119.99    7.60
  -5   5   5  120.39    8.20
  -5  -5  -5  111.49    8.60
   5  -5   5  116.19    5.80
   5  -5   5  125.19    8.30
  -5  -5  -5  107.59    7.20
  -5  -5   5  118.29    7.10
  -5   5  -5  117.49    7.50
  -5  -5   5  123.89    8.50
  -5   5  -5  104.69    8.90
  -5  -5   5  108.79    8.00
   5  -5  -5  122.19    5.90
   5   5   5  129.59    7.90
  -5  -5   5  109.99    7.80
  -6  -5  -5   25.80    4.00
  -6  -5  -5   26.70    3.20
   6  -5   5   19.90    3.30
   6   5  -5   25.30    3.70
   6  -5   5   27.80    3.10
   6  -5  -5   22.30    2.10
   6   5   5   23.50    3.60
   6  -5  -5   23.60    2.10
  -6   5  -5   27.90    3.30
  -6  -5   5   28.20    3.90
  -6  -5   5   20.10    3.70
   7  -5   5   27.00    2.50
   7   5  -5   21.00    2.50
  -7  -5   5   24.70    2.90
  -7  -5   5   29.60    3.00
   7  -5  -5   29.10    2.00
   7   5   5   28.30    2.70
   0   6  -5   17.60    2.30
   0   6  -5   17.90    3.10
   0  -6   5   15.20    3.10
   0  -6   5   16.50    1.90
   0  -6  -5   15.20    1.20
   0   6  -5   16.70    2.80
   0  -6   5   20.50    3.10
   0   6  -5   17.70    2.70
   0  -6   5   15.50    1.90
   0   6   5   22.50    3.40
   0  -6   5   17.30    2.40
  -1  -6  -5  197.78    8.20
   1  -6   5  178.18    9.20
   1  -6   5  190.68    9.90
   1   6  -5  173.58    9.10
   1  -6   5  185.88   10.50
   1  -6   5  196.18    9.10
   1   6  -5  194.08    8.90
  -1  -6  -5  192.48    9.00
   1  -6   5  196.48    8.40
   1   6  -5  185.88   10.00
   1  -6   5  183.48   10.50
   1   6  -5  179.58    9.90
   1  -6   5  189.18    8.30
  -1   6  -5  186.78    8.80
  -1   6  -5  190.98    9.40
  -1  -6   5  203.78    8.50
   1   6   5  183.88    9.50
  -1   6  -5  175.38    9.70
  -1  -6   5  184.88    9.40
  -1  -6   5  189.78   10.50
  -1  -6   5  188.08    8.30
   2  -6   5   56.19    5.60
   2  -6   5   66.49    5.60
  -2  -6  -5   65.69    3.60
   2  -6   5   56.29    5.30
   2  -6   5   66.69    4.60
   2   6  -5   60.99    5.50
  -2  -6  -5   67.29    3.90
   2  -6   5   60.89    4.70
   2   6  -5   62.09    4.00
   2  -6   5   70.99    3.90
  -2  -6  -5   59.79    4.60
   2  -6   5   69.89    3.90
  -2  -6   5   65.09    5.30
  -2  -6   5   61.79    4.90
  -2   6  -5   67.99    5.10
  -2   6  -5   64.19    5.00
  -2  -6   5   65.09    3.80
  -2  -6   5   72.49    5.70
   2   6   5   64.49    5.20
   2  -6  -5   67.09    2.80
   3  -6   5  221.78    9.60
   3   6  -5  205.88    9.80
  -3  -6  -5  227.48    9.70
  -3  -6  -5  212.28   10.20
   3  -6   5  208.78   10.50
  -3  -6  -5  206.78   10.60
   3  -6   5  245.18    9.80
   3  -6   5  205.38   10.70
  -3  -6   5  238.48   12.30
  -3  -6   5  222.38   11.20
  -3  -6   5  191.98   13.00
   3  -6  -5  215.08    9.20
  -3   6  -5  223.18   11.20
  -3   6  -5  219.68   11.30
  -3  -6   5  216.28   12.00
   3   6   5  228.78   11.60
  -3  -6   5  240.58   12.60
   4  -6   5  117.19    6.10
   4   6  -5  125.09    7.40
   4  -6   5  130.89    7.60
  -4  -6  -5  130.69    9.60
  -4  -6  -5  123.69    6.40
   4  -6   5  126.59    6.40
  -4  -6  -5  132.09    7.70
  -4   6  -5  117.39    7.60
  -4   6  -5  129.29    8.10
  -4   6  -5  134.69   10.00
  -4  -6   5  134.59    8.90
  -4  -6   5  128.99   10.00
   4   6   5  127.69    8.20
   4  -6  -5  128.29    6.00
  -4  -6   5  125.19    8.70
  -4  -6   5  130.79    7.70
  -4  -6   5  127.09    8.80
   4  -6  -5  125.39    6.20
   5  -6   5  120.59    6.00
   5  -6   5  121.09    7.20
  -5  -6  -5  121.89    9.00
   5   6  -5  128.59    7.30
   5  -6   5  109.59    8.10
  -5  -6  -5  125.69    7.30
  -5   6  -5  115.59    9.40
   5  -6  -5  120.99    6.10
  -5  -6   5  134.39    7.80
  -5  -6   5  141.79    9.00
   5   6   5  127.99    7.90
  -5   6  -5  129.89    8.00
  -5  -6   5  127.69    8.80
  -6  -6  -5    6.20    3.00
   6  -6   5   10.50    2.10
   6   6  -5    5.40    1.60
  -6  -6  -5   16.30    2.70
   6  -6   5   12.00    2.70
   6   6  -5   15.40    2.60
   6  -6  -5   13.50    1.60
  -6   6  -5   14.10    2.20
  -6  -6   5   17.20    3.40
   6   6   5   10.60    2.30
  -6  -6   5   18.00    3.20
   6  -6  -5   10.30    1.40
   0  -7   5    6.30    1.40
   0   7  -5    6.50    1.70
   0  -7   5    4.90    1.20
   0   7  -5    7.80    2.20
   0   7  -5    6.80    2.50
   0  -7   5    7.00    1.70
   0  -7   5    9.10    2.80
   0  -7   5   10.20    2.60
   0  -7  -5    6.60    0.90
   0  -7   5    4.30    2.30
   1  -7   5  241.38   10.00
   1  -7   5  228.68   11.10
   1  -7   5  217.08   12.30
   1  -7   5  221.28   11.70
   1  -7   5  229.08   10.10
   1  -7   5  213.68   10.70
  -1  -7  -5  231.58    9.80
   1   7  -5  232.98   10.50
   1  -7   5  219.68   12.60
   1   7  -5  234.68   11.10
  -1   7  -5  225.98   11.40
  -1  -7   5  228.28   10.00
  -1  -7   5  222.98   11.20
  -1   7  -5  226.48   10.40
  -1  -7   5  238.88   12.60
  -1  -7   5  214.48    9.80
  -1   7  -5  230.68   11.00
   1  -7  -5  227.38    8.60
   1   7   5  223.28   11.20
  -2  -7  -5  689.73   26.30
   2  -7   5  651.63   27.40
   2  -7   5  691.23   26.50
  -2  -7  -5  672.43   26.80
   2   7  -5  695.93   27.10
   2  -7   5  673.53   28.70
   2  -7   5  629.34   26.50
   2  -7   5  661.93   27.70
  -2  -7   5  661.23   29.40
   2  -7  -5  673.63   25.50
  -2  -7   5  696.03   28.30
  -2   7  -5  667.23   27.10
  -2   7  -5  695.23   28.50
  -2  -7   5  676.93   29.00
   2   7   5  692.73   28.50
  -2  -7   5  682.73   26.60
  -2   7  -5  648.74   28.00
   3  -7   5   87.09    5.00
   3  -7   5   92.29    6.10
   3  -7   5   93.09    5.00
   3   7  -5   95.89    5.50
   3  -7   5   65.89    6.60
  -3  -7  -5  102.29    8.70
   3  -7   5   93.89    7.00
  -3  -7  -5   88.99    5.00
  -3  -7  -5   92.59    5.60
  -3  -7  -5   87.09    5.80
   3   7   5   89.79    6.70
  -3   7  -5  101.09    6.50
  -3   7  -5   93.59    6.40
  -3  -7   5   91.19    6.90
  -3  -7   5   94.99    6.50
   3  -7  -5   89.79    4.30
  -3  -7   5   83.39    7.50
  -3  -7   5   85.39    6.60
   4  -7   5  201.68   11.00
  -4  -7  -5  168.88   11.60
   4  -7   5  175.28    8.40
  -4  -7  -5  175.58    9.70
   4  -7   5  185.18    9.60
   4  -7   5  188.18    8.40
  -4  -7  -5  181.28    8.50
  -4  -7   5  180.18   10.60
   4   7   5  190.98   10.50
  -4   7  -5  194.08   10.10
  -4   7  -5  194.58   10.20
  -4  -7   5  187.58   10.80
  -4  -7   5  176.08   12.00
  -4  -7   5  186.28   11.10
  -4  -7   5  191.88   10.00
  -5  -7  -5  117.69    7.10
   5  -7   5  114.49    7.00
  -5  -7  -5  114.29    8.30
   5  -7   5  110.79    5.60
   5  -7   5  112.39    7.50
   5   7  -5  115.29    6.70
   5   7   5  122.49    7.40
  -5  -7   5  121.19    8.10
   5  -7  -5  118.09    5.60
  -5   7  -5  100.89    7.00
  -5  -7   5  124.89    8.30
  -5  -7   5  120.59    7.20
   6  -7   5   -1.20    1.60
   6   7  -5    0.00    1.10
   6  -7   5    0.90    1.30
  -6  -7  -5    1.40    2.00
   6   7   5    1.50    2.10
   6  -7  -5    0.30    0.90
  -6  -7   5    0.20    1.50
  -6  -7   5    1.20    2.40
   0   8  -5   37.60    4.20
   0  -8   5   38.00    4.10
   0   8  -5   37.40    3.20
   0  -8   5   39.10    2.80
   0  -8   5   38.20    5.00
   0  -8  -5   37.00    2.30
   0   8  -5   35.40    4.30
   0  -8   5   36.40    2.90
   0  -8   5   33.10    3.70
   1  -8   5  206.18    9.20
   1  -8   5  197.88   10.00
   1  -8   5  210.88    9.30
   1   8  -5  217.18   10.00
  -1  -8  -5  210.48    9.10
   1   8  -5  204.58   10.30
   1  -8   5  181.98   10.80
   1  -8   5  208.28   10.40
  -1  -8   5  211.38   10.70
  -1  -8   5  206.18   11.90
  -1  -8   5  205.58    9.20
  -1  -8   5  204.98    9.40
  -1   8  -5  207.08    9.80
   1  -8  -5  203.48    8.10
   1   8   5  202.38   10.70
  -1   8  -5  217.38   10.80
  -1   8  -5  190.68   10.40
   2  -8   5   76.29    4.60
  -2  -8  -5   82.49    4.40
   2   8  -5   72.89    7.50
   2   8  -5   83.79    5.10
   2  -8   5   82.19    4.60
   2  -8   5   86.79    5.70
   2  -8   5   75.89    5.70
   2  -8   5   82.49    6.20
  -2  -8  -5   86.39    4.80
  -2  -8   5   80.29    6.80
   2   8   5   90.49    6.50
  -2  -8   5   79.39    5.70
  -2   8  -5   78.79    6.00
  -2  -8   5   85.09    6.90
  -2   8  -5   80.49    6.10
  -2  -8   5   88.39    4.70
  -3  -8  -5  522.45   20.60
   3  -8   5  494.25   22.90
   3   8  -5  504.75   21.00
   3  -8   5  490.85   21.80
   3  -8   5  544.35   20.60
   3  -8   5  506.15   20.60
  -3  -8  -5  503.35   24.40
  -3  -8  -5  485.35   21.30
  -3  -8   5  541.35   23.60
   3   8   5  518.25   22.60
  -3  -8   5  536.95   22.70
   3  -8  -5  474.55   19.80
  -3  -8   5  505.55   23.30
  -3  -8   5  547.05   25.20
  -3   8  -5  502.15   22.00
  -3   8  -5  514.05   22.40
  -4  -8  -5   79.69    7.00
   4  -8   5   77.69    5.40
   4  -8   5   80.39    4.50
   4  -8   5   84.49    6.30
  -4  -8  -5   84.99    5.80
   4  -8   5   80.99    4.70
  -4  -8  -5   80.99    4.60
  -4  -8   5   88.09    5.90
  -4  -8   5   98.99    7.30
  -4   8  -5   85.59    6.10
  -4  -8   5   81.59    7.70
  -4   8  -5   81.39    5.60
   4   8   5   86.29    6.10
  -5  -8  -5  103.29    6.40
   5  -8   5  105.49    5.10
   5  -8   5  109.99    6.50
   5  -8   5  108.29    6.90
  -5  -8   5   99.39    6.80
  -5  -8   5  105.79    6.50
   5  -8  -5  105.99    5.00
   5   8   5  106.29    6.50
  -6  -8  -5  119.29    6.00
   6  -8   5  110.99    6.40
   6   8   5   85.29    5.50
  -6  -8   5  119.49    6.10
   0   9  -5  646.04   26.70
   0  -9  -5  589.84   24.50
   0   9  -5  619.34   25.80
   0  -9   5  639.64   26.80
   0  -9   5  646.64   28.30
   0  -9   5  621.94   25.20
   0  -9   5  667.53   25.40
   1  -9   5  297.87   12.50
   1  -9   5  274.87   13.70
   1   9  -5  294.87   13.20
  -1  -9  -5  286.17   12.40
   1  -9   5  296.97   12.60
   1   9  -5  293.17   13.80
  -1  -9  -5  286.17   12.00
   1  -9   5  295.17   14.00
  -1   9  -5  281.87   14.00
  -1  -9   5  294.77   12.90
  -1   9  -5  294.67   13.30
  -1  -9   5  291.67   12.70
  -1  -9   5  304.77   15.50
  -1  -9   5  308.47   14.30
  -1   9  -5  316.77   14.50
  -2  -9  -5   54.69    3.40
   2  -9   5   56.89    3.80
   2  -9   5   56.09    4.90
   2  -9   5   50.79    5.30
   2  -9   5   46.20    5.20
   2  -9   5   58.49    3.70
   2   9  -5   51.19    4.30
  -2  -9   5   54.99    5.70
  -2   9  -5   56.69    5.20
   2   9   5   53.09    5.20
  -2   9  -5   53.39    4.70
  -2  -9   5   58.39    3.60
  -2  -9   5   75.29    5.20
  -2  -9   5   53.69    5.20
   3  -9   5  132.79    8.30
  -3  -9  -5  139.29    6.60
   3   9  -5  133.19    7.10
   3  -9   5  137.19    6.70
   3  -9   5  133.49    6.50
   3  -9   5  125.39    7.60
  -3   9  -5  122.39    7.20
  -3  -9   5  156.78    8.30
  -3  -9   5  139.89    8.60
  -3  -9   5  133.49    9.80
   3   9   5  134.39    8.00
  -3   9  -5  128.89    8.00
   4  -9   5  208.98    8.90
  -4  -9  -5  200.88   10.00
   4  -9   5  200.58   10.00
   4  -9   5  192.88    8.90
  -4  -9  -5  192.88    8.90
  -4   9  -5  192.48   10.10
  -4  -9   5  192.78   12.10
   4   9   5  203.68   10.40
  -4  -9   5  206.38   10.50
  -4  -9   5  225.38   11.20
   5  -9   5   24.50    3.00
   5  -9   5   18.70    1.70
   5  -9   5   17.40    2.30
  -5  -9   5   22.20    2.60
   5   9   5   25.20    2.90
  -5  -9   5   21.10    3.00
   0 -10   5   90.99    5.10
   0  10  -5  106.49    6.80
   0  10  -5  102.19    5.70
   0 -10   5   88.89    7.10
   0 -10   5   95.39    6.50
   0 -10   5   89.49    5.10
   1  10  -5  197.28    9.70
   1 -10   5  201.58    9.20
   1 -10   5  197.38   10.30
   1  10  -5  200.08   10.40
   1 -10   5  208.58   12.10
   1 -10   5  210.88    9.20
  -1 -10  -5  201.98    8.80
  -1 -10   5  174.28    8.90
  -1 -10   5  202.68    8.90
  -1  10  -5  202.08    9.50
  -1 -10   5  191.08   10.90
  -1  10  -5  209.88   10.50
  -1 -10   5  195.28   10.20
  -1 -10   5  201.28   11.30
   2 -10   5  139.89    8.50
   2 -10   5  146.59    8.10
   2  10  -5  140.59    7.50
   2 -10   5  139.09    6.80
  -2 -10  -5  134.99    6.70
  -2 -10  -5  141.69    6.80
   2 -10   5  148.29    6.90
  -2 -10   5  144.09    8.30
  -2 -10   5  131.49    8.50
  -2 -10   5  130.79    6.40
  -2  10  -5  139.79    8.00
  -2 -10   5  144.49    8.70
   3 -10   5  272.67   13.00
   3 -10   5  257.77   11.10
   3 -10   5  251.77   12.20
   3 -10   5  258.27   11.20
   3  10  -5  256.37   11.60
  -3 -10  -5  259.47   11.20
  -3 -10   5  264.57   12.40
   3  10   5  245.38   12.20
  -3  10  -5  262.97   12.40
  -3 -10   5  240.48   13.80
  -3 -10   5  267.67   13.00
   4 -10   5   96.09    5.30
   4 -10   5   88.09    5.80
   4 -10   5   87.99    4.50
   4  10   5   95.49    5.70
  -4  10  -5   89.29    5.50
  -4 -10   5   99.09    7.30
  -4 -10   5   92.19    5.70
  -4 -10   5  103.89    6.80
   0 -11   5    0.70    2.00
   0  11  -5    0.80    1.20
   0 -11   5    2.80    1.20
   0  11  -5    1.20    1.60
   0 -11   5    0.80    1.60
   0 -11   5    1.90    1.20
   1 -11   5   47.60    3.20
   1 -11   5   48.70    4.90
   1  11  -5   47.40    3.50
   1 -11   5   40.00    4.10
   1 -11   5   41.90    3.10
  -1 -11  -5   47.80    2.90
  -1  11  -5   46.40    3.40
  -1 -11   5   51.09    4.70
  -1 -11   5   46.70    4.90
  -1 -11   5   47.20    3.10
  -1 -11   5   45.10    4.00
  -1  11  -5   45.80    4.10
   2 -11   5  321.77   15.10
  -2 -11  -5  355.96   14.20
   2 -11   5  333.47   14.30
  -2 -11  -5  349.67   14.20
   2 -11   5  326.57   16.50
   2 -11   5  358.16   14.30
   2  11  -5  371.36   14.90
  -2 -11   5  358.26   16.80
  -2 -11   5  362.16   16.30
  -2  11  -5  367.16   16.20
   3 -11   5   79.09    4.20
   3 -11   5   83.19    5.60
   3  11  -5   78.19    4.50
   3 -11   5   79.79    5.80
  -3 -11   5   84.19    5.30
  -3  11  -5   87.49    5.40
  -3 -11   5   89.09    5.90
   4 -11   5    5.00    1.60
  -4 -11   5   24.60    2.50
   0  12  -5    4.80    1.60
   0 -12   5    7.10    2.00
   0 -12   5    7.50    1.30
   0 -12   5   10.40    2.00
   0 -12   5    9.90    2.30
   1 -12   5    1.50    2.10
   1 -12   5    4.20    1.10
   1  12  -5    5.10    1.50
   1 -12   5    5.30    1.70
  -1 -12   5    3.90    2.00
  -1 -12   5    2.30    1.60
  -1  12  -5    7.80    1.50
   2 -12   5   17.80    2.90
   2 -12   5   25.80    1.80
   2  12  -5   26.80    2.30
  -2 -12   5   20.00    2.30
  -2 -12   5   10.80    2.40
  -2 -12   5    3.70    2.40
   0   0  -6   -0.10    0.70
   0   0  -6    2.50    0.80
  -1   0  -6  604.34   24.20
   1   0  -6  593.04   24.10
   1   0   6  641.24   25.60
  -1   0  -6  651.23   24.70
   1   0  -6  654.33   24.60
  -2   0  -6   19.90    2.20
  -2   0  -6   16.60    1.80
   2   0   6   18.50    2.60
   2   0  -6   21.20    1.70
   2   0  -6   18.60    2.00
   3   0  -6    0.60    0.90
   3   0  -6    1.20    1.40
   3   0   6    2.90    1.80
   3   0  -6    1.20    1.10
  -3   0   6    4.70    2.00
  -3   0  -6    2.50    1.80
  -3   0   6    2.40    1.80
  -3   0  -6    2.10    1.40
   3   0  -6    2.00    1.20
  -3   0   6    3.60    1.50
   4   0  -6    6.40    1.40
   4   0  -6    5.80    1.60
  -4   0  -6    6.10    2.00
  -4   0   6    3.60    1.80
  -4   0  -6    6.10    2.70
   4   0   6    4.60    2.10
  -4   0  -6    6.20    2.30
  -4   0   6    4.10    2.40
   4   0   6    3.70    1.80
  -4   0   6    6.70    2.00
   4   0  -6    5.10    1.30
  -4   0   6    4.60    2.10
  -5   0   6   49.90    5.00
  -5   0   6   46.00    4.70
  -5   0  -6   42.30    3.90
  -5   0   6   43.70    5.20
  -5   0  -6   38.40    4.50
   5   0  -6   45.50    4.20
   5   0  -6   44.70    3.30
   5   0  -6   44.10    3.30
   5   0   6   42.70    4.00
   6   0  -6   83.49    4.50
   6   0   6   79.39    5.50
  -6   0   6   83.09    6.50
   6   0  -6   81.09    5.70
  -6   0   6   82.19    6.30
  -6   0  -6   72.89    7.10
  -6   0  -6   80.09    6.40
  -6   0   6   82.29    5.60
  -7   0   6  249.28   11.80
  -7   0  -6  218.08   11.50
   7   0  -6  243.68   11.10
   7   0  -6  238.98   11.10
   0  -1   6  483.65   19.10
   0   1  -6  472.95   18.10
   0  -1  -6  433.16   17.70
   0   1  -6  419.86   17.60
   1   1  -6   62.19    3.40
  -1  -1  -6   65.59    3.30
   1  -1   6   67.49    4.70
  -1  -1  -6   67.49    3.70
   1   1  -6   64.49    3.80
  -1   1  -6   68.39    3.70
  -1   1  -6   66.29    3.90
   1   1   6   73.09    4.40
   1  -1  -6   63.39    3.50
  -2  -1  -6   90.19    4.90
   2  -1   6   98.69    6.00
   2   1  -6   96.79    5.10
   2   1  -6   94.89    4.60
  -2  -1  -6   97.99    4.60
   2  -1  -6  105.09    5.10
   2  -1  -6   98.29    4.60
  -2   1  -6  104.49    5.20
   2   1   6   99.39    5.90
   3   1  -6  254.37   10.80
  -3   1   6  245.48   12.40
   3   1  -6  230.18   10.00
  -3  -1  -6  239.28   10.10
   3   1  -6  221.88   11.90
   3   1  -6  232.08   10.10
  -3  -1  -6  239.88   11.20
   3  -1   6  235.28   12.10
   3  -1   6  215.58   10.90
  -3   1   6  241.38   11.90
   3   1   6  217.48   11.30
  -3  -1   6  245.88   11.70
  -3  -1   6  209.98   11.80
  -3  -1   6  212.48   11.30
   3  -1  -6  225.48   10.00
  -3  -1   6  228.28   11.30
  -3   1  -6  230.58   10.70
   3  -1  -6  240.48    9.60
  -4  -1  -6  225.98   12.00
   4   1  -6  230.98   10.00
   4  -1   6  220.18   11.00
   4   1  -6  224.88   10.80
   4   1  -6  230.28   10.00
  -4   1   6  242.18   12.30
  -4  -1  -6  228.38   11.10
  -4  -1  -6  228.68   11.10
   4   1  -6  239.98   12.90
  -4   1   6  196.78   11.60
  -4   1   6  239.48   12.50
  -4   1   6  237.68   11.20
   4  -1  -6  224.08   10.10
  -4  -1   6  239.08   12.80
  -4  -1   6  217.38   11.50
   4  -1  -6  226.78   10.70
   4   1   6  225.38   12.20
  -4  -1   6  239.48   12.00
   4   1   6  293.87   14.10
  -4  -1   6  234.58   12.20
  -4   1  -6  231.68   11.20
  -4   1  -6  231.28   12.10
   4   1   6  222.28   11.10
   4  -1  -6  234.88   10.10
  -5   1   6   94.39    7.10
  -5   1   6  102.09    7.60
   5   1  -6   93.39    6.60
  -5  -1  -6   91.29    6.90
   5  -1   6   96.29    6.40
   5   1  -6   89.39    5.10
  -5  -1  -6   87.79    6.40
  -5   1   6   89.69    6.10
  -5  -1  -6   87.19    6.10
   5   1  -6   91.99    5.00
   5  -1  -6   95.99    5.10
  -5   1  -6   96.09    7.00
  -5   1  -6   94.39    6.30
  -5  -1   6   98.99    7.30
   5   1   6  100.89    6.40
   5  -1  -6   91.99    5.20
  -5  -1   6   98.59    7.30
  -5  -1   6   87.19    6.40
  -5   1  -6   87.59    7.90
   5  -1  -6   87.99    5.90
   5  -1  -6   94.89    6.60
  -6   1   6   65.69    6.00
   6   1  -6   66.19    3.70
   6   1  -6   72.99    5.20
   6  -1   6   67.49    5.30
  -6  -1  -6   55.09    6.60
  -6   1   6   54.19    4.50
  -6  -1  -6   65.09    5.80
  -6   1   6   65.99    5.70
  -6  -1   6   67.19    5.80
   6   1   6   67.99    5.20
   6  -1  -6   66.79    4.10
  -6   1  -6   60.39    6.60
  -6  -1   6   71.79    5.80
  -6   1  -6   68.39    5.80
   6  -1  -6   65.69    3.90
   6  -1  -6   68.09    5.10
  -6  -1   6   69.89    6.20
   7   1  -6   63.29    4.60
   7   1  -6   50.39    3.80
   7  -1   6   44.40    3.60
  -7  -1  -6   51.39    4.50
  -7  -1   6   50.39    3.70
   7  -1  -6   46.40    4.00
   7  -1  -6   54.59    3.80
  -7  -1   6   53.39    4.50
  -7   1  -6   58.49    4.70
   0  -2   6  184.78    9.70
   0   2  -6  186.18    8.60
   0  -2  -6  205.48    8.20
   1   2  -6  133.39    6.60
  -1  -2  -6  134.49    5.80
   1   2  -6  127.19    6.00
  -1  -2  -6  138.59    6.30
   1  -2   6  154.18    7.70
   1   2   6  127.49    6.30
   1  -2  -6  139.69    6.00
   2   2  -6  231.78   10.40
   2   2  -6  244.98   11.80
   2   2  -6  228.18    9.80
  -2  -2  -6  226.88    9.70
   2  -2   6  236.78   11.50
  -2  -2  -6  228.48   10.20
   2  -2  -6  207.38    9.00
   2   2   6  226.68   10.60
   2  -2  -6  250.37    9.70
   3   2  -6    9.20    2.70
   3  -2   6   12.40    2.70
  -3  -2  -6   11.60    2.10
   3   2  -6   14.90    1.80
   3   2  -6   13.20    2.60
  -3   2   6   18.10    3.60
   3  -2   6   16.20    3.10
   3   2  -6   14.70    1.80
   3  -2   6   13.40    2.70
  -3   2   6   18.60    3.20
  -3  -2  -6   16.40    2.80
  -3  -2  -6   12.00    1.70
  -3  -2   6   17.80    3.30
   3   2   6   14.00    2.60
   3   2   6   16.70    3.00
  -3   2  -6   16.20    2.80
   3  -2  -6   12.30    1.40
   3  -2  -6   14.00    1.80
  -3  -2   6   18.60    3.30
  -3  -2   6   16.20    3.20
  -3   2  -6   21.80    3.70
  -3  -2   6   17.60    2.90
   4  -2   6    4.60    2.40
   4   2  -6    2.00    1.10
   4  -2   6    2.80    1.60
  -4   2   6    2.00    1.80
   4   2  -6    1.50    1.00
  -4  -2  -6    2.90    2.30
  -4   2   6    3.70    2.30
  -4   2   6    0.90    2.10
   4  -2  -6    2.20    1.20
  -4  -2   6    3.70    2.00
  -4  -2   6    2.00    2.30
  -4   2  -6    3.00    2.30
   4  -2  -6    1.80    1.10
   4   2   6    5.20    2.20
   4  -2  -6    1.60    0.80
  -4  -2   6    3.60    2.30
  -4  -2   6    2.00    1.60
  -4   2  -6   -0.40    1.20
  -5   2   6   22.00    3.70
   5   2  -6   30.90    4.10
   5  -2   6   26.40    3.80
   5   2  -6   25.20    2.40
  -5  -2  -6   35.50    6.10
  -5  -2  -6   27.70    4.10
  -5  -2  -6   26.80    3.20
  -5   2   6   24.70    3.60
  -5   2  -6   26.30    4.90
  -5   2  -6   30.00    3.30
  -5  -2   6   30.00    4.10
   5   2   6   24.80    3.20
  -5  -2   6   26.40    4.20
  -5  -2   6   31.20    4.60
  -5   2  -6   29.40    4.10
   5  -2  -6   24.20    2.80
   5  -2  -6   28.90    2.60
   5  -2  -6   29.90    2.50
  -6   2   6    0.90    2.40
  -6  -2  -6    0.20    2.60
   6   2  -6   -0.60    1.50
   6  -2   6    1.40    1.60
   6  -2  -6    0.20    1.40
  -6   2  -6    0.10    1.80
  -6   2  -6    1.30    2.90
  -6  -2   6    1.70    1.70
   6  -2  -6    0.80    1.10
  -6  -2   6    1.50    1.70
  -6  -2   6    1.90    2.40
   6  -2  -6    1.20    1.20
  -7  -2  -6   25.20    3.40
  -7   2   6   14.40    3.00
   7  -2   6   21.60    2.50
   7   2  -6   27.80    3.30
   7   2  -6   21.80    2.70
   7  -2  -6   23.40    2.50
   7  -2  -6   23.40    2.00
  -7  -2   6   27.30    3.80
  -7   2  -6   22.70    3.70
  -7  -2   6   27.00    2.80
   0  -3  -6  338.87   13.50
   0  -3   6  337.67   15.40
  -1  -3  -6  182.38    7.80
   1  -3   6  178.78    9.50
  -1  -3  -6  172.58    7.30
   1  -3  -6  190.08    7.90
   2   3  -6  305.37   14.20
   2  -3   6  292.57   14.00
  -2  -3  -6  280.07   12.30
  -2  -3  -6  284.97   11.80
   2  -3  -6  300.97   11.60
  -2   3  -6  258.67   13.00
   3  -3   6   79.29    4.20
   3   3  -6   82.29    6.20
   3   3  -6   87.59    4.30
   3  -3   6   79.19    6.00
  -3   3   6   81.39    5.80
  -3  -3  -6   79.19    5.30
  -3  -3  -6   85.69    4.90
  -3   3   6   78.19    6.10
   3  -3   6   69.49    5.00
  -3  -3  -6   90.79    4.50
   3  -3   6   72.29    5.90
  -3  -3   6   97.09    6.50
  -3   3  -6   86.59    5.70
   3   3   6   86.99    5.80
   3  -3  -6   79.39    4.00
   3  -3  -6   85.39    4.50
  -3  -3   6   85.89    6.30
  -3   3  -6   85.49    6.30
  -3  -3   6   84.89    6.30
  -3  -3   6   73.29    5.80
  -3  -3   6   80.59    5.50
  -4  -3  -6   62.89    4.70
  -4  -3  -6   57.89    3.80
   4  -3   6   56.69    4.80
  -4   3   6   54.19    4.80
   4   3  -6   63.59    5.20
   4   3  -6   56.69    3.50
   4  -3   6   63.79    5.70
  -4   3   6   65.19    6.00
  -4  -3   6   60.39    5.30
  -4  -3   6   50.99    5.60
   4  -3  -6   56.49    3.90
  -4   3  -6   62.89    4.70
  -4   3  -6   65.29    5.40
   4   3   6   58.49    5.10
   4  -3  -6   64.29    3.60
  -4  -3   6   63.29    5.70
  -5   3   6   70.19    6.20
   5   3  -6   72.09    5.40
   5  -3   6   69.59    5.70
  -5  -3  -6   69.89    5.60
  -5  -3  -6   83.89    5.60
  -5   3   6   66.19    6.10
   5  -3   6   67.59    5.50
  -5   3  -6   84.09    6.80
  -5  -3   6   72.79    6.10
   5  -3  -6   69.69    4.90
  -5   3  -6   73.89    6.80
  -5  -3   6   78.79    6.10
  -5  -3   6   85.29    6.90
   5   3   6   67.29    5.30
   5  -3  -6   79.69    4.50
  -5   3  -6   74.99    5.60
   5  -3  -6   70.79    4.40
   6  -3   6   57.89    5.00
   6   3  -6   65.59    4.90
  -6  -3  -6   57.19    5.00
  -6   3   6   62.69    5.30
   6  -3  -6   54.59    3.70
   6  -3  -6   62.29    4.60
   6  -3  -6   67.09    3.90
  -6  -3   6   58.69    5.10
  -6   3  -6   62.79    5.40
  -6  -3   6   56.59    5.20
  -6   3  -6   50.79    6.00
  -6  -3   6   59.39    5.10
   6   3   6   56.99    4.90
   7   3  -6    7.20    1.90
   7   3  -6    5.70    1.70
   7  -3   6    1.90    1.40
  -7   3  -6    4.90    1.70
  -7  -3   6    6.10    1.80
   7  -3  -6    5.90    1.00
  -7  -3   6    7.20    2.00
   0  -4  -6  709.93   26.90
   0  -4   6  689.13   29.30
  -1  -4  -6    9.80    1.30
  -1  -4  -6   10.40    1.10
   1  -4   6    9.80    2.20
   1  -4  -6    9.60    1.00
   2  -4   6  321.37   13.10
   2  -4   6  310.77   13.00
  -2   4   6  322.07   14.90
   2  -4   6  307.17   15.20
  -2  -4  -6  322.27   12.90
   2   4  -6  328.07   15.30
   2  -4   6  316.97   14.20
  -2  -4  -6  337.97   13.50
   2   4  -6  304.07   13.30
   2  -4   6  299.27   14.80
   2  -4  -6  337.57   13.00
  -2   4  -6  326.67   15.20
  -2  -4   6  324.17   14.60
  -2   4  -6  318.27   14.50
  -2  -4   6  327.97   15.20
   2   4   6  328.57   14.70
  -2  -4   6  308.47   15.50
  -2  -4   6  318.67   15.40
   3   4  -6  265.27   14.30
   3  -4   6  236.88   13.80
  -3  -4  -6  270.37   12.50
  -3  -4  -6  273.07   12.80
  -3   4   6  294.07   14.20
   3  -4   6  267.27   11.60
   3  -4   6  310.57   14.30
   3  -4   6  282.77   12.90
   3   4  -6  276.87   12.90
  -3  -4  -6  280.67   11.80
  -3   4  -6  288.37   13.40
  -3  -4   6  281.07   13.40
  -3  -4   6  266.47   14.50
  -3  -4   6  292.97   14.40
   3   4   6  282.47   13.50
  -3  -4   6  301.27   14.40
   3  -4  -6  292.17   12.00
  -3   4  -6  299.07   14.30
  -4   4   6   42.10    4.60
   4  -4   6   41.60    4.30
   4  -4   6   35.50    2.80
   4  -4   6   40.30    4.90
   4   4  -6   39.40    4.20
  -4  -4  -6   43.60    4.30
  -4   4   6   38.60    4.50
  -4  -4  -6   37.00    3.00
   4  -4  -6   40.80    2.70
  -4  -4   6   40.20    4.90
  -4   4  -6   33.20    5.30
  -4  -4   6   38.40    4.50
  -4   4  -6   41.00    4.40
  -4  -4   6   38.90    4.40
   4  -4  -6   40.60    3.10
  -4   4  -6   40.90    3.90
   4   4   6   42.10    4.10
  -4  -4   6   37.60    4.00
   5  -4   6   44.10    5.00
   5   4  -6   45.90    4.60
   5  -4   6   42.80    4.50
  -5  -4  -6   47.60    4.10
  -5   4   6   47.80    5.30
  -5  -4  -6   41.90    4.60
  -5   4  -6   43.40    4.50
  -5  -4   6   45.70    4.80
   5  -4  -6   42.60    3.20
  -5  -4   6   44.40    4.80
   5   4   6   44.40    4.70
  -5  -4   6   46.90    5.40
   5  -4  -6   47.50    3.10
  -5   4  -6   51.09    5.40
  -5   4  -6   38.90    5.60
   6   4  -6  105.59    6.90
  -6   4   6  120.29    7.70
   6  -4   6  112.29    6.90
  -6  -4  -6  108.39    6.90
   6  -4   6  104.79    6.80
  -6  -4   6  113.09    7.50
  -6  -4   6   90.79    6.90
   6  -4  -6  106.09    5.50
  -6   4  -6  118.79    7.50
   6   4   6  104.69    6.40
  -6  -4   6  116.39    7.70
  -6   4  -6   84.29    7.60
   6  -4  -6  110.49    5.40
   7  -4   6    8.80    1.70
   7   4  -6    3.30    1.20
   7   4  -6    4.80    1.80
  -7  -4   6    6.10    1.70
  -7   4  -6   11.20    1.90
  -7  -4   6    1.30    1.20
   7  -4  -6    6.70    1.10
   0  -5  -6   23.00    1.70
   0  -5   6   21.00    3.20
   0   5  -6   21.00    2.50
   0  -5   6   23.30    2.20
   0  -5   6   21.70    3.30
   0   5  -6   25.80    3.60
   0  -5   6   22.10    2.20
   0  -5   6   18.90    2.50
   0   5  -6   22.80    2.60
   1  -5   6   59.59    4.50
  -1  -5  -6   59.69    3.00
   1  -5   6   62.69    3.50
   1  -5   6   55.79    3.50
   1  -5   6   57.89    5.00
   1  -5   6   55.09    5.00
   1   5  -6   60.89    5.30
   1   5  -6   58.59    4.90
  -1  -5  -6   61.49    3.40
   1   5  -6   60.69    4.10
  -1  -5   6   59.09    4.60
  -1   5  -6   62.09    4.80
   1  -5  -6   60.09    2.80
  -1  -5   6   65.59    5.10
  -1   5  -6   59.19    4.00
   1   5   6   60.79    4.90
  -1   5  -6   56.59    4.60
  -1  -5   6   56.69    5.40
   2  -5   6   89.39    4.80
   2   5  -6   95.59    5.30
   2  -5   6   97.89    6.80
  -2  -5  -6   92.89    5.10
   2   5  -6   98.99    7.00
   2  -5   6  105.29    6.20
   2  -5   6   97.49    6.80
   2  -5   6   89.39    4.90
  -2  -5  -6   95.69    4.70
  -2  -5   6   98.69    6.00
  -2  -5   6   91.49    6.40
  -2   5  -6   99.59    6.00
  -2   5  -6   93.49    5.40
   2   5   6  102.69    6.50
  -2  -5   6   87.29    6.60
  -2  -5   6  109.99    7.50
   2  -5  -6   98.59    4.40
  -2   5  -6  105.29    6.90
   3   5  -6  201.18    9.80
  -3  -5  -6  226.78   10.50
  -3  -5  -6  233.08    9.80
   3  -5   6  227.98   11.10
   3   5  -6  218.48   10.90
   3  -5   6  231.68    9.70
   3  -5   6  211.28   11.80
   3  -5   6  221.98    9.80
  -3  -5  -6  207.58   10.70
  -3   5  -6  242.08   12.50
  -3  -5   6  252.27   12.70
  -3  -5   6  228.28   12.70
   3   5   6  230.88   11.90
  -3   5  -6  241.48   11.70
  -3  -5   6  241.68   11.90
   3  -5  -6  233.18   10.10
  -3  -5   6  256.37   13.40
   4  -5   6  245.68   10.50
  -4  -5  -6  242.08   11.90
   4   5  -6  238.78   11.80
  -4  -5  -6  235.68   10.60
  -4   5   6  217.08   12.30
   4  -5   6  250.17   13.00
   4  -5   6  237.98   11.90
   4  -5  -6  247.38   10.50
  -4   5  -6  246.58   12.10
  -4  -5   6  247.38   13.20
  -4   5  -6  251.37   13.00
   4   5   6  258.57   12.60
  -4  -5   6  243.58   12.30
   4  -5  -6  235.78   10.80
  -4  -5   6  248.28   13.40
  -4   5  -6  243.08   14.20
  -4  -5   6  269.17   14.00
   5  -5   6   46.90    4.70
  -5  -5  -6   49.99    4.80
   5   5  -6   46.40    4.30
   5  -5   6   48.20    4.30
   5  -5  -6   49.80    3.20
   5  -5  -6   47.20    3.30
  -5  -5   6   58.49    5.90
  -5  -5   6   46.40    4.50
  -5  -5   6   52.19    5.20
  -5   5  -6   47.60    4.70
  -5   5  -6   56.49    5.90
   5   5   6   48.20    4.90
  -5  -5   6   43.50    5.20
  -5   5  -6   44.50    4.60
   6  -5   6   29.20    3.40
   6  -5   6   25.80    3.00
   6   5  -6   25.80    3.60
  -6  -5  -6   34.90    3.40
   6   5   6   26.60    3.20
  -6   5  -6   28.70    3.40
  -6  -5   6   35.10    4.50
   6  -5  -6   31.20    2.40
  -6  -5   6   29.00    3.80
   6  -5  -6   32.70    2.40
   0   6  -6   33.40    2.90
   0  -6   6   35.50    4.10
   0   6  -6   38.90    4.30
   0  -6   6   31.30    3.60
   0   6  -6   33.60    3.60
   0  -6   6   37.10    4.20
   0   6  -6   34.40    3.70
   0  -6   6   32.90    2.70
   0  -6   6   33.40    2.60
   0  -6  -6   36.20    2.20
   1   6  -6   91.19    6.60
   1   6  -6   90.69    5.60
   1  -6   6   89.39    6.00
   1  -6   6   99.09    5.10
  -1  -6  -6   99.99    4.80
   1  -6   6   97.59    4.90
   1  -6   6   85.79    7.10
   1   6  -6   96.09    5.30
   1  -6   6   93.69    6.70
   1   6  -6   94.19    6.80
  -1   6  -6   94.99    6.20
  -1  -6   6  102.29    6.80
   1   6   6   92.69    6.30
  -1  -6   6   85.69    4.80
  -1   6  -6  100.09    5.60
  -1   6  -6  103.09    6.80
   1  -6  -6   99.99    4.20
  -1  -6   6  104.09    7.50
  -1  -6   6   94.19    6.20
   2  -6   6  112.09    5.70
   2  -6   6  122.29    7.60
   2   6  -6  112.69    6.20
   2  -6   6  110.49    6.60
   2  -6   6  111.69    5.70
  -2  -6  -6  119.09    5.50
   2  -6   6  102.89    8.00
  -2  -6  -6  110.39    5.90
   2  -6  -6  121.29    5.00
  -2  -6   6  116.79    7.20
  -2  -6   6  127.29    8.50
  -2   6  -6  111.59    6.30
   2   6   6  114.09    7.40
  -2   6  -6  117.89    7.00
  -2  -6   6  114.69    7.80
  -2  -6   6  117.79    7.90
  -2   6  -6  120.89    7.70
  -3  -6  -6  128.89    6.20
  -3  -6  -6  115.49    6.70
   3  -6   6  121.79    8.30
  -3  -6  -6  114.99    7.10
   3  -6   6  119.29    6.00
   3  -6   6  129.89    7.30
   3   6  -6  120.29    6.30
   3  -6   6  120.69    6.20
  -3  -6   6  127.99    8.10
  -3   6  -6  125.19    7.30
  -3  -6   6  123.59    8.20
   3   6   6  122.79    7.90
  -3   6  -6  116.69    7.80
   3  -6  -6  113.49    5.50
  -3  -6   6  129.59    8.40
  -3  -6   6  113.09    7.10
  -4  -6  -6  196.88    8.90
   4  -6   6  188.58   10.10
   4   6  -6  186.78   10.00
   4  -6   6  182.38   10.90
   4  -6   6  189.48    8.60
  -4  -6  -6  198.18   10.20
  -4  -6   6  202.28   11.30
  -4  -6   6  202.28   11.40
   4  -6  -6  174.08    8.50
   4   6   6  208.78   10.90
   4  -6  -6  188.88    8.30
  -4  -6   6  178.28   10.80
  -4   6  -6  204.38   10.40
  -4   6  -6  200.88   10.90
  -4  -6   6  187.68   10.10
  -5  -6  -6   54.29    4.90
   5   6  -6   54.19    4.70
   5  -6   6   52.79    4.80
   5  -6   6   54.69    5.30
  -5  -6   6   55.29    5.20
  -5  -6   6   56.19    4.40
  -5   6  -6   55.39    4.70
  -5  -6   6   47.00    5.20
   5  -6  -6   50.99    3.30
   5   6   6   55.89    4.80
  -5  -6   6   54.49    5.20
  -5   6  -6   54.29    4.60
  -6  -6  -6   67.09    4.60
   6  -6   6   66.19    4.80
   6  -6   6   63.59    4.80
   6   6  -6   68.19    4.50
   6  -6  -6   66.09    3.50
  -6  -6   6   62.59    5.00
  -6   6  -6   64.59    4.30
   6  -6  -6   60.89    3.50
  -6  -6   6   67.69    5.10
   6   6   6   63.39    4.90
   0  -7   6   35.90    4.00
   0   7  -6   35.00    3.90
   0  -7   6   31.30    4.60
   0  -7   6   33.30    4.20
   0  -7  -6   32.30    2.10
   0  -7   6   33.90    2.90
   0   7  -6   34.10    3.00
   0   7  -6   34.40    4.40
   0  -7   6   35.00    2.70
   1   7  -6  676.63   29.00
   1  -7   6  726.93   28.00
   1  -7   6  737.73   29.50
   1  -7   6  705.53   30.20
   1  -7   6  688.23   28.00
  -1  -7  -6  720.23   27.90
   1   7  -6  715.53   28.50
  -1   7  -6  722.23   28.70
  -1  -7   6  697.93   28.10
   1   7   6  714.73   29.90
  -1   7  -6  749.13   29.70
  -1  -7   6  659.33   30.90
  -1   7  -6  702.63   30.00
   1  -7  -6  727.03   27.20
  -1  -7   6  765.12   29.80
   2  -7   6   16.10    2.10
   2  -7   6   13.30    1.90
   2  -7   6   22.00    3.40
   2  -7   6   20.30    3.70
  -2  -7  -6   13.20    1.90
  -2  -7  -6   14.40    1.80
   2   7  -6   17.70    2.50
  -2   7  -6   13.90    2.50
   2  -7  -6   13.00    1.00
  -2  -7   6   15.50    3.10
  -2  -7   6   16.20    3.90
  -2   7  -6   19.70    3.10
  -2  -7   6   18.80    3.60
  -2   7  -6   14.30    2.90
   2   7   6   18.30    3.70
   3  -7   6   12.80    1.90
  -3  -7  -6    9.40    1.90
  -3  -7  -6   12.90    2.90
   3   7  -6   15.10    2.40
   3  -7   6   10.70    3.10
   3  -7   6    8.80    1.70
  -3  -7  -6   11.00    1.80
   3  -7   6   16.20    3.00
  -3  -7   6   16.10    3.50
  -3   7  -6   14.10    3.10
  -3  -7   6   10.80    2.90
  -3  -7   6   16.30    3.70
   3   7   6   17.30    3.40
  -3  -7   6   10.40    3.20
  -3   7  -6   16.40    3.00
   3  -7  -6   13.90    1.40
  -4  -7  -6   12.60    1.90
  -4  -7  -6   18.50    3.20
   4  -7   6   15.00    3.50
   4  -7   6   17.60    2.10
   4  -7   6   11.70    2.90
  -4  -7   6   11.10    3.30
  -4  -7   6   10.00    2.80
  -4  -7   6   18.90    3.80
  -4   7  -6   14.50    3.00
  -4   7  -6   16.50    2.80
  -4  -7   6   20.60    3.40
   4   7   6   10.20    3.30
   5   7  -6    1.40    2.30
   5  -7   6    1.10    1.60
  -5  -7  -6    2.20    1.50
   5  -7   6    1.20    1.50
  -5  -7   6    2.20    2.60
  -5  -7   6    0.20    1.40
   5   7   6    2.30    1.90
  -5   7  -6    1.50    1.50
  -5  -7   6   -1.40    2.40
   5  -7  -6    0.90    0.80
  -6  -7  -6   59.29    3.90
   6  -7   6   55.59    3.80
  -6  -7   6   45.50    4.20
  -6  -7   6   53.29    4.50
   6   7   6   47.50    3.70
   6  -7  -6   54.39    3.00
   0  -8   6   49.80    4.30
   0   8  -6   49.60    4.70
   0  -8   6   46.20    5.60
   0   8  -6   51.99    4.20
   0  -8  -6   50.99    2.80
   0   8  -6   47.40    4.30
   0  -8   6   50.09    3.50
   0  -8   6   50.49    3.40
   1   8  -6  553.74   22.20
   1  -8   6  539.45   21.60
   1  -8   6  554.04   24.00
   1  -8   6  518.35   24.50
  -1  -8  -6  527.25   21.00
   1   8  -6  523.55   22.80
   1  -8   6  520.95   21.70
   1  -8   6  556.34   23.10
  -1  -8  -6  531.95   21.40
  -1   8  -6  557.84   23.20
  -1  -8   6  533.05   21.60
   1  -8  -6  505.05   20.50
  -1   8  -6  571.64   22.40
  -1  -8   6  547.95   23.30
  -1   8  -6  522.85   23.40
  -1  -8   6  543.65   24.80
   2  -8   6  298.17   12.70
  -2  -8  -6  285.57   13.00
  -2  -8  -6  299.07   12.60
   2   8  -6  307.67   13.30
   2  -8   6  303.07   12.90
   2  -8   6  287.07   14.80
   2  -8   6  302.97   14.10
  -2  -8   6  318.17   14.40
  -2   8  -6  273.37   13.00
   2   8   6  296.27   14.60
  -2   8  -6  294.17   14.40
  -2  -8   6  299.57   15.50
  -2  -8   6  301.87   15.30
  -2   8  -6  312.67   14.30
   3  -8   6   80.89    4.80
   3   8  -6   90.89    5.30
   3  -8   6   78.89    4.50
   3  -8   6   82.99    6.00
   3  -8   6   89.29    6.90
  -3  -8  -6   88.79    4.80
  -3  -8   6   79.69    6.70
  -3  -8   6   89.89    6.70
  -3  -8   6   86.19    6.40
  -3   8  -6   85.59    6.00
   3   8   6   85.39    6.70
  -3   8  -6   89.29    6.30
   4  -8   6  339.17   14.70
   4  -8   6  320.57   15.40
  -4  -8  -6  294.87   14.30
   4  -8   6  318.27   13.10
  -4  -8  -6  308.37   13.40
  -4   8  -6  339.77   15.10
  -4  -8   6  340.77   16.30
   4   8   6  328.17   15.40
  -4  -8   6  326.27   16.00
  -4  -8   6  325.97   15.30
  -4   8  -6  320.47   14.90
  -5  -8  -6    9.60    2.10
   5  -8   6    7.10    2.00
   5  -8   6    4.80    1.60
   5   8   6    7.50    2.60
  -5  -8   6    8.30    2.00
  -5  -8   6    2.00    2.80
  -5  -8   6    8.50    2.40
   0  -9   6   36.10    2.90
   0  -9   6   41.40    3.90
   0  -9   6   37.90    3.20
   0  -9   6   41.80    4.90
   0   9  -6   35.30    4.20
   0   9  -6   40.40    3.80
   0  -9  -6   35.60    2.50
   1   9  -6  189.58   10.10
   1  -9   6  190.78   10.70
  -1  -9  -6  190.98    8.40
   1   9  -6  203.88    9.60
   1  -9   6  191.58    8.80
   1  -9   6  187.88   10.20
   1  -9   6  189.98    9.00
   1  -9   6  206.38   11.90
  -1  -9   6  172.58   10.90
  -1  -9   6  173.78   10.70
  -1   9  -6  191.78   10.30
  -1   9  -6  202.68   10.10
  -1   9  -6  189.38    9.30
  -1  -9   6  200.48   10.40
  -1  -9   6  190.98    8.60
  -2  -9  -6  539.55   21.40
   2   9  -6  558.34   22.20
   2  -9   6  537.55   22.90
  -2  -9  -6  582.14   21.90
   2  -9   6  516.35   21.40
   2  -9   6  491.55   21.50
   2  -9   6  513.75   23.70
  -2   9  -6  534.55   23.40
  -2   9  -6  558.24   23.70
  -2  -9   6  502.55   24.60
   2   9   6  537.25   23.70
  -2  -9   6  585.24   23.80
  -2  -9   6  588.14   24.70
   3  -9   6   45.10    4.90
   3  -9   6   42.60    3.10
   3  -9   6   44.60    4.00
   3   9  -6   46.40    3.80
   3  -9   6   42.20    3.20
  -3  -9  -6   46.90    3.20
   3   9   6   44.00    4.90
  -3  -9   6   47.20    5.30
  -3   9  -6   48.60    4.30
  -3  -9   6   48.60    4.70
  -3  -9   6   55.69    4.60
  -3   9  -6   47.40    4.20
   4  -9   6    1.20    2.00
  -4  -9  -6    1.00    2.00
  -4  -9  -6    2.90    0.90
   4  -9   6    3.50    1.10
   4  -9   6    3.20    1.60
  -4  -9   6    3.30    2.50
  -4   9  -6    5.80    1.90
   4   9   6    7.20    2.20
  -4  -9   6    4.90    2.00
   5  -9   6   57.89    4.40
   5  -9   6   50.19    3.70
   5  -9   6   75.89    6.00
  -5  -9   6   70.69    4.30
  -5  -9   6   75.59    5.00
   5   9   6   71.69    4.50
   0  10  -6   50.79    4.50
   0 -10   6   60.59    5.60
   0  10  -6   51.89    4.20
   0 -10   6   50.89    3.50
   0 -10   6   50.79    4.40
   1 -10   6   25.40    3.60
   1  10  -6   21.30    2.90
   1  10  -6   21.10    3.10
  -1 -10  -6   16.90    1.80
   1 -10   6   15.90    2.10
   1 -10   6   17.80    4.00
  -1 -10   6   19.50    3.50
  -1 -10   6   18.20    2.10
  -1 -10   6   16.90    3.70
  -1 -10   6   26.50    3.70
  -1  10  -6   16.80    3.10
   2 -10   6   93.09    6.80
  -2 -10  -6   99.19    5.10
   2 -10   6   94.69    5.20
   2 -10   6   97.19    5.10
   2 -10   6   98.39    7.50
   2  10  -6  104.39    5.60
   2 -10   6  101.69    6.50
  -2 -10   6   93.29    7.10
  -2 -10   6   93.29    6.40
  -2 -10   6   92.49    7.10
  -2  10  -6  105.99    6.60
   3  10  -6  182.28    8.60
   3 -10   6  179.38    9.90
  -3 -10  -6  196.18    8.50
   3 -10   6  184.38    9.40
   3 -10   6  185.68    8.20
   3 -10   6  192.68   10.70
  -3 -10   6  190.48   10.40
  -3 -10   6  201.38   10.10
  -3  10  -6  204.08    9.90
   4 -10   6  129.19    7.10
   4 -10   6  138.49    7.60
   4 -10   6  116.49    6.50
  -4 -10   6  158.78    8.20
  -4 -10   6  154.88    7.70
  -4  10  -6  138.99    7.30
   0 -11   6   73.29    4.10
   0 -11   6   80.89    5.30
   0 -11   6   80.89    5.80
   0  11  -6   75.89    4.80
   0  11  -6   74.59    5.10
   0 -11   6   75.19    6.20
   1 -11   6   59.19    5.20
  -1 -11  -6   57.39    3.30
   1 -11   6   58.09    4.40
   1 -11   6   58.79    3.50
   1  11  -6   60.19    4.00
  -1  11  -6   62.69    4.90
  -1 -11   6   59.79    4.80
  -1  11  -6   52.49    3.60
  -1 -11   6   56.99    4.80
  -1 -11   6   52.69    4.80
   2 -11   6    2.40    1.80
   2  11  -6    0.80    1.60
   2 -11   6    3.00    1.00
   2 -11   6    3.30    2.00
  -2 -11  -6    3.90    1.10
  -2 -11   6    3.20    1.70
  -2 -11   6    3.20    2.30
  -2  11  -6    3.40    1.70
  -2 -11   6    1.30    2.00
   3 -11   6   21.30    2.40
   3  11  -6   19.70    2.00
  -3  11  -6   20.70    2.50
  -3 -11   6   21.90    3.00
  -3 -11   6   22.70    2.90
   0 -12   6   21.60    2.80
   0 -12   6   22.60    2.80
   0  12  -6   23.60    2.20
   0 -12   6   19.50    2.80
   1 -12   6  111.89    4.90
   1 -12   6  124.09    6.80
   1  12  -6   96.79    5.50
   1 -12   6  106.29    6.60
  -1 -12   6  116.59    6.30
  -1 -12   6  117.49    6.80
  -1 -12   6  122.19    6.80
   2  12  -6    1.10    0.90
   2 -12   6    0.60    1.30
  -2 -12   6    0.30    1.10
  -2 -12   6    0.30    1.30
   0   0  -7   -0.30    0.90
   0   0  -7   -1.00    0.70
   1   0   7  289.57   13.60
  -1   0  -7  291.27   12.30
   1   0  -7  300.07   12.70
  -1   0  -7  303.27   12.90
   1   0  -7  320.97   12.30
   2   0  -7  249.18   10.60
  -2   0  -7  230.28   10.90
  -2   0  -7  235.38   10.70
   2   0  -7  236.78    9.90
  -2   0   7  223.68   11.70
  -2   0  -7  240.58   10.00
   2   0   7  236.38   11.60
   3   0  -7    1.70    1.00
   3   0  -7    2.10    1.00
  -3   0   7    2.20    2.30
  -3   0   7    1.50    1.90
   3   0  -7    1.70    1.00
   3   0   7    2.20    2.00
  -3   0  -7    3.00    1.90
  -3   0   7    0.80    1.20
   3   0   7    2.30    1.40
   4   0  -7    6.00    1.40
   4   0  -7    6.20    1.90
  -4   0  -7    3.90    2.20
   4   0  -7    5.00    1.30
  -4   0   7    4.90    2.00
   4   0   7    5.70    2.10
  -4   0   7    4.80    2.60
  -4   0  -7    7.40    3.10
  -4   0   7    3.40    2.30
  -4   0   7    5.50    2.40
   5   0  -7    1.10    1.10
  -5   0  -7    0.30    2.00
   5   0   7    1.10    2.30
  -5   0   7    0.20    1.60
   5   0  -7    1.40    0.90
  -5   0   7    1.10    2.00
  -5   0   7    0.00    1.60
   5   0  -7    3.70    2.50
  -5   0  -7    2.30    2.10
  -6   0  -7   71.19    6.00
  -6   0   7   65.19    5.80
  -6   0   7   70.19    5.00
   6   0  -7   75.39    5.60
   6   0   7   64.99    5.10
  -6   0   7   69.69    5.60
   6   0  -7   68.59    3.80
  -7   0  -7  353.86   15.30
   7   0  -7  347.77   14.50
   7   0  -7  309.77   14.40
  -7   0   7  337.07   15.00
   0   1  -7  385.46   15.70
   0   1  -7  420.46   16.40
   0  -1  -7  387.76   16.00
   0  -1  -7  387.16   15.60
  -1  -1  -7   92.79    4.80
   1   1  -7   88.79    4.90
   1  -1   7   88.59    5.70
  -1  -1  -7   82.89    4.30
   1   1  -7   89.49    4.40
  -1   1  -7   84.69    4.80
   1  -1  -7   87.19    4.10
   1  -1  -7   82.49    4.40
   1   1   7   80.69    5.10
  -1   1  -7   83.89    4.20
  -2  -1  -7  642.04   24.30
  -2  -1  -7  638.84   24.90
   2   1  -7  638.24   24.30
   2   1  -7  669.63   25.00
   2  -1   7  625.44   26.20
   2   1  -7  566.54   24.50
  -2   1   7  547.55   25.80
   2   1   7  617.24   25.30
  -2   1  -7  610.94   24.70
  -2  -1   7  627.64   25.60
   2  -1  -7  617.44   24.10
  -2  -1   7  560.34   25.80
  -2  -1   7  593.64   25.60
  -3  -1  -7   69.09    5.20
   3   1  -7   72.09    4.00
   3   1  -7   71.59    4.60
  -3  -1  -7   73.19    4.10
   3  -1   7   72.49    5.80
   3   1  -7   73.99    4.10
  -3   1   7   74.09    5.90
  -3   1   7   73.99    5.60
   3  -1   7   66.29    5.60
   3   1  -7   67.49    5.70
  -3   1   7   87.69    6.50
   3  -1   7   68.09    5.00
  -3  -1  -7   73.69    5.20
  -3   1  -7   68.99    5.10
  -3   1  -7   66.19    5.90
  -3  -1   7   75.79    5.60
   3  -1  -7   66.49    3.90
  -3  -1   7   70.39    5.60
   3   1   7   66.19    5.00
  -3  -1   7   69.29    5.40
   3  -1  -7   76.59    3.80
   3  -1  -7   69.39    4.30
   3   1   7   68.69    5.50
  -3  -1   7   66.99    6.00
   4   1  -7  192.58    8.50
  -4  -1  -7  184.58    9.70
  -4   1   7  186.58   10.90
   4   1  -7  175.48    8.30
  -4   1   7  168.78    9.90
  -4   1   7  170.68    9.20
  -4  -1  -7  189.58    9.80
   4  -1   7  194.48    9.60
  -4   1   7  186.88   10.50
  -4  -1   7  175.38   10.20
  -4  -1   7  203.88   11.40
  -4   1  -7  176.88    9.50
   4  -1  -7  199.68    8.50
  -4  -1   7  178.18   10.00
   4  -1  -7  177.18    8.30
  -4   1  -7  178.48   10.60
  -4  -1   7  180.78   10.50
   4  -1  -7  180.18    9.00
   5   1  -7  643.94   26.60
  -5  -1  -7  602.54   26.10
  -5  -1  -7  599.34   27.40
   5   1  -7  624.04   24.80
  -5   1   7  622.94   27.20
   5   1  -7  594.44   25.00
   5  -1   7  615.34   26.30
  -5   1   7  726.13   28.80
  -5   1   7  608.94   25.90
  -5  -1   7  642.14   26.40
   5  -1  -7  619.24   24.50
  -5  -1   7  627.84   26.90
  -5  -1   7  589.74   27.40
  -5   1  -7  624.64   27.20
  -5   1  -7  621.04   25.80
   5  -1  -7  613.24   24.40
   5  -1  -7  558.34   25.30
  -6   1   7   37.90    4.40
  -6   1   7   40.00    4.20
   6  -1   7   39.50    4.10
   6   1  -7   34.10    2.80
   6   1  -7   43.70    3.90
  -6  -1  -7   41.60    4.70
  -6  -1   7   43.10    4.30
   6  -1  -7   44.80    4.00
   6  -1  -7   40.30    2.90
  -6  -1   7   40.00    4.30
  -6   1  -7   42.40    5.10
   6  -1  -7   41.10    3.00
  -6  -1   7   40.00    4.40
  -7  -1  -7   26.80    3.30
   7   1  -7   30.30    3.30
   7   1  -7   26.20    2.70
  -7   1   7   22.80    3.00
   7  -1   7   35.60    3.20
  -7   1  -7   27.50    3.30
  -7  -1   7   23.60    2.90
  -7  -1   7   27.50    2.60
   7  -1  -7   26.30    2.50
   7  -1  -7   24.00    2.50
   0  -2  -7  753.32   28.70
   0   2  -7  724.63   29.00
   0  -2  -7  763.92   29.20
   0   2  -7  757.42   29.70
  -1  -2  -7  374.96   15.50
   1   2  -7  373.36   15.90
  -1  -2  -7  376.86   15.10
   1  -2   7  392.16   17.30
   1   2  -7  378.36   15.20
   1  -2  -7  368.56   15.00
   1  -2  -7  397.56   15.50
   2   2  -7  429.26   18.10
  -2   2   7  404.86   19.10
   2   2  -7  429.56   17.30
   2   2  -7  438.96   19.80
  -2  -2  -7  435.26   17.30
  -2  -2  -7  422.36   18.30
   2   2  -7  447.56   17.40
   2  -2   7  408.56   18.20
   2  -2   7  450.45   19.60
   2  -2   7  444.56   19.50
  -2  -2  -7  446.06   17.90
  -2  -2   7  428.56   19.80
  -2  -2   7  435.46   19.40
  -2   2  -7  448.46   18.70
   2  -2  -7  462.65   17.70
   2   2   7  430.36   18.50
  -2  -2   7  413.16   19.10
   2  -2  -7  441.76   17.10
  -2   2  -7  435.66   17.90
   2   2   7  418.66   18.80
  -3  -2  -7  227.28    9.60
   3  -2   7  208.28   10.50
   3  -2   7  203.48   11.30
   3  -2   7  200.58   11.50
  -3   2   7  220.18   11.80
  -3  -2  -7  207.38   10.10
   3   2  -7  222.98   11.90
   3   2  -7  217.48    9.40
  -3   2   7  200.28   11.20
   3   2  -7  212.68    9.30
  -3  -2  -7  226.68   10.70
  -3  -2   7  217.68   11.80
  -3  -2   7  207.38   11.10
  -3   2  -7  209.88   11.40
   3   2   7  208.08   10.50
   3  -2  -7  212.88    9.60
   3  -2  -7  220.48    9.10
  -3  -2   7  210.18   11.00
  -3   2  -7  208.48   10.50
  -3  -2   7  204.28   11.10
  -4   2   7   55.39    5.20
  -4  -2  -7   59.89    4.60
   4   2  -7   52.59    3.70
  -4  -2  -7   60.79    5.00
   4  -2   7   60.39    4.70
   4   2  -7   59.19    3.60
  -4   2   7   57.89    5.40
   4  -2   7   61.09    5.60
  -4  -2   7   58.39    5.40
  -4   2  -7   51.89    5.60
   4  -2  -7   52.49    3.50
  -4   2  -7   55.49    4.90
  -4  -2   7   57.89    5.20
  -4  -2   7   61.49    5.40
   4  -2  -7   58.49    3.60
   4  -2  -7   53.49    4.00
  -4  -2   7   64.79    6.20
   4   2   7   57.29    4.90
  -5  -2  -7   85.69    5.90
  -5   2   7   75.49    6.40
   5   2  -7   78.19    5.70
  -5   2   7   78.49    6.40
  -5  -2  -7   76.69    5.60
   5   2  -7   72.69    4.20
   5  -2   7   71.89    5.40
   5   2   7   79.99    5.60
   5  -2  -7   76.89    4.60
   5  -2  -7   83.69    4.70
  -5  -2   7   91.59    6.70
  -5  -2   7   96.09    7.20
  -5   2  -7   82.09    6.90
  -5   2  -7   76.59    5.80
  -5  -2   7   75.79    7.00
  -6  -2  -7   61.99    7.40
  -6   2   7   42.80    4.40
   6   2  -7   48.60    4.60
   6  -2   7   42.40    3.90
  -6  -2   7   46.00    4.20
  -6  -2   7   42.50    4.40
  -6  -2   7   38.90    4.20
   6  -2  -7   41.50    2.90
   6  -2  -7   41.80    4.30
  -6   2  -7   43.30    5.20
   6  -2  -7   46.60    3.20
   7   2  -7   78.29    5.30
  -7   2   7  121.59    6.30
   7  -2   7  104.29    5.30
   7   2  -7   92.69    5.50
  -7  -2   7  129.49    7.10
  -7  -2   7  103.09    5.70
  -7   2  -7  109.49    6.50
   7  -2  -7  109.79    4.90
   0  -3  -7  252.77   10.10
  -1  -3  -7   59.29    3.10
   1  -3   7   56.99    5.00
  -1  -3  -7   54.39    3.40
   1  -3   7   58.19    4.80
  -1  -3   7   55.59    5.20
   1  -3  -7   59.19    3.30
  -1  -3   7   65.29    5.10
  -1   3  -7   60.39    3.90
   1   3   7   58.79    4.60
  -2   3   7  215.78   11.30
   2  -3   7  220.88   10.60
  -2  -3  -7  207.08   10.40
  -2  -3  -7  239.48    9.70
   2   3  -7  219.78   10.00
   2  -3   7  244.98   12.00
   2   3  -7  220.68    9.50
  -2   3   7  222.48   11.40
   2   3  -7  220.68   11.90
  -2  -3  -7  231.78   10.20
   2  -3   7  231.88   11.90
  -2   3  -7  236.38   11.90
  -2   3  -7  221.18   10.20
   2  -3  -7  247.78    9.80
   2   3   7  231.18   11.20
  -2   3  -7  237.88   11.10
  -2  -3   7  246.18   11.90
  -2  -3   7  193.68   11.20
  -2  -3   7  216.88   10.70
  -2  -3   7  208.88   11.50
  -2  -3   7  235.48   12.20
  -3   3   7   51.49    5.00
   3  -3   7   43.40    4.90
  -3  -3  -7   45.40    3.00
  -3   3   7   43.70    4.80
  -3  -3  -7   42.30    3.50
   3   3  -7   42.70    5.10
   3  -3   7   46.50    4.20
   3  -3   7   52.39    5.30
  -3  -3  -7   42.60    4.10
   3   3  -7   46.00    3.00
   3  -3  -7   47.90    2.80
  -3   3  -7   49.10    4.50
  -3  -3   7   46.40    4.60
  -3  -3   7   59.59    5.30
   3  -3  -7   52.39    3.30
  -3  -3   7   45.10    4.40
  -3   3  -7   47.80    4.60
   3   3   7   44.80    4.10
  -3  -3   7   44.80    4.90
   4   3  -7   64.79    5.30
  -4   3   7   60.79    5.40
   4  -3   7   58.19    4.60
  -4  -3  -7   55.79    3.80
   4   3  -7   55.69    3.50
  -4   3   7   49.30    5.60
   4  -3   7   64.09    5.90
  -4  -3  -7   60.59    5.10
  -4  -3   7   62.89    5.40
   4   3   7   59.09    4.90
  -4   3  -7   60.39    5.90
  -4  -3   7   60.69    5.70
   4  -3  -7   59.79    4.10
  -4  -3   7   67.29    6.00
   4  -3  -7   62.49    3.60
  -4   3  -7   62.69    5.30
  -5   3   7   28.80    4.00
  -5  -3  -7   23.40    3.50
   5  -3   7   24.20    3.50
   5   3  -7   20.40    3.50
  -5   3   7   27.00    4.20
  -5  -3  -7   31.10    4.00
   5  -3   7   23.90    3.20
   5  -3  -7   26.90    2.50
   5   3   7   27.10    3.30
  -5  -3   7   32.80    4.20
  -5  -3   7   23.70    4.10
  -5   3  -7   17.90    3.30
  -5   3  -7   31.20    4.10
  -5  -3   7   29.10    4.60
   5  -3  -7   24.40    2.60
   6  -3   7    8.00    2.20
  -6   3   7    6.50    2.60
   6   3  -7    7.10    2.00
   6   3   7    3.20    2.20
   6  -3  -7    7.30    1.30
   6  -3  -7    4.90    1.30
  -6   3  -7    8.30    2.50
  -6  -3   7    7.30    2.30
   6  -3  -7    3.90    1.60
  -6  -3   7    7.40    2.30
  -6  -3   7    6.80    2.30
   7   3  -7    2.70    1.30
   7   3  -7   -0.20    1.10
   7  -3   7    4.80    1.50
  -7   3  -7    4.20    1.60
  -7  -3   7    4.30    1.40
   0  -4   7  134.09    7.90
   0  -4   7  140.99    8.60
   0   4  -7  130.69    6.60
   0  -4  -7  138.49    6.20
   0  -4   7  129.59    7.30
   0  -4   7  159.08    9.80
   0   4  -7  119.09    8.00
   1  -4   7  171.78    9.20
   1  -4   7  164.18    8.50
   1  -4   7  161.88    9.50
   1  -4   7  143.69    8.80
  -1  -4  -7  181.28    7.60
   1  -4   7  157.68    9.40
   1   4  -7  161.18    7.80
  -1  -4  -7  161.88    6.90
  -1   4   7  148.89    8.70
   1   4  -7  153.38    8.90
   1   4   7  169.78    8.80
  -1  -4   7  154.48    9.10
  -1  -4   7  146.69    9.10
  -1  -4   7  182.28    9.90
  -1   4  -7  169.38    8.70
   1  -4  -7  177.98    7.20
  -1  -4   7  170.28    8.70
  -1   4  -7  154.58    9.20
  -1   4  -7  169.08    7.90
   2  -4   7  163.18    9.70
  -2  -4  -7  157.08    8.60
  -2   4   7  184.98    9.80
  -2  -4  -7  175.68    7.70
   2   4  -7  172.28   10.10
   2  -4   7  167.18    8.90
   2   4  -7  168.08    8.00
  -2  -4  -7  172.18    8.20
   2  -4   7  181.48   10.30
  -2  -4   7  174.38    9.80
   2  -4  -7  180.48    7.80
  -2  -4   7  186.88    9.40
   2   4   7  182.48    9.60
  -2   4  -7  178.98    9.20
  -2  -4   7  188.98   10.70
  -2   4  -7  176.08    8.50
  -2   4  -7  181.08   10.20
  -2  -4   7  176.28    9.90
  -2  -4   7  171.18   10.10
  -3  -4  -7   36.20    3.50
   3  -4   7   34.40    3.90
  -3  -4  -7   38.00    2.80
   3   4  -7   39.20    4.00
  -3  -4  -7   36.60    3.40
   3  -4   7   37.20    4.20
  -3   4   7   36.10    4.20
  -3  -4   7   39.40    5.00
  -3  -4   7   37.50    4.10
   3   4   7   41.00    4.40
  -3   4  -7   48.10    4.10
   3  -4  -7   38.40    2.80
  -3  -4   7   42.40    4.90
  -3   4  -7   45.20    5.10
   3  -4  -7   38.30    2.50
  -3  -4   7   31.80    3.80
  -3  -4   7   36.90    4.80
  -4   4   7   49.20    5.10
  -4  -4  -7   44.80    4.20
   4   4  -7   47.50    4.20
   4  -4   7   51.79    4.70
   4  -4   7   43.20    4.70
  -4  -4  -7   47.70    3.50
  -4  -4   7   46.50    5.60
  -4   4  -7   52.59    4.50
   4  -4  -7   47.30    3.10
  -4   4  -7   49.40    5.40
  -4  -4   7   44.40    5.30
  -4  -4   7   48.20    4.90
   4  -4  -7   45.40    3.40
   4   4   7   50.79    5.00
  -5  -4  -7   56.49    5.00
   5  -4   7   55.79    5.40
  -5   4   7   52.19    4.80
   5  -4   7   47.50    4.30
   5   4  -7   51.49    4.90
  -5  -4  -7   51.49    4.70
   5  -4  -7   53.79    3.40
  -5  -4   7   53.79    5.20
  -5   4  -7   58.49    5.20
   5  -4  -7   55.69    3.60
  -5  -4   7   50.89    5.20
  -5  -4   7   50.19    5.50
   5   4   7   52.79    4.70
  -5   4  -7   50.69    4.80
   6  -4   7   73.09    4.80
   6   4  -7   68.29    5.20
  -6   4  -7   85.09    5.70
   6  -4  -7   81.39    4.30
  -6  -4   7   80.69    5.90
   6  -4  -7   79.79    4.30
  -6  -4   7   79.59    5.70
  -6  -4   7   64.89    5.30
   6   4   7   73.79    5.00
   0  -5   7   35.40    4.20
   0   5  -7   38.70    3.70
   0  -5   7   39.50    3.60
   0   5  -7   38.40    3.10
   0  -5  -7   42.20    2.60
   0  -5   7   41.20    4.40
   0   5  -7   38.80    4.70
   0  -5   7   45.80    4.60
   1   5  -7  327.77   13.80
   1  -5   7  342.37   15.90
   1  -5   7  307.47   15.20
   1   5  -7  315.77   15.70
   1  -5   7  320.97   14.40
  -1  -5  -7  306.27   12.80
   1   5  -7  313.27   15.30
   1  -5   7  337.47   16.00
   1  -5   7  310.57   15.40
   1  -5   7  303.97   13.00
  -1  -5  -7  330.37   13.40
  -1  -5   7  336.77   15.50
  -1  -5   7  310.17   15.70
  -1   5  -7  344.47   14.90
  -1   5  -7  343.97   15.70
  -1  -5   7  310.57   14.70
  -1  -5   7  300.97   15.00
   1   5   7  329.57   15.10
   1  -5  -7  328.67   13.00
  -1   5  -7  336.87   14.10
  -1  -5   7  315.47   16.00
  -2  -5  -7   64.39    4.20
   2   5  -7   71.99    4.50
   2  -5   7   67.89    5.10
  -2  -5  -7   66.39    3.80
   2  -5   7   65.49    3.80
   2  -5   7   68.39    5.90
  -2   5  -7   61.79    4.80
  -2  -5   7   65.89    5.50
  -2  -5   7   65.19    4.90
  -2  -5   7   69.69    5.80
   2  -5  -7   61.49    3.40
   2   5   7   66.09    5.50
  -2   5  -7   74.29    4.30
  -2  -5   7   65.39    5.70
  -2  -5   7   67.29    6.10
  -2   5  -7   66.39    5.80
  -3  -5  -7   61.49    4.30
   3  -5   7   70.19    5.70
   3  -5   7   64.29    3.80
  -3  -5  -7   67.49    4.80
   3  -5   7   65.39    5.30
   3   5  -7   63.09    4.40
  -3  -5  -7   63.19    3.90
  -3   5  -7   66.49    5.10
  -3  -5   7   66.09    5.70
   3  -5  -7   65.19    3.80
  -3  -5   7   67.49    6.40
  -3   5  -7   75.69    6.30
   3   5   7   72.39    5.50
  -3  -5   7   70.79    6.40
  -3  -5   7   65.29    5.30
  -4  -5  -7   96.59    5.20
   4  -5   7   96.89    6.30
   4   5  -7   91.49    6.20
   4  -5   7  100.49    7.10
  -4  -5  -7   95.49    6.50
  -4  -5   7   91.89    6.50
  -4   5  -7  105.09    6.90
  -4  -5   7   89.29    7.30
   4   5   7  104.29    7.30
   4  -5  -7   95.09    5.00
  -4  -5   7  104.29    7.70
  -4   5  -7  109.49    7.70
  -4  -5   7  105.39    7.70
   5  -5   7   55.89    4.50
  -5  -5  -7   64.49    4.90
   5  -5   7   58.39    5.60
  -5  -5  -7   60.99    5.10
  -5   5  -7   59.79    4.60
  -5   5  -7   65.49    5.40
  -5  -5   7   55.09    5.20
   5  -5  -7   57.69    3.60
  -5  -5   7   59.89    5.40
   5   5   7   60.09    4.90
   5  -5  -7   59.29    3.70
  -5  -5   7   60.49    5.80
   6  -5   7   98.59    6.20
   6  -5   7  107.19    6.10
   6   5  -7  110.99    6.30
  -6   5  -7   99.49    6.30
  -6  -5   7  111.69    6.80
   6  -5  -7  104.59    5.20
  -6  -5   7  116.19    6.90
   6  -5  -7  108.69    5.20
   6   5   7   97.99    6.20
   0   6  -7  150.28    7.30
   0   6  -7  142.69    8.50
   0   6  -7  148.59    8.00
   0  -6   7  151.18    8.30
   0  -6   7  136.99    9.00
   0   6  -7  145.59    9.10
   0  -6   7  135.09    8.70
   0  -6  -7  142.29    6.40
   0  -6   7  140.89    6.90
   1  -6   7   42.90    4.80
  -1  -6  -7   41.20    2.50
   1   6  -7   39.60    4.90
   1  -6   7   39.50    4.50
   1   6  -7   42.00    3.60
   1  -6   7   42.40    2.90
   1   6  -7   33.50    3.80
  -1  -6  -7   35.70    2.80
   1  -6   7   45.90    3.90
  -1  -6   7   41.30    5.00
  -1   6  -7   36.50    3.50
  -1  -6   7   37.70    4.00
   1   6   7   42.40    4.40
  -1   6  -7   37.60    4.10
  -1  -6   7   40.90    4.50
   1  -6  -7   39.50    2.30
  -1   6  -7   40.30    4.80
  -1  -6   7   29.00    4.40
  -1  -6   7   36.50    4.40
   2   6  -7  111.79    6.00
   2  -6   7  104.39    6.80
  -2  -6  -7  103.49    5.90
  -2  -6  -7  113.09    5.50
   2  -6   7  110.09    7.80
   2  -6   7  110.89    5.50
   2   6   7  109.89    7.30
  -2   6  -7  114.09    6.20
  -2   6  -7  106.79    7.50
  -2   6  -7  116.49    6.90
  -2  -6   7  110.09    7.90
  -2  -6   7  105.19    7.60
  -2  -6   7  109.49    7.00
   2  -6  -7  106.69    4.90
  -2  -6   7  101.49    8.00
   3  -6   7  279.17   13.30
  -3  -6  -7  263.97   12.80
   3   6  -7  270.47   12.10
   3  -6   7  271.77   11.60
  -3  -6  -7  263.57   12.50
  -3  -6  -7  271.07   11.80
   3  -6   7  288.77   14.30
  -3  -6   7  299.37   15.10
   3  -6  -7  273.37   11.60
   3   6   7  288.37   14.10
  -3   6  -7  275.27   13.50
  -3  -6   7  265.87   14.60
  -3  -6   7  283.97   14.40
  -3   6  -7  283.27   14.10
  -3  -6   7  276.57   13.60
   4  -6   7   49.30    5.30
   4  -6   7   50.89    4.80
  -4  -6  -7   50.19    3.60
  -4  -6  -7   46.10    4.60
  -4  -6   7   55.69    4.60
  -4  -6   7   55.89    5.80
   4   6   7   49.99    5.20
  -4  -6   7   53.29    5.70
  -4   6  -7   52.89    4.90
  -4  -6   7   52.09    5.70
   4  -6  -7   52.29    3.10
  -4   6  -7   59.39    5.10
  -5  -6  -7  121.29    6.70
   5  -6   7  109.39    6.70
   5  -6   7  100.89    6.90
   5   6  -7   92.59    6.30
  -5  -6   7   99.19    7.00
  -5   6  -7  108.29    6.20
   5  -6  -7  106.79    5.20
   5   6   7  124.59    7.40
  -5  -6   7  109.09    7.70
  -5  -6   7   98.39    6.90
  -5   6  -7  104.59    6.70
   6  -6   7   84.69    5.40
   6  -6   7  100.09    5.30
  -6  -6   7   96.49    6.10
   6   6   7  102.99    5.80
   6  -6  -7  102.49    4.80
  -6  -6   7  108.59    6.40
  -6   6  -7  103.39    5.60
   0  -7  -7   19.20    1.70
   0  -7   7   23.70    3.10
   0  -7   7   21.60    3.70
   0   7  -7   25.90    3.70
   0   7  -7   25.00    2.90
   0   7  -7   24.90    3.60
   0  -7   7   20.50    2.20
   0  -7   7   24.30    4.60
   1   7  -7  745.73   31.20
  -1  -7  -7  777.62   30.20
  -1  -7  -7  738.73   29.70
   1  -7   7  768.72   30.10
   1  -7   7  790.22   31.80
   1   7  -7  777.52   30.80
   1  -7   7  724.23   32.50
   1  -7   7  842.52   33.80
  -1   7  -7  784.62   31.90
  -1  -7   7  755.52   32.80
  -1   7  -7  737.83   30.20
   1  -7  -7  716.83   28.80
  -1  -7   7  748.03   32.00
  -1   7  -7  777.32   31.20
  -1  -7   7  771.82   31.30
   2  -7   7   40.50    3.80
   2  -7   7   40.00    4.90
   2  -7   7   40.50    3.00
  -2  -7  -7   37.80    2.80
  -2  -7  -7   39.40    3.30
   2   7  -7   36.90    3.30
  -2  -7   7   37.60    4.60
  -2   7  -7   45.40    4.10
   2   7   7   37.40    4.70
  -2   7  -7   40.00    4.80
  -2  -7   7   46.80    5.20
  -2   7  -7   33.00    3.10
  -2  -7   7   37.90    4.90
  -2  -7   7   37.60    4.30
   2  -7  -7   36.50    2.10
  -3  -7  -7  509.85   20.10
   3  -7   7  522.35   22.70
   3   7  -7  488.95   20.30
   3  -7   7  473.05   19.80
   3  -7   7  478.15   21.40
  -3   7  -7  491.75   21.70
  -3  -7   7  514.85   21.90
   3   7   7  499.35   22.20
  -3   7  -7  520.05   22.30
  -3  -7   7  467.35   22.60
  -3  -7   7  474.85   23.00
  -3  -7   7  534.95   23.50
  -4  -7  -7  308.77   13.90
   4  -7   7  341.97   15.20
   4  -7   7  337.47   16.10
  -4  -7  -7  333.57   15.20
  -4   7  -7  323.07   15.50
  -4  -7   7  329.17   15.30
  -4  -7   7  352.46   16.30
  -4  -7   7  315.37   16.10
  -4   7  -7  324.67   15.20
  -4  -7   7  308.57   16.10
   4   7   7  352.26   15.90
   5  -7   7    0.20    1.80
   5  -7   7    2.20    1.50
  -5  -7  -7    3.60    2.10
  -5   7  -7   -0.50    1.70
  -5   7  -7    0.50    1.40
  -5  -7   7    0.80    1.50
  -5  -7   7   -0.60    1.90
  -5  -7   7   -0.20    1.60
   5   7   7    0.70    1.60
   0  -8   7    3.60    2.40
   0  -8   7    1.90    1.20
   0   8  -7    2.80    1.50
   0   8  -7    2.10    1.70
   0  -8   7    1.90    1.60
   0  -8  -7    2.70    0.80
   0   8  -7    3.80    2.10
   0  -8   7    2.00    2.30
  -1  -8  -7  274.57   11.70
   1  -8   7  293.97   12.10
   1   8  -7  303.17   13.00
  -1  -8  -7  278.77   12.10
   1   8  -7  276.87   13.30
   1  -8   7  281.17   14.30
   1  -8   7  274.67   15.10
   1  -8   7  288.37   13.80
  -1   8  -7  289.67   13.60
  -1   8  -7  275.87   12.80
  -1   8  -7  283.67   14.30
  -1  -8   7  297.57   14.60
  -1  -8   7  307.27   15.50
   1  -8  -7  263.27   11.20
  -1  -8   7  291.67   13.80
   2  -8   7  190.98    9.90
   2  -8   7  176.98    8.30
   2   8  -7  187.38    9.20
   2  -8   7  176.08   11.10
   2  -8   7  187.98   10.60
  -2  -8  -7  188.98    8.40
  -2   8  -7  174.88    9.00
  -2  -8   7  177.98    9.80
  -2  -8   7  198.28   11.20
   2   8   7  199.08   10.60
  -2  -8   7  186.78   10.80
  -2   8  -7  183.68   10.30
  -2   8  -7  175.58    9.90
   3  -8   7   78.79    6.40
  -3  -8  -7   73.09    4.30
   3   8  -7   76.89    4.70
   3  -8   7   80.29    5.70
   3  -8   7   76.59    4.20
  -3  -8   7   78.59    6.20
  -3   8  -7   77.39    6.00
  -3  -8   7   74.99    6.00
   3   8   7   81.69    6.40
  -3  -8   7   73.59    6.10
  -3   8  -7   77.19    5.50
   4  -8   7   19.50    3.10
   4  -8   7   15.30    2.90
  -4  -8  -7   20.40    2.70
   4  -8   7   14.20    2.90
  -4  -8  -7   18.20    1.90
  -4   8  -7   16.50    2.90
  -4  -8   7   24.30    3.30
  -4  -8   7   24.40    3.00
  -4  -8   7   17.00    3.40
   4   8   7   19.30    3.40
  -4   8  -7   19.40    3.20
  -4  -8   7   18.00    3.50
  -5  -8  -7   71.69    4.50
  -5  -8  -7   73.09    4.50
   5  -8   7   72.69    4.60
   5  -8   7   68.79    5.00
  -5  -8   7   64.69    4.10
   5   8   7   75.99    4.70
  -5  -8   7   57.89    5.50
  -5  -8   7   64.89    4.70
   0  -9   7   -0.90    2.50
   0  -9   7    1.50    1.60
   0  -9   7   -0.90    0.90
   0   9  -7   -0.70    1.90
   0   9  -7    0.10    1.20
  -1  -9  -7    5.00    1.30
   1  -9   7    4.40    1.30
   1   9  -7    9.30    2.10
   1   9  -7    6.70    2.30
   1  -9   7    5.10    2.40
   1  -9   7    7.90    2.60
   1  -9   7    9.00    3.00
  -1  -9   7    9.50    2.60
  -1   9  -7    3.20    2.30
  -1  -9   7    7.00    2.40
  -1   9  -7    7.00    1.80
  -1  -9   7    9.10    2.90
  -1   9  -7    5.10    2.70
  -2  -9  -7  125.89    6.20
   2  -9   7  127.49    6.10
   2  -9   7  117.99    8.40
   2  -9   7  132.59    7.90
   2  -9   7  134.39    8.10
   2   9  -7  127.09    6.70
  -2  -9   7  122.49    8.40
  -2   9  -7  121.29    6.60
  -2   9  -7  133.29    7.70
  -2  -9   7  138.19    8.80
  -2   9  -7  140.09    8.10
  -2  -9   7  138.39    7.80
   3  -9   7   15.60    3.20
   3  -9   7   12.00    1.60
  -3  -9  -7   14.80    1.90
   3   9  -7   17.60    2.20
   3  -9   7   12.10    2.70
   3  -9   7   12.70    2.50
  -3  -9   7   10.40    3.00
   3   9   7   20.60    3.30
  -3   9  -7   15.60    2.60
  -3   9  -7   16.30    2.40
  -3  -9   7    7.90    2.40
  -3  -9   7   17.70    2.90
   4  -9   7    0.50    1.30
   4  -9   7    2.90    1.80
   4  -9   7    2.30    1.90
  -4  -9   7    1.50    1.50
   4   9   7    3.00    2.30
  -4   9  -7    2.30    1.50
  -4  -9   7    2.60    1.70
   0 -10   7   14.60    3.40
   0  10  -7   16.90    2.90
   0  10  -7   12.20    2.00
   0 -10   7   14.30    2.80
   0 -10   7    9.90    3.00
   1 -10   7   20.20    3.70
   1  10  -7   18.90    2.50
   1  10  -7   11.10    2.60
  -1 -10  -7   17.60    1.80
   1 -10   7   14.80    2.70
   1 -10   7   14.50    1.80
  -1 -10   7   15.90    3.40
  -1  10  -7   10.20    2.70
  -1 -10   7   13.30    3.20
  -1 -10   7   20.70    3.10
  -1  10  -7   21.70    2.50
   2 -10   7   44.20    3.80
   2  10  -7   48.70    3.70
   2 -10   7   39.40    4.30
   2 -10   7   44.70    4.60
  -2 -10  -7   45.30    2.90
   2 -10   7   38.60    2.70
  -2 -10   7   48.90    4.10
  -2 -10   7   41.00    4.20
  -2  10  -7   48.20    4.40
  -2 -10   7   42.00    4.30
   3 -10   7  115.39    6.90
   3 -10   7  115.09    7.60
   3  10  -7  115.99    6.00
   3 -10   7  130.29    7.00
  -3 -10  -7  135.79    6.00
  -3 -10   7  138.99    7.90
  -3 -10   7  137.89    7.50
  -3  10  -7  143.79    7.50
   4 -10   7  203.88    9.80
  -4 -10   7  199.98    9.60
   0  11  -7   26.90    3.00
   0  11  -7   25.80    2.50
   0 -11   7   30.40    3.30
   0 -11   7   27.70    3.40
   0 -11   7   25.00    2.90
   1  11  -7   60.59    3.70
   1 -11   7   56.89    4.80
   1 -11   7   50.29    4.00
   1 -11   7   58.29    4.50
  -1 -11   7   48.50    4.70
  -1 -11   7   52.59    4.60
  -1 -11   7   58.19    4.20
  -1  11  -7   51.79    3.30
  -1  11  -7   54.39    4.10
   2 -11   7   52.09    4.40
   2  11  -7   48.00    3.50
   2 -11   7   44.80    3.50
  -2  11  -7   52.99    3.80
  -2 -11   7   42.60    3.80
  -2 -11   7   36.60    3.40
  -2 -11   7   47.10    3.90
   3 -11   7   47.50    3.80
  -3  11  -7   60.49    3.90
  -3 -11   7   56.09    4.10
   0 -12   7    4.10    1.70
   0 -12   7    7.80    2.70
   0   0  -8  869.01   35.30
   0   0  -8  901.51   36.00
   0   0   8  888.11   37.70
   0   0   8 1019.80   38.10
   1   0  -8  165.28    7.50
   1   0  -8  154.48    7.40
  -1   0  -8  142.19    7.60
   1   0  -8  148.69    7.40
  -1   0  -8  156.18    7.00
  -1   0   8  149.88    8.20
   1   0   8  164.78    8.60
  -1   0   8  152.18    8.80
  -1   0  -8  156.28    7.60
   1   0   8  151.98    8.80
  -2   0   8   60.89    4.90
   2   0   8   62.69    5.00
  -2   0   8   67.39    5.30
  -2   0  -8   61.89    3.60
  -2   0  -8   59.79    3.70
   2   0   8   74.09    5.50
  -2   0   8   71.49    5.90
   2   0  -8   68.29    4.20
  -2   0  -8   61.49    4.50
   2   0  -8   66.29    3.80
   2   0  -8   67.39    3.80
  -3   0   8  585.44   24.90
   3   0  -8  570.04   23.30
  -3   0   8  556.04   23.90
  -3   0  -8  565.14   22.30
  -3   0   8  583.64   25.60
   3   0  -8  532.95   22.50
   3   0  -8  574.64   22.50
   3   0   8  519.05   26.00
  -3   0  -8  578.94   24.00
  -4   0  -8   84.49    6.90
  -4   0   8   89.59    7.10
  -4   0   8   91.29    6.20
  -4   0   8   81.69    6.60
  -4   0   8   96.79    7.20
   4   0  -8   92.89    4.90
  -4   0  -8   92.39    6.10
   4   0  -8   91.29    5.00
   4   0  -8   84.89    5.70
   4   0   8   91.09    6.20
  -5   0   8   19.80    3.40
   5   0  -8   16.10    1.90
  -5   0   8   16.90    2.70
  -5   0  -8   18.80    3.10
   5   0   8    9.80    2.70
  -5   0   8   17.80    3.90
  -5   0  -8   15.60    3.80
   5   0  -8   12.70    1.80
   5   0  -8   15.80    3.20
  -6   0   8   42.00    4.20
   6   0  -8   42.60    2.80
   6   0  -8   44.50    3.90
  -6   0  -8   51.59    5.60
  -6   0  -8   37.40    5.00
  -6   0   8   46.70    4.60
   0  -1   8  791.52   34.10
   0   1  -8  857.51   33.40
   0   1  -8  789.12   32.50
   0   1  -8  840.72   33.00
   0  -1   8  864.41   34.90
   0  -1  -8  884.51   32.60
   0  -1  -8  889.61   33.20
  -1  -1  -8  227.48   10.90
  -1   1   8  236.98   12.00
   1   1  -8  248.08   10.80
  -1  -1  -8  236.58   10.60
  -1  -1  -8  238.48   10.00
   1   1  -8  230.28   10.00
  -1   1   8  234.18   11.20
   1   1  -8  234.48   10.10
   1  -1   8  231.58   11.80
   1  -1   8  235.98   11.90
   1   1  -8  232.48   10.40
  -1   1  -8  241.38   10.20
  -1  -1   8  241.58   11.70
   1  -1  -8  241.58   10.00
  -1   1  -8  247.38   11.60
  -1  -1   8  224.68   11.90
  -1   1  -8  219.08   11.00
  -1  -1   8  259.07   12.80
   1  -1  -8  238.88   10.50
  -1   1  -8  236.78   10.10
   2  -1   8  106.29    7.50
  -2  -1  -8  105.79    5.90
   2   1  -8  106.59    5.80
   2  -1   8  102.19    6.90
   2   1  -8  106.69    5.20
   2   1  -8  107.49    5.30
   2  -1   8   92.89    6.10
  -2   1   8   95.29    6.10
  -2   1   8  101.49    7.20
  -2  -1  -8   98.79    6.30
  -2  -1  -8  105.79    5.20
   2   1  -8   94.69    5.40
  -2   1   8   99.69    7.00
  -2  -1   8  104.69    7.10
  -2   1  -8  108.09    6.40
   2  -1  -8  104.39    5.60
   2  -1  -8  110.79    5.10
  -2  -1   8   93.29    6.30
   2   1   8  107.39    6.60
   2  -1  -8   95.39    5.10
   2   1   8   94.19    5.80
  -2   1  -8   95.09    5.00
  -2  -1   8  111.39    7.00
  -3   1   8   18.70    3.90
   3   1  -8   16.60    2.10
   3  -1   8   15.90    3.30
   3  -1   8   20.20    3.10
  -3   1   8   14.20    2.90
  -3  -1  -8   15.00    3.10
   3   1  -8   15.10    2.00
  -3   1   8   12.90    2.40
   3   1  -8   16.70    2.40
  -3  -1  -8   13.70    1.90
   3   1  -8   16.90    3.50
   3  -1  -8   10.90    2.00
  -3   1  -8   17.40    3.60
  -3  -1   8   16.40    3.80
  -3  -1   8   19.30    3.30
  -3  -1   8   17.60    3.30
  -3   1  -8   15.70    3.00
  -3   1  -8   14.90    2.30
   3  -1  -8   16.10    2.00
   3   1   8   15.50    2.80
   3  -1  -8   14.90    1.70
  -4   1   8  145.89    8.10
  -4   1   8  152.08    9.30
  -4   1   8  158.38   10.00
   4   1  -8  147.19    7.20
   4  -1   8  145.19    8.50
   4   1  -8  146.99    7.30
  -4  -1  -8  157.78    8.50
  -4  -1   8  135.69    9.80
   4  -1  -8  158.98    7.30
  -4  -1   8  147.29    9.00
  -4   1  -8  156.88    8.60
   4  -1  -8  148.79    7.20
  -4  -1   8  169.88    9.60
  -4  -1   8  150.28    8.90
  -4   1  -8  145.99    9.60
  -5   1   8  484.85   21.70
  -5  -1  -8  490.15   21.00
   5  -1   8  486.55   20.90
   5   1  -8  472.85   19.40
  -5   1   8  484.15   22.50
   5   1  -8  472.15   21.00
   5  -1  -8  459.85   19.40
  -5   1  -8  468.65   20.60
  -5   1  -8  443.06   21.60
   5  -1  -8  501.35   19.40
  -5  -1   8  499.05   21.70
  -5  -1   8  496.05   21.20
  -5  -1   8  466.65   22.40
   6   1  -8  177.38    8.70
  -6  -1  -8  170.38    9.80
   6  -1   8  135.79    8.00
  -6   1   8  161.88    8.90
  -6   1   8  162.18    9.60
  -6  -1   8  175.18    9.90
   6  -1  -8  165.88    8.60
   6  -1  -8  163.98    7.30
   6  -1  -8  154.28    7.50
  -6  -1   8  157.68    9.00
  -6  -1   8  166.28    8.30
  -6   1  -8  158.08    9.20
   0   2  -8  258.47   10.80
   0  -2  -8  248.38   10.20
   0  -2   8  240.38   12.40
   0  -2   8  241.18   12.00
   0   2  -8  243.28   10.40
   0   2  -8  234.58   10.30
   0  -2  -8  247.58   10.70
   1   2  -8   53.79    3.30
   1   2  -8   59.39    3.70
   1  -2   8   52.79    4.90
  -1  -2  -8   56.79    3.30
   1  -2   8   52.69    4.30
  -1   2   8   60.09    4.80
   1  -2   8   58.89    4.90
   1   2  -8   52.39    3.20
  -1  -2  -8   54.59    3.70
  -1   2  -8   49.70    4.20
  -1   2  -8   53.29    3.20
   1  -2  -8   56.79    3.00
  -1  -2   8   53.49    4.50
   1  -2  -8   57.59    3.50
  -1  -2   8   57.09    5.20
  -1  -2   8   46.50    4.90
  -1   2  -8   57.29    3.90
  -2   2   8  111.09    7.80
  -2  -2  -8  127.59    6.70
   2  -2   8  119.69    7.20
   2   2  -8  127.59    6.10
   2   2  -8  122.09    8.40
   2   2  -8  134.89    6.30
   2   2  -8  128.09    6.40
   2  -2   8  136.99    8.50
   2  -2   8  131.19    8.00
  -2  -2  -8  136.09    6.30
  -2   2   8  137.39    8.20
  -2  -2   8  129.99    8.10
   2  -2  -8  137.39    6.60
  -2   2  -8  134.99    6.70
  -2   2  -8  127.49    8.40
   2   2   8  128.59    7.50
  -2   2  -8  131.59    7.60
   2  -2  -8  126.39    6.10
  -2  -2   8  146.49    8.80
  -2  -2   8  140.59    8.50
  -3  -2  -8  887.81   34.20
  -3   2   8  829.72   36.50
  -3  -2  -8  882.31   35.50
  -3   2   8  919.61   37.20
   3   2  -8  863.11   34.20
   3  -2   8  913.61   36.80
   3  -2   8  847.32   35.30
   3   2  -8  861.81   34.00
   3  -2  -8  857.11   33.60
  -3  -2   8  853.81   36.40
  -3  -2   8  753.42   36.90
  -3   2  -8  867.51   34.70
  -3   2  -8  814.02   35.50
   3  -2  -8  901.51   33.10
  -3  -2   8  861.41   35.70
  -3   2  -8  838.42   33.50
   3   2   8  860.01   34.60
  -3  -2   8  883.41   35.40
  -4  -2  -8  385.76   17.30
  -4   2   8  377.16   18.80
   4  -2   8  382.86   18.20
   4   2  -8  366.66   15.60
   4  -2   8  393.96   17.20
   4  -2  -8  385.76   16.00
   4  -2  -8  406.66   16.10
   4  -2  -8  364.16   16.60
  -4   2  -8  382.96   17.60
  -4  -2   8  415.46   19.60
  -4  -2   8  399.76   18.20
   4   2   8  367.86   17.30
  -4   2  -8  397.76   20.10
  -4  -2   8  364.86   18.00
  -4  -2   8  373.96   18.30
  -5   2   8    8.40    3.10
   5   2  -8    4.10    1.20
  -5  -2  -8    9.80    2.30
  -5   2   8    4.50    2.40
   5   2  -8    4.60    2.10
   5  -2   8    7.50    2.20
  -5  -2   8    8.10    2.90
   5  -2  -8    6.60    1.50
  -5   2  -8    8.30    2.20
  -5   2  -8    9.60    3.20
   5  -2  -8    4.80    1.40
  -5  -2   8    5.20    2.50
  -5  -2   8    9.10    3.10
  -6  -2  -8    4.10    2.00
   6   2  -8   12.50    2.40
  -6   2   8   14.00    2.60
   6  -2   8   19.20    2.70
   6  -2  -8   14.00    1.80
   6  -2  -8   11.80    1.60
  -6  -2   8   11.40    2.20
   6  -2  -8    6.90    2.20
  -6  -2   8    5.90    2.30
  -6  -2   8    8.20    2.20
  -6   2  -8   11.80    3.10
   0  -3   8   30.10    4.20
   0  -3   8   34.90    3.40
   0  -3   8   40.90    4.50
   0   3  -8   32.50    4.00
   0  -3   8   34.40    4.40
   0  -3  -8   36.80    2.30
   0   3  -8   32.60    2.80
   0   3  -8   35.00    2.50
   0   3  -8   33.20    3.10
   0  -3  -8   39.50    2.60
  -1   3   8  137.99    8.20
   1  -3   8  136.99    8.60
   1  -3   8  150.28    8.60
   1   3  -8  133.49    6.40
   1  -3   8  120.69    8.30
   1  -3   8  140.99    7.70
   1   3  -8  145.79    7.10
   1   3  -8  165.48   11.30
  -1  -3  -8  151.98    6.50
   1  -3  -8  140.69    6.20
  -1  -3   8  135.69    8.20
  -1  -3   8  142.99    8.50
  -1  -3   8  129.79    7.60
  -1   3  -8  131.39    8.60
  -1   3  -8  146.69    7.10
   1  -3  -8  148.39    6.70
  -1  -3   8  156.18    9.00
  -1   3  -8  139.29    7.70
   2  -3   8   97.79    6.90
   2  -3   8  115.39    7.50
  -2  -3  -8  104.09    5.70
  -2   3   8   95.39    7.00
   2   3  -8  100.29    7.30
  -2   3   8  108.59    7.00
   2   3  -8  101.89    5.10
   2  -3   8   93.79    6.30
   2   3  -8   99.79    5.60
  -2  -3  -8  101.39    6.30
  -2  -3  -8  112.49    5.30
   2  -3  -8  105.39    5.30
  -2   3  -8  100.89    5.60
   2   3   8  103.79    6.40
  -2   3  -8  101.79    6.50
  -2   3  -8  100.09    7.30
  -2  -3   8  105.29    7.40
  -2  -3   8  109.39    7.10
   2  -3  -8   98.29    4.80
  -2  -3   8   97.29    7.10
  -3   3   8   76.09    6.50
   3  -3   8   86.39    6.40
   3  -3   8   82.99    5.90
  -3  -3  -8   77.29    5.50
   3   3  -8   81.89    4.50
  -3  -3  -8   80.19    4.70
  -3   3   8   98.09    6.90
  -3  -3   8   83.39    6.50
  -3   3  -8   96.09    6.00
  -3   3  -8   84.19    6.90
   3   3   8   81.59    6.10
  -3  -3   8   91.49    6.50
  -3  -3   8   86.09    6.60
  -3   3  -8   83.19    5.10
  -3  -3   8   75.79    6.60
   3  -3  -8   77.59    4.80
   3  -3  -8   83.79    4.40
  -4  -3  -8   11.00    2.70
  -4  -3  -8    9.40    2.70
   4   3  -8    9.80    2.90
  -4   3   8   19.70    3.90
   4  -3   8   11.90    2.90
   4  -3   8   10.90    2.90
  -4  -3   8   10.40    3.10
   4  -3  -8    9.70    1.60
   4  -3  -8    8.30    1.80
  -4  -3   8    9.50    2.90
  -4  -3   8    8.50    3.40
  -4   3  -8   10.30    3.50
   4   3   8   14.10    2.90
  -4  -3   8   15.60    3.20
   4  -3  -8   11.30    1.80
  -4   3  -8   10.60    2.50
  -5  -3  -8  136.39    7.60
   5   3  -8  127.49    7.90
  -5   3   8  124.89    8.90
   5  -3   8  138.59    7.60
   5  -3   8  132.79    8.10
  -5   3  -8  132.69    8.60
  -5  -3   8  138.99    9.30
   5   3   8  138.39    7.80
  -5  -3   8  140.99    8.50
  -5   3  -8  138.19    8.10
  -5  -3   8  136.99    8.90
   5  -3  -8  138.89    6.70
   5  -3  -8  141.09    6.80
  -6  -3  -8   89.69    5.30
   6  -3   8   94.99    5.60
   6   3  -8  102.09    5.80
  -6   3   8   85.79    5.80
  -6   3  -8   99.59    6.40
  -6  -3   8   91.79    6.60
   6  -3  -8   99.29    5.00
   6  -3  -8  103.49    5.00
  -6  -3   8  101.59    6.40
   6  -3  -8   98.09    5.80
  -6  -3   8   96.29    6.40
   0  -4   8  885.91   36.80
   0   4  -8  896.31   35.60
   0  -4  -8  873.71   34.00
   0   4  -8  877.11   35.00
   0  -4  -8  948.11   34.60
   0   4  -8  836.82   36.50
   0  -4   8  867.21   36.80
   0  -4   8  961.90   37.60
   0  -4   8  864.21   35.70
   1   4  -8   22.00    3.80
  -1  -4  -8   17.00    2.10
  -1  -4  -8   20.50    1.80
   1  -4   8   22.40    3.60
   1  -4   8   22.70    4.30
   1  -4   8   20.60    2.70
  -1   4   8   19.80    3.30
   1  -4   8   20.80    3.90
   1  -4   8   21.20    3.50
   1   4  -8   22.10    2.80
  -1   4  -8   20.70    2.40
  -1  -4   8   16.80    3.50
  -1  -4   8   26.10    4.50
  -1  -4   8   17.60    2.60
  -1  -4   8   24.70    3.80
  -1   4  -8   23.20    4.00
  -1   4  -8   24.40    3.20
   1  -4  -8   19.20    1.90
   2  -4   8    8.50    3.10
  -2  -4  -8    8.90    2.20
   2   4  -8    5.50    1.60
   2  -4   8    8.80    2.50
   2  -4   8    7.70    2.40
  -2  -4  -8    4.80    1.20
  -2  -4  -8    3.70    1.50
  -2   4   8    5.00    2.30
   2  -4  -8    6.30    1.20
  -2   4  -8    7.50    2.50
   2   4   8    5.70    2.20
  -2   4  -8    2.70    1.80
  -2  -4   8    7.00    2.60
  -2   4  -8    5.80    2.80
  -2  -4   8    9.00    2.50
  -2  -4   8    4.40    2.70
  -2  -4   8    9.00    2.50
   3  -4   8  125.59    8.50
  -3  -4  -8  117.29    7.00
  -3   4   8  120.59    8.40
  -3  -4  -8  129.39    6.30
   3   4  -8  131.99    7.60
  -3  -4  -8  128.99    7.40
   3  -4   8  124.59    7.60
  -3  -4   8  132.79    8.40
  -3  -4   8  137.79    8.10
  -3   4  -8  125.39    7.90
   3   4   8  138.69    8.10
  -3  -4   8  128.59    8.80
  -3  -4   8  131.49    8.50
   3  -4  -8  130.79    6.20
   3  -4  -8  137.69    6.70
  -3   4  -8  133.49    8.60
  -3  -4   8  143.69    9.20
   4  -4   8   69.29    5.20
  -4   4   8   75.19    6.60
  -4  -4  -8   73.99    5.60
   4  -4   8   71.39    6.30
   4   4  -8   67.59    5.20
  -4  -4  -8   63.09    4.20
  -4  -4   8   71.49    6.00
  -4   4  -8   74.09    5.90
   4  -4  -8   68.49    4.80
   4  -4  -8   66.39    3.90
   4   4   8   70.39    5.50
  -4  -4   8   71.89    6.70
  -4   4  -8   68.39    5.90
  -4  -4   8   78.19    6.10
  -5  -4  -8    8.00    2.50
   5  -4   8   11.50    2.90
   5  -4   8   11.40    2.50
   5   4  -8   10.80    2.60
  -5   4  -8   12.00    3.50
   5  -4  -8   13.40    1.70
   5   4   8   20.40    3.20
  -5  -4   8   13.80    3.20
  -5  -4   8   12.00    2.80
   5  -4  -8   14.70    1.90
  -5  -4   8   21.90    3.70
   6   4  -8    1.40    1.30
   6  -4   8    1.00    1.80
   6   4   8    4.00    1.60
  -6   4  -8    0.30    2.20
  -6  -4   8    0.50    1.50
  -6  -4   8    1.30    1.50
  -6  -4   8    4.70    1.90
   6  -4  -8    2.10    0.90
   0   5  -8   25.40    4.20
   0  -5   8   29.50    4.40
   0  -5   8   29.20    3.90
   0   5  -8   23.70    2.60
   0   5  -8   21.40    2.80
   0  -5   8   23.70    3.90
   0  -5   8   22.40    3.00
   1  -5   8   31.60    3.70
   1  -5   8   30.90    4.90
  -1  -5  -8   31.80    2.70
  -1  -5  -8   30.60    2.20
   1  -5   8   32.40    4.50
   1   5  -8   29.70    4.60
   1   5  -8   28.30    3.20
   1  -5   8   30.70    3.90
  -1  -5   8   31.10    4.70
  -1   5  -8   32.60    3.40
  -1  -5   8   32.50    3.90
   1  -5  -8   30.10    2.40
  -1  -5   8   35.40    4.80
  -1  -5   8   30.10    3.70
  -1   5  -8   34.70    3.40
  -1   5  -8   30.00    4.00
  -2  -5  -8  218.78   10.40
   2   5  -8  233.18   10.60
   2  -5   8  230.88   12.50
  -2  -5  -8  230.08   10.00
   2  -5   8  221.38   12.60
   2  -5   8  238.98   11.40
   2  -5   8  221.08   12.20
  -2  -5   8  229.48   13.00
  -2  -5   8  248.08   13.70
  -2   5  -8  236.98   11.00
  -2  -5   8  241.38   12.70
  -2  -5   8  252.17   12.60
   2  -5  -8  222.28   10.20
   2   5   8  254.37   12.50
  -2   5  -8  257.67   13.10
  -2  -5   8  246.58   12.10
  -2   5  -8  246.78   12.10
   3  -5   8  140.39    8.20
  -3  -5  -8  132.09    7.60
   3  -5   8  143.99    9.20
   3   5  -8  137.19    7.00
  -3  -5  -8  135.09    8.00
  -3  -5  -8  143.09    6.90
  -3  -5   8  145.09    9.60
  -3  -5   8  155.38    9.80
  -3   5  -8  153.78    8.70
  -3   5  -8  144.69    9.00
  -3  -5   8  134.59    9.00
   3  -5  -8  143.09    6.50
  -3  -5   8  144.69    8.20
   3   5   8  149.69    9.00
   3  -5  -8  143.99    6.90
   4  -5   8  196.68   10.10
  -4  -5  -8  195.88   10.10
   4  -5   8  195.68   11.20
   4   5  -8  199.68   10.10
  -4  -5  -8  184.88    9.00
   4   5   8  208.38   10.90
  -4  -5   8  200.88   11.60
  -4   5  -8  203.48   10.60
  -4   5  -8  206.78   11.30
   4  -5  -8  199.98    9.00
  -4  -5   8  211.78   11.80
  -4  -5   8  206.98   12.00
   5  -5   8  106.19    7.00
  -5  -5  -8   99.89    6.60
   5  -5   8  113.29    6.60
   5   5  -8  114.39    6.50
  -5   5  -8  111.29    6.80
  -5  -5   8  122.19    7.60
  -5   5  -8  116.19    7.60
  -5  -5   8  107.49    7.70
  -5  -5   8  111.99    7.30
   5   5   8  102.89    6.90
   5  -5  -8  105.79    5.50
   5  -5  -8  108.49    5.50
   6   5  -8   22.10    2.50
  -6   5  -8   30.80    3.00
  -6  -5   8   29.20    3.50
   6   5   8   25.70    3.10
   6  -5  -8   28.40    2.00
  -6  -5   8   27.10    3.00
  -6  -5   8   27.20    3.10
   0   6  -8   52.29    4.20
   0  -6   8   54.79    4.90
   0  -6   8   47.60    5.60
   0   6  -8   52.09    3.90
   0  -6   8   49.50    5.90
   0  -6  -8   50.89    3.20
   0  -6   8   53.69    4.40
   0   6  -8   59.89    5.20
   1   6  -8  318.77   15.60
  -1  -6  -8  305.47   12.90
   1   6  -8  324.97   13.90
   1  -6   8  327.37   16.50
   1  -6   8  299.27   14.60
   1  -6   8  318.77   15.80
  -1  -6  -8  322.87   13.50
  -1  -6   8  324.77   15.40
  -1   6  -8  322.87   14.70
  -1  -6   8  303.97   15.80
  -1   6  -8  343.87   15.80
  -1  -6   8  330.97   14.80
  -1  -6   8  284.87   15.80
   1  -6  -8  297.07   12.70
  -1  -6   8  281.77   15.10
  -1   6  -8  329.97   14.00
   2  -6   8  278.27   13.00
   2   6  -8  271.57   12.20
   2  -6   8  284.07   14.30
  -2  -6  -8  244.68   11.90
  -2  -6  -8  267.57   11.50
   2  -6   8  265.07   14.20
  -2  -6   8  252.47   13.40
  -2   6  -8  280.77   13.10
   2  -6  -8  247.38   10.70
   2   6   8  263.17   13.20
  -2  -6   8  247.38   13.60
  -2   6  -8  254.97   11.80
  -2   6  -8  261.17   13.70
  -2  -6   8  258.67   12.70
  -2  -6   8  267.97   14.20
   3  -6   8   64.69    5.30
   3  -6   8   67.69    5.70
   3   6  -8   67.99    4.50
  -3  -6  -8   63.49    3.90
   3  -6   8   58.59    5.50
  -3  -6  -8   62.99    5.10
   3   6   8   70.29    6.00
  -3  -6   8   63.19    6.00
  -3   6  -8   56.59    5.40
  -3  -6   8   69.59    5.60
  -3  -6   8   70.29    6.60
  -3  -6   8   65.19    6.50
  -3   6  -8   70.99    5.80
   4  -6   8   76.19    6.00
  -4  -6  -8   74.09    4.50
  -4  -6  -8   81.69    5.80
   4  -6   8   76.99    5.80
  -4  -6   8   75.09    6.70
  -4  -6   8   76.79    5.60
  -4   6  -8   84.79    6.20
  -4   6  -8   77.69    5.50
   4   6   8   82.89    5.90
   4  -6  -8   74.29    4.00
  -4  -6   8   73.39    6.50
  -4  -6   8   73.09    6.40
   5  -6   8   43.30    3.70
  -5  -6  -8   46.40    3.70
   5  -6   8   39.50    3.90
  -5   6  -8   46.10    4.00
   5  -6  -8   43.80    2.90
  -5  -6   8   43.90    4.70
   5   6   8   46.10    3.90
  -5  -6   8   45.60    4.50
  -5   6  -8   37.30    3.90
   5  -6  -8   41.70    2.80
  -5  -6   8   42.40    4.20
   0   7  -8  709.93   29.20
   0   7  -8  738.13   31.30
   0  -7   8  740.73   30.30
   0   7  -8  734.23   30.10
   0  -7   8  720.23   31.00
   0  -7   8  730.33   32.00
  -1  -7  -8  510.35   21.10
   1  -7   8  504.15   23.50
   1   7  -8  525.15   21.70
  -1  -7  -8  521.15   20.70
   1  -7   8  553.64   22.80
   1  -7   8  526.55   24.20
  -1   7  -8  514.65   21.50
  -1  -7   8  475.35   22.70
  -1  -7   8  566.84   24.40
  -1   7  -8  528.15   22.40
   1  -7  -8  490.85   20.20
  -1  -7   8  503.65   23.60
  -1  -7   8  521.15   22.50
  -1  -7   8  505.05   23.10
  -1   7  -8  555.24   23.40
   2  -7   8   44.10    5.20
   2  -7   8   41.00    4.50
   2  -7   8   47.60    5.40
  -2  -7  -8   47.90    3.20
  -2  -7  -8   44.00    4.00
   2   7  -8   51.89    3.80
  -2  -7   8   50.69    4.80
   2   7   8   46.10    4.60
  -2   7  -8   48.50    4.50
  -2  -7   8   48.80    4.80
  -2  -7   8   46.00    5.30
  -2  -7   8   54.39    5.40
  -2   7  -8   49.20    5.40
  -2   7  -8   45.00    3.90
   3  -7   8   24.20    3.20
   3   7  -8   18.10    2.60
   3  -7   8   24.00    3.60
  -3  -7  -8   23.70    2.40
   3  -7   8   21.10    3.60
  -3  -7   8   16.10    3.90
  -3  -7   8   31.20    3.90
  -3   7  -8   26.90    3.50
  -3  -7   8   25.10    3.80
  -3   7  -8   20.20    3.80
   3   7   8   29.40    4.20
  -3  -7   8   28.30    4.50
   4  -7   8   24.00    3.10
  -4  -7  -8   23.70    2.90
  -4  -7  -8   23.20    2.40
   4  -7   8   21.70    3.40
  -4  -7   8   25.40    3.00
  -4  -7   8   17.80    3.40
  -4  -7   8   17.80    3.50
  -4   7  -8   24.60    3.30
   4  -7  -8   23.80    1.90
  -4  -7   8   26.70    3.60
   4   7   8   21.10    3.60
  -4   7  -8   22.50    3.00
   5  -7   8   51.39    4.10
  -5  -7  -8   45.20    3.50
   5  -7   8   43.10    3.50
  -5  -7   8   46.80    4.00
  -5  -7   8   45.30    4.20
  -5   7  -8   44.20    3.50
  -5   7  -8   44.40    3.70
   5   7   8   49.80    4.30
  -5  -7   8   52.99    4.60
   0  -8   8  161.18    9.70
   0   8  -8  166.38    9.00
   0   8  -8  160.88    8.40
   0   8  -8  172.88   10.10
   0  -8   8  169.98   10.40
   0  -8   8  184.48    9.40
   0  -8   8  154.98    9.60
   1  -8   8   32.80    4.20
   1  -8   8   32.60    3.90
   1   8  -8   27.90    3.20
  -1  -8  -8   27.80    2.30
   1   8  -8   33.30    3.60
   1  -8   8   31.40    4.70
  -1  -8   8   31.70    3.60
  -1   8  -8   27.60    3.30
  -1  -8   8   30.00    4.20
  -1   8  -8   27.20    3.80
  -1  -8   8   27.10    4.30
  -1   8  -8   28.80    4.10
   2  -8   8  249.58   13.60
   2  -8   8  259.57   12.30
   2  -8   8  245.98   12.90
   2   8  -8  245.78   11.30
  -2  -8  -8  242.88   10.70
  -2  -8   8  240.18   13.40
  -2   8  -8  247.58   12.70
  -2  -8   8  246.48   12.90
  -2   8  -8  235.38   10.90
  -2   8  -8  242.88   12.00
  -2  -8   8  253.97   12.20
   3  -8   8  108.19    7.50
  -3  -8  -8  107.19    5.60
   3  -8   8  115.99    6.70
   3  -8   8  104.79    7.30
   3   8  -8  106.19    5.70
  -3  -8   8  108.59    6.90
   3   8   8  109.99    7.00
  -3  -8   8   99.49    7.60
  -3   8  -8  110.49    6.70
  -3   8  -8  105.89    6.70
  -3  -8   8  106.89    7.10
  -3  -8   8  105.79    7.40
   4  -8   8   19.80    2.90
   4  -8   8   17.60    2.50
  -4  -8  -8   13.30    1.80
   4  -8   8   16.80    3.00
  -4   8  -8   14.80    2.40
  -4  -8   8   12.10    2.40
  -4  -8   8    6.60    2.80
  -4  -8   8   11.50    2.60
   4   8   8   17.20    2.80
  -4   8  -8   21.00    2.80
  -4  -8   8   18.30    2.40
   5  -8   8   45.50    3.50
   5  -8   8   37.80    3.10
  -5  -8   8   45.50    3.60
   0   9  -8  189.18   10.00
   0  -9   8  208.98   10.70
   0   9  -8  189.48    9.60
   0  -9   8  192.18   10.60
   0  -9   8  238.48   12.20
   1  -9   8   84.49    6.60
   1   9  -8   85.99    5.10
  -1  -9  -8   76.89    4.20
   1  -9   8   81.59    6.30
   1  -9   8   82.99    6.00
  -1  -9   8   85.29    6.10
  -1  -9   8   73.19    6.10
  -1  -9   8   86.09    6.60
  -1   9  -8   75.89    5.00
  -1   9  -8   87.59    6.00
  -1   9  -8   77.99    5.50
  -2  -9  -8  146.69    6.90
   2  -9   8  150.18    8.40
   2  -9   8  155.98    9.30
   2  -9   8  139.29    8.50
   2   9  -8  149.39    7.40
  -2   9  -8  144.89    8.10
  -2  -9   8  151.98    8.60
  -2   9  -8  146.59    8.00
  -2  -9   8  135.19    8.80
  -2  -9   8  155.38    8.20
  -2   9  -8  140.19    7.20
   3  -9   8   24.00    3.20
   3  -9   8   24.90    3.20
  -3  -9  -8   22.40    2.20
   3   9  -8   21.80    2.30
   3  -9   8   29.50    3.50
  -3   9  -8   26.90    3.00
  -3   9  -8   24.20    2.80
  -3  -9   8   24.10    3.30
  -3  -9   8   23.90    3.20
  -3  -9   8   24.80    3.00
   4  -9   8    5.40    1.60
   4  -9   8    1.30    1.40
   4  -9   8    5.80    1.70
  -4  -9   8    0.90    1.10
  -4  -9   8    4.00    1.60
  -4   9  -8    0.90    1.20
   0 -10   8   10.90    2.80
   0 -10   8    3.40    2.20
   0  10  -8    9.10    2.10
   0 -10   8    9.60    2.20
   0  10  -8    7.10    2.30
   1  10  -8   59.89    3.90
   1 -10   8   57.29    4.30
   1 -10   8   57.69    5.10
  -1 -10  -8   52.79    3.20
  -1  10  -8   56.19    4.30
  -1 -10   8   54.29    5.00
  -1  10  -8   54.79    3.70
  -1 -10   8   56.39    5.00
  -1 -10   8   61.79    4.60
   2 -10   8   20.00    2.90
   2  10  -8    8.00    1.80
   2 -10   8    7.50    2.10
   2 -10   8   10.30    2.80
  -2 -10  -8   13.10    1.60
  -2 -10   8   10.20    2.50
  -2 -10   8   15.30    2.70
  -2 -10   8   16.20    2.70
  -2  10  -8   19.50    2.70
   3 -10   8  115.59    6.80
   3 -10   8  113.29    6.10
   3 -10   8  118.29    6.50
   3  10  -8  113.29    5.50
  -3  10  -8   84.99    5.30
  -3 -10   8  113.09    5.70
  -3 -10   8   97.79    5.90
   0 -11   8  131.49    7.80
   0 -11   8  161.78    8.00
   0 -11   8  162.98    9.00
   0  11  -8  176.28    7.40
   1  11  -8   18.40    2.00
   1 -11   8   19.10    2.30
   1 -11   8   15.90    2.60
  -1 -11   8    4.70    1.50
  -1 -11   8    9.20    2.10
  -1  11  -8    5.10    1.40
  -1 -11   8    7.50    2.20
   2 -11   8    6.50    1.50
   2  11  -8   11.40    1.50
   2 -11   8    6.80    1.70
  -2  11  -8    4.10    1.30
  -2 -11   8   10.20    1.80
  -2 -11   8   17.90    3.00
   0   0   9    0.30    1.90
   0   0   9    0.20    1.70
   0   0  -9    1.20    1.20
   0   0  -9    0.30    0.90
   0   0  -9   -0.40    0.90
  -1   0   9  152.88    9.20
   1   0  -9  159.98    7.70
   1   0  -9  149.69    7.20
  -1   0  -9  156.38    8.30
  -1   0  -9  159.78    8.20
  -1   0   9  156.28    8.70
   1   0  -9  164.68    7.40
  -1   0  -9  155.68    7.20
   1   0  -9  157.28    7.90
   1   0   9  158.08    9.30
  -1   0  -9  169.48    7.50
  -1   0   9  151.18    9.40
   2   0   9   21.50    3.60
  -2   0   9   26.70    3.80
  -2   0   9   20.40    3.80
   2   0  -9   17.80    2.50
   2   0  -9   21.80    2.30
   2   0   9   17.20    3.30
   2   0  -9   16.20    2.00
  -2   0  -9   14.40    1.80
  -2   0  -9   25.50    3.30
  -2   0  -9   16.90    2.10
  -2   0   9   21.00    3.50
  -3   0  -9    1.10    1.00
  -3   0   9   -2.20    2.10
   3   0  -9    0.00    0.60
  -3   0  -9   -0.50    2.00
  -3   0   9    2.00    1.90
   3   0  -9   -0.70    1.30
  -3   0   9   -1.90    1.70
   3   0  -9    0.10    1.00
   4   0  -9   18.90    2.30
  -4   0   9   20.20    3.20
  -4   0   9   18.80    3.60
   4   0  -9   18.10    2.00
  -4   0  -9   18.70    3.30
  -4   0   9   21.40    3.70
   5   0  -9  296.87   13.80
  -5   0  -9  310.47   14.00
  -5   0   9  291.87   15.30
   5   0  -9  269.07   12.30
   5   0  -9  292.67   12.30
  -5   0   9  286.37   13.30
  -5   0  -9  296.07   14.80
   6   0  -9  138.09    7.30
  -6   0   9  136.49    8.30
   6   0  -9  128.69    5.90
  -6   0  -9  140.89    8.10
  -6   0   9  133.89    7.50
   0  -1  -9   12.40    2.00
   0   1  -9   13.70    2.30
   0  -1   9   16.70    3.00
   0   1  -9   14.20    1.60
   0   1   9   14.60    3.10
   0   1   9   17.50    2.90
   0  -1  -9   15.80    1.80
   0  -1   9   13.10    2.80
   0   1  -9   13.90    1.80
   0   1  -9   18.70    2.50
   1   1  -9  122.59    6.50
  -1  -1  -9  121.19    6.80
   1   1  -9  121.99    6.10
   1   1  -9  123.39    6.80
   1  -1   9  127.89    8.00
  -1  -1  -9  123.49    6.10
  -1  -1  -9  134.89    6.70
   1   1  -9  124.49    6.00
  -1   1   9  127.09    7.20
  -1   1   9  122.29    8.00
  -1   1  -9  119.79    7.00
  -1   1  -9  117.49    6.30
  -1  -1   9  128.69    8.00
  -1   1  -9  119.09    6.00
   1   1   9  128.49    7.80
  -1  -1   9  126.39    7.70
   1  -1  -9  113.69    6.30
   1  -1  -9  129.89    6.00
  -1   1  -9  119.69    5.90
  -1  -1   9  133.69    8.10
   1  -1  -9  117.59    5.90
  -2  -1  -9  134.89    6.60
   2   1  -9  133.49    6.80
   2  -1   9  142.99    9.70
   2   1  -9  138.89    6.60
  -2   1   9  127.49    8.60
   2   1  -9  135.69    7.30
  -2  -1  -9  135.09    7.50
   2   1  -9  139.19    6.60
  -2   1   9  129.79    7.50
   2  -1   9  123.59    8.40
   2   1  -9  119.19    8.60
  -2   1   9  138.59    8.70
  -2  -1   9  138.29    9.10
   2  -1  -9  130.69    6.50
  -2   1  -9  132.89    6.40
  -2   1  -9  141.59    7.20
  -2  -1   9  135.49    8.90
   2  -1  -9  135.59    7.00
  -2   1  -9  147.29    8.00
   2  -1  -9  142.09    6.60
  -2  -1   9  129.69    8.20
  -3   1   9  328.17   15.50
  -3  -1  -9  340.57   14.40
  -3  -1  -9  366.86   16.20
   3   1  -9  356.76   14.70
   3  -1   9  333.77   16.60
   3   1  -9  346.87   14.60
  -3   1   9  376.06   17.70
   3  -1   9  337.47   15.70
  -3   1   9  353.56   17.20
   3  -1  -9  338.27   14.60
  -3   1  -9  351.36   15.10
   3  -1  -9  359.86   14.70
  -3   1  -9  333.87   17.00
   3  -1  -9  333.97   15.20
  -3  -1   9  361.96   17.70
  -3  -1   9  366.06   16.60
  -3  -1   9  340.47   16.90
  -3   1  -9  366.56   16.30
  -4   1   9   47.70    5.60
   4  -1   9   49.60    4.30
  -4   1   9   42.10    4.00
   4   1  -9   53.79    3.50
  -4   1   9   60.79    5.80
  -4  -1  -9   52.49    4.50
   4   1  -9   52.19    3.60
  -4  -1   9   49.10    4.90
  -4   1  -9   52.09    5.40
   4  -1  -9   54.09    3.40
  -4   1  -9   46.20    4.70
   4  -1  -9   54.29    3.50
  -4  -1   9   49.70    5.90
   4  -1  -9   43.90    3.90
  -4  -1   9   47.20    5.30
   5   1  -9   55.69    3.50
  -5   1   9   57.19    5.40
  -5  -1  -9   62.19    4.70
   5   1  -9   54.99    5.00
  -5   1  -9   56.79    5.60
   5  -1  -9   55.29    3.70
  -5   1  -9   62.89    4.80
  -5  -1   9   63.49    5.20
   5  -1  -9   59.79    5.20
  -5  -1   9   60.49    6.10
   5  -1  -9   66.59    3.70
  -5  -1   9   51.19    5.20
  -6   1   9   53.79    4.80
   6   1  -9   60.79    4.20
  -6  -1  -9   58.39    4.00
   6  -1  -9   62.49    3.40
  -6   1  -9   65.29    4.20
   6  -1  -9   61.59    4.70
  -6  -1   9   56.69    4.90
  -6   1  -9   61.79    5.00
   0   2   9  213.58   10.60
   0  -2   9  225.68   12.00
   0  -2   9  231.88   11.50
   0   2   9  223.28   11.60
   0   2  -9  217.38    9.70
   0  -2  -9  228.08    9.50
   0   2  -9  229.88   10.30
   0   2  -9  213.08    9.50
   0  -2   9  218.28   11.80
   0  -2  -9  210.68   10.00
  -1   2   9   95.89    6.50
   1   2  -9   82.19    4.60
   1  -2   9   87.79    6.40
  -1   2   9   74.49    5.20
  -1  -2  -9   79.79    5.30
   1   2  -9   81.59    4.80
   1  -2   9   81.29    5.60
   1   2  -9   86.29    4.60
  -1  -2  -9   80.39    4.90
   1  -2   9   86.59    6.40
   1  -2   9   87.49    6.40
  -1  -2  -9   80.39    4.50
  -1   2  -9   76.49    4.30
  -1   2  -9   76.49    4.80
  -1  -2   9   84.59    6.40
   1  -2  -9   93.89    4.50
  -1  -2   9   89.09    6.40
   1  -2  -9   80.39    4.80
  -1   2  -9   78.29    5.30
  -1  -2   9   87.39    6.40
  -2   2   9  290.27   14.60
  -2  -2  -9  290.87   13.10
   2  -2   9  279.97   13.40
   2  -2   9  308.87   15.00
   2   2  -9  285.37   12.60
   2   2  -9  278.47   12.20
  -2  -2  -9  306.17   13.80
  -2   2   9  276.87   14.40
  -2  -2  -9  306.97   12.50
   2   2  -9  277.27   12.40
  -2   2  -9  297.67   14.00
  -2  -2   9  309.27   15.00
  -2  -2   9  293.87   15.50
   2  -2  -9  307.07   12.90
  -2   2  -9  291.07   15.10
   2  -2  -9  309.17   12.70
   2  -2  -9  293.37   13.20
  -2  -2   9  304.47   15.20
  -2   2  -9  320.67   13.40
  -3  -2  -9   21.00    3.30
  -3   2   9   23.20    3.60
   3  -2   9   16.50    3.10
  -3   2   9   22.50    4.10
   3   2  -9   16.80    2.00
   3  -2   9   24.40    3.90
  -3  -2  -9   19.20    2.40
   3   2  -9   20.80    2.30
  -3  -2   9   23.60    3.60
   3  -2  -9   18.50    2.30
   3  -2  -9   19.70    2.20
   3   2   9   26.60    3.90
  -3   2  -9   23.90    3.70
  -3   2  -9   23.10    2.80
  -3   2  -9   27.80    4.60
  -3  -2   9   20.90    4.30
   3  -2  -9   16.90    2.40
  -3  -2   9   25.90    4.20
  -4  -2  -9  126.49    6.30
  -4  -2  -9  132.49    7.80
   4   2  -9  130.19    6.40
   4  -2   9  130.99    7.60
   4  -2   9  135.39    8.70
  -4   2   9  142.89    9.30
  -4   2  -9  152.08    9.60
  -4  -2   9  138.79    8.70
  -4  -2   9  137.39    8.40
  -4  -2   9  141.79    9.70
  -4   2  -9  132.39    8.20
   4   2   9  136.79    8.00
  -4  -2   9  126.69    8.40
   4  -2  -9  137.59    6.70
   4  -2  -9  144.69    6.90
  -5   2   9    8.20    2.90
  -5  -2  -9   15.40    2.70
   5  -2   9   10.60    2.30
   5   2  -9    9.40    2.70
  -5  -2   9   11.90    3.10
   5  -2  -9   11.80    1.80
  -5  -2   9   11.90    2.70
   5  -2  -9   10.90    1.70
  -5  -2   9    4.60    2.30
  -5   2  -9   12.20    2.50
  -5   2  -9    9.50    3.30
  -6  -2  -9    8.10    1.60
   6   2  -9    6.40    2.00
  -6   2  -9    7.60    2.10
  -6   2  -9   19.30    3.20
  -6  -2   9    6.80    2.30
  -6  -2   9    5.00    2.10
  -6  -2   9    7.20    1.80
   6  -2  -9   17.00    2.50
   0   3  -9   29.00    2.80
   0   3  -9   30.90    4.10
   0   3  -9   27.90    3.60
   0  -3  -9   31.00    2.30
   0  -3   9   28.20    3.80
   0  -3   9   30.00    4.30
   0  -3   9   27.30    3.90
   0  -3   9   32.30    4.40
   0  -3  -9   32.80    2.70
   1  -3   9   44.20    4.20
   1  -3   9   49.99    4.90
  -1   3   9   57.59    5.10
  -1  -3  -9   52.49    3.70
   1   3  -9   55.49    4.00
   1  -3   9   52.49    5.30
  -1  -3  -9   53.49    3.30
   1   3  -9   47.60    3.10
  -1  -3   9   55.39    5.00
  -1  -3   9   45.70    5.20
   1  -3  -9   45.30    3.30
  -1   3  -9   46.10    3.80
   1  -3  -9   46.10    2.90
  -1  -3   9   53.99    5.40
  -1   3  -9   50.19    5.50
  -1   3  -9   47.30    4.00
  -2  -3  -9  140.39    6.80
   2  -3   9  137.19    7.80
  -2  -3  -9  140.69    7.50
   2   3  -9  140.99    6.60
  -2   3   9  127.89    8.70
   2  -3   9  155.98    9.10
   2   3  -9  134.39    7.00
   2  -3  -9  144.09    6.70
  -2   3  -9  130.99    8.80
  -2  -3   9  174.68    9.50
  -2   3  -9  142.59    7.40
  -2   3  -9  138.89    8.00
   2  -3  -9  145.89    7.20
  -2  -3   9  143.49    9.40
  -2  -3   9  143.89    8.90
  -3  -3  -9  139.89    8.10
   3  -3   9  128.79    8.40
  -3   3   9  134.19    8.80
   3   3  -9  121.99    6.10
  -3  -3  -9  124.59    6.40
   3  -3   9  127.49    7.50
  -3   3   9  135.59    8.80
   3  -3  -9  138.79    7.00
  -3  -3   9  136.69    8.80
   3   3   9  117.49   10.00
  -3  -3   9  134.89    8.80
  -3   3  -9  131.69    9.10
  -3   3  -9  125.39    6.90
  -3   3  -9  136.29    7.90
   3  -3  -9  128.09    6.30
  -3  -3   9  135.59    9.20
   4  -3   9    0.10    2.10
   4   3  -9    1.30    1.60
  -4  -3  -9    0.40    1.50
  -4   3   9    1.60    1.80
   4  -3   9    1.90    1.70
  -4  -3   9    1.90    2.10
  -4  -3   9    0.60    2.00
   4  -3  -9    2.10    1.20
  -4   3  -9    2.50    1.80
  -4  -3   9    0.60    2.20
   4  -3  -9   -0.50    0.90
  -4   3  -9    4.50    3.00
  -4  -3   9   -1.50    2.00
   4   3   9    0.50    1.50
   5   3  -9    1.00    1.40
  -5  -3  -9    1.30    1.40
   5  -3   9    1.50    1.60
  -5  -3   9    3.20    2.10
  -5  -3   9    1.50    1.70
   5   3   9    0.40    1.50
  -5   3  -9   -0.40    2.00
  -5  -3   9   -0.50    2.10
   5  -3  -9    0.20    1.10
  -5   3  -9   -1.70    2.30
   5  -3  -9   -0.80    0.90
   6   3  -9   23.30    2.60
  -6  -3  -9   22.80    2.40
  -6  -3   9   20.80    2.80
  -6  -3   9   23.00    2.80
  -6  -3   9   24.00    2.70
  -6   3  -9   24.30    3.00
   6  -3  -9   28.60    2.20
   0   4  -9   44.00    3.80
   0  -4   9   45.90    4.30
   0  -4   9   48.20    4.90
   0  -4  -9   44.40    2.80
   0  -4  -9   49.40    3.40
   0   4  -9   48.10    5.40
   0   4  -9   46.70    4.20
   0  -4   9   42.10    4.60
   0  -4   9   47.40    4.80
  -1  -4  -9   32.30    2.80
   1  -4   9   37.00    4.80
  -1  -4  -9   34.00    2.60
   1   4  -9   35.00    4.50
   1   4  -9   37.80    3.20
   1  -4   9   30.20    4.00
   1  -4   9   38.30    5.00
   1  -4   9   40.20    3.70
  -1   4   9   30.30    3.70
  -1  -4   9   37.10    4.40
   1  -4  -9   35.30    2.80
   1  -4  -9   35.10    2.40
  -1   4  -9   35.40    3.60
  -1   4  -9   33.00    4.90
  -1  -4   9   35.10    4.00
  -1  -4   9   33.40    4.80
  -1  -4   9   35.30    4.60
  -1   4  -9   37.00    3.60
  -2  -4  -9   20.80    2.70
   2   4  -9   22.70    3.00
  -2   4   9   22.90    3.70
   2  -4   9   24.50    3.10
   2  -4   9   23.40    3.80
   2  -4   9   24.70    4.10
  -2  -4  -9   25.90    2.40
  -2   4  -9   25.20    3.70
   2   4   9   27.50    4.00
  -2  -4   9   29.70    4.60
  -2   4  -9   23.90    3.90
   2  -4  -9   23.90    2.10
  -2  -4   9   21.40    3.70
   2  -4  -9   25.00    2.40
  -2  -4   9   21.90    4.40
  -2  -4   9   19.10    3.20
  -2   4  -9   26.40    2.80
   3  -4   9   41.20    4.60
   3  -4   9   40.60    3.90
  -3   4   9   31.10    4.50
  -3  -4  -9   32.40    3.50
   3   4  -9   42.00    4.20
  -3  -4  -9   37.80    2.90
  -3  -4   9   41.80    5.40
  -3   4  -9   43.70    5.50
   3  -4  -9   38.50    2.80
  -3  -4   9   42.20    4.70
  -3   4  -9   47.10    4.90
   3   4   9   45.40    4.80
   3  -4  -9   36.30    2.90
  -3   4  -9   36.70    3.50
  -3  -4   9   36.30    4.60
  -3  -4   9   37.70    4.50
  -4  -4  -9   37.40    4.40
   4  -4   9   39.00    4.80
   4  -4   9   35.70    3.70
   4   4  -9   35.30    4.00
   4   4   9   37.00    3.90
  -4   4  -9   37.50    4.50
   4  -4  -9   38.60    3.00
   4  -4  -9   34.80    2.80
  -4   4  -9   43.20    5.30
  -4  -4   9   34.80    4.70
  -4  -4   9   31.90    4.80
  -4  -4   9   42.90    4.80
   5  -4   9  128.09    7.80
   5  -4   9  141.99    7.50
  -5  -4  -9  145.29    7.60
   5   4  -9  132.49    7.50
   5   4   9  129.89    7.60
  -5  -4   9  152.18    9.10
  -5   4  -9  134.49    7.60
   5  -4  -9  141.29    6.70
  -5   4  -9  144.29    8.60
   5  -4  -9  145.69    6.70
  -5  -4   9  149.19    8.70
  -5  -4   9  141.69    8.50
   6  -4   9   53.69    3.50
   6   4  -9   51.89    3.60
  -6  -4   9   51.19    4.70
   6  -4  -9   55.99    3.00
  -6  -4   9   47.90    3.70
   0  -5  -9    3.20    1.00
   0  -5   9    9.00    2.80
   0   5  -9    6.20    2.20
   0   5  -9    5.20    1.90
   0  -5  -9    5.00    1.30
   0  -5   9    8.70    2.60
   0  -5   9    6.40    2.20
   0  -5   9    4.90    2.50
   0   5  -9    5.40    2.50
   1   5  -9  181.68   10.70
   1  -5   9  177.78   10.30
   1  -5   9  164.28   10.10
  -1  -5  -9  171.98    7.80
   1  -5   9  169.78    9.20
   1  -5   9  169.68   10.40
   1   5  -9  171.68    8.60
  -1   5  -9  162.58    8.40
  -1  -5   9  160.08    9.10
   1  -5  -9  161.98    7.30
  -1  -5   9  163.08   10.20
   1  -5  -9  182.58    7.80
  -1   5  -9  168.28    9.10
  -1  -5   9  178.68   10.60
  -1   5  -9  169.28   10.20
  -1  -5   9  144.69    9.70
   2   5  -9  123.79    6.80
   2  -5   9  125.09    9.00
   2  -5   9  122.39    8.40
  -2  -5  -9  129.29    6.30
   2  -5   9  121.29    8.70
   2  -5   9  135.99    7.60
  -2  -5   9  129.39    7.80
  -2   5  -9  129.49    7.10
  -2  -5   9  129.09    9.10
  -2   5  -9  136.79    8.10
  -2  -5   9  124.99    8.50
  -2  -5   9  133.19    8.50
   2  -5  -9  125.69    5.90
  -2   5  -9  123.59    8.70
   2  -5  -9  123.59    6.30
   3  -5   9   17.60    4.00
  -3  -5  -9   21.80    2.40
   3  -5   9   18.20    3.10
   3  -5   9   22.20    3.50
   3  -5  -9   22.80    2.10
  -3   5  -9   29.40    4.10
  -3  -5   9   34.50    4.70
  -3   5  -9   29.00    4.50
  -3  -5   9   21.90    3.90
  -3  -5   9   25.00    4.00
   3   5   9   28.50    3.70
  -3  -5   9   29.40    4.70
  -4  -5  -9   96.09    5.30
   4  -5   9  108.49    6.80
  -4  -5  -9  107.89    6.60
   4  -5   9  109.79    7.30
  -4   5  -9  117.29    8.10
  -4  -5   9  111.49    8.00
  -4   5  -9  106.39    6.80
   4  -5  -9  109.19    5.50
  -4  -5   9  122.89    7.80
  -4  -5   9  108.09    7.30
   4   5   9  111.59    7.40
   5  -5   9   27.40    3.20
  -5  -5  -9   31.50    3.10
   5   5  -9   26.40    2.70
   5  -5   9   27.30    2.90
  -5   5  -9   29.10    3.50
   5  -5  -9   28.00    2.30
  -5  -5   9   28.30    3.50
  -5  -5   9   26.30    3.80
  -5  -5   9   29.00    3.50
   5  -5  -9   29.00    2.40
  -5   5  -9   27.40    3.50
   5   5   9   25.30    3.50
   5  -5  -9   26.40    2.90
   0  -6  -9    8.30    1.50
   0   6  -9    7.90    2.40
   0  -6   9   11.40    3.40
   0  -6   9   10.50    2.80
   0   6  -9   12.00    2.40
   0  -6   9   11.00    2.90
   0   6  -9   11.70    3.60
   0  -6   9   10.10    3.40
   0  -6  -9   11.20    1.40
   1   6  -9  138.29    9.00
   1   6  -9  147.29    7.70
   1  -6   9  134.79    9.50
   1  -6   9  149.29    8.50
  -1  -6  -9  140.89    6.60
   1  -6   9  140.49    9.20
   1  -6   9  142.89    9.30
  -1  -6   9  149.88    9.10
  -1   6  -9  149.59    9.10
  -1  -6   9  140.49    9.60
  -1  -6   9  136.79    9.60
  -1   6  -9  146.69    8.40
  -1  -6   9  140.59    8.20
  -1   6  -9  141.49    7.60
  -2  -6  -9  131.99    6.40
   2  -6   9  129.99    8.60
   2   6  -9  123.59    6.90
   2  -6   9  133.09    8.60
   2  -6   9  124.89    7.50
  -2   6  -9  132.79    8.50
  -2  -6   9  118.69    7.80
  -2   6  -9  137.59    7.90
  -2  -6   9  145.39    9.00
  -2  -6   9  126.59    8.90
  -2   6  -9  135.59    7.20
  -2  -6   9  125.09    8.30
  -2  -6   9  134.69    9.30
   3   6  -9    6.80    1.70
   3  -6   9    5.80    2.70
  -3  -6  -9    3.50    1.30
   3  -6   9    4.90    2.30
  -3   6  -9    7.00    2.60
   3   6   9    8.80    2.60
   3  -6  -9    6.10    1.30
  -3  -6   9    4.30    2.30
  -3  -6   9    5.00    2.90
  -3   6  -9    6.50    2.10
  -3  -6   9    9.60    2.90
  -3  -6   9    6.20    2.80
   4  -6   9  101.99    6.20
   4  -6   9   92.19    6.80
  -4  -6  -9   92.19    5.10
  -4   6  -9  112.89    7.50
  -4  -6   9  108.09    7.50
  -4  -6   9  107.29    7.40
   4   6   9  117.19    7.40
  -4   6  -9  109.39    6.90
   4  -6  -9  107.49    5.30
  -4  -6   9  101.19    7.20
  -5  -6  -9   32.50    3.00
   5  -6   9   35.40    3.40
   5  -6   9   43.50    3.30
  -5   6  -9   35.90    3.50
   5  -6  -9   41.90    2.70
  -5  -6   9   46.80    4.00
  -5  -6   9   44.40    4.00
  -5   6  -9   39.80    3.30
  -5  -6   9   40.20    3.70
   0   7  -9   29.80    4.10
   0  -7   9   24.50    3.20
   0  -7   9   25.50    4.10
   0  -7   9   24.50    3.80
   0   7  -9   26.00    3.20
   0  -7   9   23.60    4.70
   0   7  -9   26.60    3.80
   0  -7  -9   23.70    2.00
   1   7  -9   17.10    2.50
   1  -7   9   11.10    2.80
  -1  -7  -9   10.80    1.60
   1  -7   9   15.30    3.50
   1  -7   9   11.40    3.10
  -1  -7   9   17.50    4.00
  -1  -7   9   18.30    3.10
  -1  -7   9   14.60    3.10
  -1   7  -9   20.30    3.70
  -1  -7   9   13.70    4.00
  -1   7  -9    8.80    2.30
  -1   7  -9   12.50    2.70
   2   7  -9   58.29    4.10
   2  -7   9   58.19    4.80
   2  -7   9   59.79    6.00
   2  -7   9   62.39    5.40
  -2  -7  -9   59.69    3.60
  -2  -7   9   56.19    5.60
  -2  -7   9   59.09    5.10
  -2   7  -9   58.49    4.70
  -2  -7   9   52.69    5.40
  -2   7  -9   57.79    4.30
  -2  -7   9   53.09    6.10
  -2   7  -9   60.79    5.30
   3  -7   9  384.66   17.30
   3  -7   9  378.36   18.10
   3   7  -9  395.06   16.30
  -3  -7  -9  390.46   16.20
   3  -7   9  406.76   18.60
  -3  -7   9  405.56   17.80
  -3   7  -9  408.76   17.80
  -3  -7   9  402.06   19.40
  -3  -7   9  386.26   18.30
  -3   7  -9  420.26   18.70
  -3  -7   9  394.76   18.80
   4  -7   9  139.19    8.20
   4  -7   9  155.78    7.90
  -4  -7   9  144.89    8.30
  -4  -7   9  140.69    8.70
  -4   7  -9  150.98    8.00
   4  -7  -9  147.49    6.50
  -4   7  -9  154.28    8.30
  -4  -7   9  142.09    8.40
   5  -7   9    9.50    1.70
  -5  -7  -9   11.20    1.80
   5  -7   9   13.30    2.10
  -5  -7   9    3.40    1.60
  -5   7  -9    4.90    1.30
   0  -8   9  118.69    7.70
   0  -8   9  116.99    8.50
   0   8  -9  124.99    6.60
   0  -8   9  128.39    7.40
   0   8  -9  123.79    7.00
   0  -8  -9  122.19    5.70
   1  -8   9  177.78    9.30
  -1  -8  -9  166.88    7.80
   1  -8   9  178.08    9.90
   1  -8   9  167.98   10.30
   1   8  -9  185.88    8.90
  -1   8  -9  189.08   10.60
  -1  -8   9  192.28   11.20
  -1   8  -9  169.98    9.20
  -1   8  -9  172.78    8.70
  -1  -8   9  171.68    9.40
   2   8  -9  117.79    6.50
   2  -8   9  118.79    7.20
   2  -8   9  117.39    7.90
   2  -8   9  112.79    7.50
  -2  -8  -9  115.99    5.80
  -2   8  -9  126.39    6.30
  -2   8  -9  125.89    7.50
  -2  -8   9  116.79    8.20
  -2  -8   9  107.69    7.50
  -2   8  -9  121.99    7.60
  -2  -8   9  123.99    8.10
  -2  -8   9  119.79    7.10
   3  -8   9    9.30    2.30
   3  -8   9    9.20    2.50
   3  -8   9    7.10    2.00
   3   8  -9    2.90    1.50
  -3  -8  -9    7.20    1.30
  -3   8  -9    9.60    2.10
  -3  -8   9    6.80    2.50
  -3  -8   9    6.60    1.90
  -3  -8   9    6.20    2.80
  -3   8  -9    6.20    2.40
  -3  -8   9    7.30    2.30
   4  -8   9   25.60    3.10
  -4  -8  -9   31.70    3.00
   4  -8   9   29.90    2.90
  -4  -8   9   29.70    3.30
  -4  -8   9   33.40    3.70
  -4   8  -9   31.50    3.00
  -4   8  -9   37.30    3.10
  -4  -8   9   30.20    3.10
   0  -9   9   10.90    2.70
   0   9  -9   12.10    2.00
   0  -9   9   17.70    3.40
   0   9  -9    9.90    2.00
   1   9  -9   39.30    3.20
   1  -9   9   35.90    4.10
   1  -9   9   38.90    4.00
   1  -9   9   33.50    3.70
  -1  -9  -9   39.80    2.50
  -1  -9   9   39.60    4.70
  -1   9  -9   38.20    3.50
  -1   9  -9   39.90    3.10
  -1  -9   9   32.60    4.10
  -1  -9   9   41.60    3.80
  -2  -9  -9   89.59    4.50
   2  -9   9   89.89    5.50
   2  -9   9   74.29    5.80
   2  -9   9   76.69    5.90
   2   9  -9   88.29    4.80
  -2  -9   9   86.39    6.20
  -2  -9   9   81.49    5.40
  -2   9  -9   84.39    4.60
  -2  -9   9   81.29    5.90
  -2   9  -9   88.59    5.70
  -2   9  -9   90.79    5.80
   3  -9   9   28.30    3.10
   3  -9   9   39.00    3.20
   3  -9   9   28.80    3.20
   3   9  -9   30.30    2.40
  -3   9  -9   35.20    3.10
  -3   9  -9   28.10    2.70
  -3  -9   9   30.20    3.30
  -3  -9   9   26.10    3.50
  -3  -9   9   30.70    2.90
   0  10  -9   68.59    4.10
   0 -10   9   70.49    5.40
   0  10  -9   67.49    4.40
   0 -10   9   72.49    5.10
   1 -10   9   28.60    3.40
   1 -10   9   28.10    2.90
   1  10  -9   28.20    2.60
  -1  10  -9   28.80    2.90
  -1 -10   9   35.20    3.10
  -1 -10   9   22.80    3.20
  -1  10  -9   32.50    2.90
  -1 -10   9   29.60    3.10
   2 -10   9  109.09    5.90
   2 -10   9  110.29    6.50
   2 -10   9   95.99    5.80
   2  10  -9   99.09    5.10
  -2  10  -9  115.49    5.70
  -2 -10   9   90.99    6.00
  -2 -10   9   83.39    5.30
   0   0 -10  815.52   33.00
   0   0  10  833.32   35.60
   0   0 -10  864.61   33.00
   0   0  10  857.51   34.80
   0   0 -10  848.12   33.50
  -1   0 -10  146.69    7.30
   1   0 -10  145.29    7.60
  -1   0  10  150.58    9.60
   1   0  10  157.48    9.50
  -1   0 -10  143.89    7.00
   1   0 -10  149.39    7.90
  -1   0 -10  153.08    8.10
   1   0 -10  157.58    7.30
   1   0  10  144.99    8.80
   1   0 -10  150.28    7.20
  -1   0  10  155.48    8.80
   2   0 -10  330.57   13.50
  -2   0 -10  314.27   13.30
   2   0 -10  296.27   14.10
   2   0 -10  307.57   13.40
   2   0  10  299.97   15.60
  -2   0  10  331.77   15.10
  -2   0 -10  330.77   14.80
  -2   0  10  352.26   16.50
  -2   0  10  282.77   15.60
   3   0 -10    9.80    2.60
  -3   0  10    7.20    2.40
   3   0 -10   15.60    1.90
  -3   0 -10   20.30    2.60
  -3   0  10   13.30    3.80
  -3   0  10   10.80    3.10
   3   0 -10   12.60    1.90
  -3   0 -10    8.70    2.80
  -4   0  10    7.40    2.70
  -4   0 -10    3.20    2.40
  -4   0  10    2.70    2.40
  -4   0  10    5.70    2.20
   4   0 -10    6.30    1.50
   4   0 -10    4.00    1.40
   5   0 -10    1.10    1.00
  -5   0  10    3.20    1.90
   5   0 -10    1.40    2.10
  -5   0 -10    1.20    2.10
   6   0 -10   34.60    3.00
   0   1 -10   23.50    2.50
   0   1  10   21.90    3.50
   0   1 -10   23.80    2.40
   0  -1 -10   25.70    2.90
   0   1 -10   27.10    3.20
   0  -1 -10   27.00    2.40
   0  -1  10   29.30    4.30
   0  -1  10   25.30    4.00
   0  -1 -10   24.90    2.50
   0   1  10   30.40    4.20
  -1   1  10   96.29    6.30
  -1  -1 -10  101.29    5.20
  -1  -1 -10   94.29    6.00
   1  -1  10   96.39    6.80
   1   1 -10   93.19    5.70
   1   1 -10  101.29    5.40
   1  -1  10   98.09    7.10
  -1  -1 -10   89.19    5.90
  -1  -1 -10  103.79    5.40
  -1   1  10  112.29    7.70
   1   1 -10  103.29    5.30
   1  -1 -10   96.49    5.50
  -1  -1  10   89.79    7.10
  -1   1 -10  101.49    5.20
   1   1  10   96.69    6.70
  -1  -1  10   93.69    7.30
   1  -1 -10   91.89    5.60
  -1   1 -10   97.59    5.00
   1  -1 -10   99.59    5.10
  -1  -1  10   86.59    6.40
  -1   1 -10   94.19    5.50
   1   1  10   88.79    6.80
  -1   1 -10   93.69    6.20
   1  -1 -10   96.09    5.10
  -2   1  10  472.45   21.80
  -2   1  10  471.75   21.80
  -2  -1 -10  464.95   20.40
   2  -1  10  464.95   21.50
  -2  -1 -10  464.75   19.20
   2   1 -10  466.55   19.30
   2   1 -10  459.15   19.00
  -2  -1 -10  475.35   19.00
  -2   1  10  461.65   20.10
   2   1 -10  479.85   19.20
  -2   1 -10  488.75   20.60
   2  -1 -10  466.75   19.90
  -2   1 -10  428.76   18.80
  -2  -1  10  498.05   21.40
   2  -1 -10  498.75   19.20
   2  -1 -10  453.75   19.10
  -2  -1  10  462.45   21.90
  -2  -1  10  484.65   22.20
  -2   1 -10  463.35   19.70
  -3   1  10  107.69    8.30
  -3  -1 -10  111.69    6.90
  -3   1  10  108.89    8.00
  -3   1  10  113.39    6.50
   3  -1  10  106.59    7.30
  -3  -1 -10  110.19    5.60
   3   1 -10  107.39    5.70
   3   1 -10  110.69    5.80
   3  -1 -10  100.99    6.30
  -3  -1  10  117.99    8.60
  -3  -1  10  116.69    7.90
  -3  -1  10  115.89    7.50
   3  -1 -10  110.09    5.80
  -3   1 -10  103.09    6.10
  -3   1 -10  113.29    7.30
   3  -1 -10  113.29    5.80
  -4  -1 -10  365.16   16.80
  -4   1  10  401.06   18.10
   4   1 -10  360.46   15.30
   4   1 -10  358.36   15.10
  -4   1  10  353.56   18.00
  -4   1 -10  360.76   17.70
   4  -1 -10  346.67   15.10
  -4  -1  10  391.56   17.90
  -4   1 -10  367.76   16.70
  -4  -1  10  326.37   16.30
   4  -1 -10  372.46   15.10
  -4  -1  10  368.06   18.20
  -5   1  10  245.48   12.90
   5   1 -10  237.68   11.80
  -5  -1 -10  241.68   11.50
  -5  -1  10  237.28   11.20
   5  -1 -10  244.18   11.80
  -5   1 -10  241.88   11.40
   5  -1 -10  221.48   10.30
  -5   1 -10  227.58   12.50
  -5  -1  10  261.87   13.00
   5  -1 -10  239.88   10.20
   6   1 -10    7.70    1.70
  -6  -1  10    2.60    1.50
   6  -1 -10    2.30    1.20
   0   2  10 1109.19   46.10
   0   2 -10 1128.39   44.90
   0   2  10 1154.78   47.50
   0  -2 -10 1164.08   45.80
   0  -2  10 1206.38   48.10
   0  -2  10 1134.29   47.20
   0  -2 -10 1265.27   45.10
   0   2 -10 1190.18   45.70
  -1   2  10   24.10    3.90
   1   2 -10   20.10    2.40
   1   2 -10   17.60    1.90
  -1  -2 -10   17.20    2.40
   1  -2  10   15.50    3.20
  -1  -2 -10   16.10    1.90
   1  -2  10   22.50    3.80
  -1  -2 -10   19.40    3.00
   1   2 -10   18.70    2.70
   1   2  10   17.50    2.70
  -1   2 -10   18.20    3.00
  -1  -2  10   19.10    4.00
  -1   2 -10   10.40    1.60
   1  -2 -10   17.80    2.40
   1  -2 -10   16.20    2.10
   1  -2 -10   18.70    2.10
  -1  -2  10   16.70    3.30
  -1  -2  10   20.60    4.00
  -1   2 -10   15.70    2.60
  -2  -2 -10  355.36   15.90
  -2  -2 -10  327.77   15.50
   2   2 -10  346.97   14.90
  -2  -2 -10  345.07   14.70
   2   2 -10  336.07   14.70
   2  -2  10  356.56   17.10
  -2   2  10  362.16   17.30
   2   2 -10  358.16   14.60
  -2  -2  10  390.36   18.70
  -2  -2  10  362.56   17.30
   2  -2 -10  374.76   15.30
   2  -2 -10  362.46   15.30
  -2  -2  10  373.36   18.10
  -2   2 -10  372.86   19.00
  -2   2 -10  359.96   15.90
   2  -2 -10  339.47   15.80
  -2   2 -10  371.76   16.70
   3   2 -10  427.46   16.90
  -3  -2 -10  416.26   17.20
  -3  -2 -10  406.66   16.90
   3  -2  10  403.66   18.10
   3  -2  10  404.96   19.20
  -3  -2 -10  409.66   18.50
  -3   2  10  399.46   19.60
  -3   2  10  424.06   19.70
  -3  -2  10  433.56   20.90
   3  -2 -10  418.06   18.20
   3  -2 -10  422.36   17.40
  -3   2 -10  408.66   20.20
  -3  -2  10  430.06   20.00
  -3  -2  10  400.26   19.20
   3  -2 -10  442.86   17.50
  -3   2 -10  449.86   19.20
  -3   2 -10  417.36   17.90
   4   2 -10  293.57   12.90
  -4  -2 -10  326.77   14.70
  -4   2  10  324.07   16.10
   4   2 -10  314.17   14.60
  -4  -2  10  310.57   15.80
   4  -2 -10  348.57   14.00
   4  -2 -10  325.77   13.90
  -4   2 -10  331.77   15.50
  -4  -2  10  324.47   15.60
  -4  -2  10  332.77   17.00
  -4   2 -10  333.77   16.60
  -5   2  10   21.00    3.70
   5   2 -10    9.70    2.40
  -5  -2 -10   16.20    2.50
  -5   2 -10   27.70    4.00
   5  -2 -10   18.80    2.70
   5  -2 -10   17.90    1.80
   5  -2 -10   18.60    1.90
  -5  -2  10   11.30    3.10
  -5  -2  10   20.30    2.80
  -5   2 -10   14.60    2.40
   6   2 -10    6.30    1.50
  -6  -2  10    5.50    1.80
  -6   2 -10    3.10    1.80
   6  -2 -10    5.70    0.90
   6  -2 -10    0.00    1.10
   0  -3 -10    3.60    1.20
   0  -3  10    3.10    2.50
   0   3 -10    4.80    1.60
   0  -3 -10    2.90    1.10
   0  -3  10    1.20    2.50
   0  -3  10    4.20    2.40
  -1   3  10   34.50    4.00
   1   3 -10   35.70    3.40
   1  -3  10   35.70    4.30
   1  -3  10   30.50    4.00
  -1  -3 -10   32.10    3.90
   1   3 -10   33.50    2.60
  -1  -3 -10   29.80    3.20
   1  -3  10   34.20    4.90
  -1  -3 -10   35.00    2.60
   1  -3 -10   46.90    3.60
   1  -3 -10   39.30    2.80
   1  -3 -10   34.60    2.90
  -1   3 -10   35.40    3.20
  -1  -3  10   34.50    4.90
  -1   3 -10   37.20    4.70
  -1  -3  10   39.10    4.50
  -1  -3  10   38.40    4.40
   1   3  10   32.20    3.70
  -1   3 -10   37.90    4.20
  -2   3  10  212.48   11.70
   2  -3  10  196.78   11.20
  -2  -3 -10  205.38   10.30
  -2  -3 -10  200.38    9.10
   2   3 -10  188.78    9.20
   2  -3  10  202.58   10.20
   2   3 -10  182.58    8.60
  -2  -3 -10  191.88    9.80
   2  -3  10  205.18   11.60
  -2  -3  10  200.18   11.70
   2  -3 -10  194.98    9.80
   2  -3 -10  188.98    9.50
  -2  -3  10  195.18   12.10
  -2   3 -10  214.98   10.90
  -2   3 -10  211.48    9.90
  -2  -3  10  215.68   11.50
  -2   3 -10  201.48   11.90
   2  -3 -10  205.68    9.10
  -3  -3 -10   94.39    5.40
  -3  -3 -10  100.39    6.80
   3  -3  10   97.49    7.40
  -3   3  10   95.79    7.10
  -3   3  10   96.99    7.40
   3  -3  10  101.59    6.30
  -3   3 -10   83.89    5.50
   3  -3 -10  100.79    5.10
   3  -3 -10   92.09    5.10
  -3  -3  10   95.79    7.30
  -3   3 -10   91.59    7.20
  -3  -3  10   96.19    7.20
  -3  -3  10   91.79    7.70
  -3   3 -10   87.29    6.60
   4  -3  10   60.49    4.60
  -4   3  10   58.99    5.90
  -4  -3 -10   62.49    5.30
  -4  -3 -10   63.59    3.60
   4  -3  10   64.99    5.30
   4   3 -10   62.19    4.80
   4  -3 -10   67.99    4.00
  -4   3 -10   66.69    5.80
  -4  -3  10   56.09    6.10
  -4   3 -10   70.19    5.60
  -4  -3  10   60.19    5.40
   4  -3 -10   62.89    3.90
  -4  -3  10   60.29    5.60
   5   3 -10   76.19    4.90
  -5  -3 -10   69.69    4.80
  -5  -3  10   77.99    6.00
  -5   3 -10   73.79    5.70
   5  -3 -10   80.29    4.40
  -5  -3  10   86.59    5.50
   5  -3 -10   86.69    4.40
  -5   3 -10   79.49    5.20
   0  -4 -10  109.89    6.00
   0   4 -10  113.19    6.40
   0  -4  10  116.29    7.70
   0  -4  10  102.69    6.80
   0   4 -10  106.89    8.20
   0  -4  10  108.49    8.20
   0  -4  10  110.89    7.70
   0  -4 -10  113.79    5.60
   0   4 -10  103.19    6.60
   1   4 -10   50.49    3.80
  -1  -4 -10   45.70    3.20
   1  -4  10   37.90    5.00
   1  -4  10   49.00    5.60
   1  -4  10   41.20    4.40
  -1  -4 -10   51.89    3.60
   1   4 -10   47.00    6.00
   1  -4  10   45.50    4.70
  -1   4  10   42.10    4.40
  -1  -4  10   42.10    5.20
  -1  -4  10   48.80    5.00
  -1   4 -10   51.99    4.10
  -1  -4  10   42.30    4.10
  -1   4 -10   44.70    4.60
  -1   4 -10   45.80    5.70
   1  -4 -10   51.29    3.40
   1  -4 -10   44.00    3.10
  -1  -4  10   54.19    5.30
  -2  -4 -10  128.39    7.50
   2  -4  10  148.59    9.20
   2   4 -10  152.58    7.40
  -2  -4 -10  149.69    7.10
  -2   4  10  141.69    9.10
   2  -4  10  139.79    9.40
   2  -4  10  139.59    8.30
  -2   4 -10  152.08    9.90
  -2   4 -10  152.18    7.80
  -2  -4  10  162.18    9.90
  -2   4 -10  145.69    8.40
  -2  -4  10  146.39    9.20
   2  -4 -10  144.49    7.50
  -2  -4  10  154.98    9.90
  -3  -4 -10  179.38    9.40
   3  -4  10  180.68   10.80
  -3  -4 -10  174.98    8.20
   3  -4  10  167.68   10.20
   3  -4  10  172.68    9.20
  -3  -4  10  183.18   11.50
  -3  -4  10  175.08   10.40
   3  -4 -10  173.98    8.10
  -3   4 -10  189.28   10.80
  -3   4 -10  174.88    8.80
  -3   4 -10  188.18    9.80
  -3  -4  10  187.78   10.50
   4  -4  10    3.40    2.70
   4  -4  10    5.00    1.80
  -4  -4 -10   10.90    2.40
  -4  -4 -10    5.60    1.20
   4  -4  10    9.70    2.50
   4   4 -10    5.50    1.80
  -4  -4  10    2.60    2.40
  -4   4 -10    6.70    3.10
   4  -4 -10    8.30    1.40
  -4  -4  10    6.30    3.00
  -4   4 -10    5.90    1.90
   4  -4 -10    8.60    1.50
   5  -4  10    2.20    2.60
   5  -4  10    1.40    1.70
  -5  -4 -10   -0.50    1.70
   5   4 -10    0.60    1.60
  -5  -4  10    2.70    1.60
  -5  -4  10    1.90    1.70
  -5   4 -10    2.00    1.40
   5  -4 -10    3.20    0.90
  -5   4 -10    3.40    2.00
   5  -4 -10    2.30    1.50
   5  -4 -10    2.80    0.90
   0  -5  10   71.19    6.40
   0  -5  10   58.39    4.80
   0  -5  10   64.39    5.70
   0  -5 -10   64.99    3.70
   0   5 -10   57.89    5.00
   0  -5  10   67.09    6.40
   0  -5 -10   56.59    3.90
   0   5 -10   58.59    5.70
   0   5 -10   57.59    4.30
   1   5 -10   27.10    4.40
  -1  -5 -10   26.20    2.40
   1  -5  10   26.00    3.80
  -1  -5 -10   23.40    2.70
   1  -5  10   26.80    4.60
   1  -5  10   24.50    3.60
   1  -5  10   21.50    3.10
   1   5 -10   28.90    3.30
  -1  -5  10   25.90    4.50
  -1  -5  10   24.70    3.20
  -1  -5  10   23.50    3.90
  -1   5 -10   27.00    4.70
   1  -5 -10   26.50    2.50
  -1  -5  10   17.50    3.50
  -1   5 -10   25.90    3.20
  -1   5 -10   24.20    3.20
   1  -5 -10   22.10    2.10
   2  -5  10   79.79    6.40
   2  -5  10   85.19    7.20
   2  -5  10   83.69    6.00
  -2  -5 -10   81.49    4.70
   2   5 -10   74.49    4.80
  -2  -5  10   76.79    6.50
   2  -5 -10   89.09    4.50
  -2  -5  10   86.49    6.80
  -2   5 -10   90.99    6.30
  -2  -5  10   70.99    6.50
  -2   5 -10   85.39    5.20
  -2   5 -10   84.29    7.10
   3  -5  10   81.69    6.50
  -3  -5 -10   77.79    4.50
   3  -5  10   80.59    5.60
  -3  -5 -10   82.69    5.60
   3  -5  10   80.79    6.60
  -3  -5  10   88.79    7.30
  -3  -5  10   78.49    6.20
  -3   5 -10   78.99    6.10
  -3   5 -10   83.99    6.90
   3  -5 -10   86.59    4.50
  -3  -5  10   83.19    6.50
   4  -5  10   48.30    3.90
   4  -5  10   50.29    6.10
  -4  -5 -10   51.29    4.10
   4  -5  10   42.00    4.30
   4  -5 -10   45.60    3.10
  -4  -5  10   43.00    4.30
  -4   5 -10   40.90    3.90
  -4  -5  10   51.39    4.90
   4  -5 -10   42.60    3.00
  -4   5 -10   43.60    4.50
   5  -5  10  105.09    5.80
  -5  -5 -10  116.79    6.00
   5  -5 -10  118.19    5.40
  -5  -5  10   94.59    6.70
  -5  -5  10  115.79    6.60
  -5   5 -10  123.69    6.70
  -5   5 -10  114.29    6.00
   0   6 -10   47.70    5.20
   0  -6 -10   52.89    3.20
   0   6 -10   56.39    4.00
   0  -6  10   58.89    4.60
   0  -6  10   47.20    4.90
   0  -6  10   50.99    5.20
   0   6 -10   46.30    4.00
   0  -6  10   54.19    5.40
   1  -6  10  205.68   12.10
   1  -6  10  200.28   10.70
   1  -6  10  214.48   11.90
   1  -6  10  188.38   11.80
  -1  -6 -10  219.18    9.30
   1   6 -10  222.48   10.00
  -1   6 -10  202.68   11.60
  -1   6 -10  220.88   11.00
  -1   6 -10  213.38   10.10
   1  -6 -10  204.68    9.10
  -1  -6  10  206.68   12.20
  -1  -6  10  225.88   11.10
  -1  -6  10  213.38   12.50
  -1  -6  10  218.08   11.70
   2  -6  10  126.09    7.50
   2  -6  10  119.89    8.10
  -2  -6 -10  126.29    6.20
   2   6 -10  123.59    6.80
   2  -6  10  129.89    9.00
   2  -6  10  129.09    8.40
  -2   6 -10  137.29    8.50
   2  -6 -10  125.59    6.00
  -2  -6  10  139.99    9.30
  -2  -6  10  124.19    8.80
  -2  -6  10  125.49    7.40
  -2   6 -10  136.39    7.70
  -2   6 -10  128.99    6.80
  -2  -6  10  124.19    8.00
  -3  -6 -10   17.00    2.10
   3  -6  10   17.70    3.20
   3   6 -10   12.70    2.00
   3  -6  10   15.90    2.70
  -3   6 -10   13.90    3.50
   3  -6 -10   13.70    1.70
  -3  -6  10   14.80    3.70
  -3  -6  10   24.20    4.00
  -3   6 -10   16.60    2.80
   4  -6  10   59.19    4.30
  -4  -6 -10   65.49    4.90
   4  -6  10   61.79    5.30
   4  -6 -10   60.09    3.40
  -4  -6  10   62.49    5.00
  -4   6 -10   59.39    4.30
  -4   6 -10   63.19    4.90
  -4  -6  10   62.99    5.20
   0   7 -10   34.90    4.00
   0  -7  10   32.40    4.10
   0  -7 -10   35.60    2.50
   0   7 -10   39.50    3.80
   0  -7  10   35.30    5.30
   0   7 -10   37.50    4.50
   0  -7  10   35.00    4.00
   0  -7  10   34.00    4.30
   1  -7  10  256.27   14.80
   1   7 -10  260.47   11.50
   1  -7  10  249.18   13.10
   1  -7  10  230.28   13.10
  -1  -7 -10  238.98   10.60
   1  -7  10  253.27   12.20
  -1  -7  10  242.48   13.20
  -1  -7  10  256.57   13.20
  -1   7 -10  259.07   12.40
   1  -7 -10  244.98   10.50
  -1  -7  10  244.28   13.80
  -1   7 -10  263.47   13.30
  -1  -7  10  252.27   12.40
  -1   7 -10  270.67   11.60
   2  -7  10   92.39    6.60
   2   7 -10   82.59    5.20
   2  -7  10   87.29    5.80
   2  -7  10   85.99    6.70
  -2  -7 -10   92.89    4.90
  -2   7 -10   99.79    5.50
  -2   7 -10   83.49    6.30
  -2  -7  10   92.79    7.20
  -2  -7  10   89.29    7.20
  -2   7 -10   89.49    5.80
  -2  -7  10   87.39    6.00
  -3  -7 -10  187.58    8.70
   3   7 -10  180.48    8.60
   3  -7  10  204.78    9.80
   3  -7  10  206.28   10.50
  -3  -7  10  192.88   10.50
  -3   7 -10  214.98   10.00
   3  -7 -10  192.68    8.30
  -3   7 -10  184.48   10.10
  -3  -7  10  201.38   10.90
   4  -7  10   56.29    4.60
   4  -7  10   60.19    4.00
  -4  -7 -10   53.19    3.90
  -4  -7  10   53.49    4.50
  -4   7 -10   62.39    4.10
  -4  -7  10   66.49    4.80
  -4   7 -10   58.99    4.30
   0   8 -10    5.10    2.00
   0  -8  10    2.90    2.00
   0  -8  10    3.20    1.60
   0  -8 -10    1.30    0.90
   0  -8  10    1.20    2.10
   0   8 -10    0.30    1.70
   1  -8  10   39.50    4.80
   1   8 -10   40.30    3.30
   1  -8  10   39.70    4.10
   1  -8  10   50.89    4.50
  -1  -8 -10   40.60    2.80
  -1   8 -10   45.00    4.40
  -1  -8  10   42.50    5.60
  -1   8 -10   41.10    3.30
  -1  -8  10   42.20    3.90
  -1   8 -10   39.50    3.80
  -1  -8  10   48.60    4.80
  -2  -8 -10   57.29    3.40
   2   8 -10   58.39    3.80
   2  -8  10   58.39    4.90
   2  -8  10   53.49    4.50
   2  -8  10   56.69    5.00
  -2  -8  10   61.79    4.30
  -2  -8  10   59.49    5.20
  -2   8 -10   50.09    3.50
  -2   8 -10   55.09    4.20
  -2  -8  10   53.99    5.30
  -2   8 -10   56.89    5.10
   3  -8  10   24.50    3.40
   3  -8  10   24.80    2.70
  -3   8 -10   24.80    2.80
  -3  -8  10   24.60    2.60
  -3   8 -10   26.30    3.00
   0  -9  10   28.90    3.00
   0  -9  10   24.40    3.30
   0   9 -10   24.50    2.90
   1  -9  10   71.09    5.30
   1  -9  10   67.59    5.20
   1   9 -10   74.89    4.30
   1  -9  10   76.59    4.90
  -1   9 -10   80.19    4.50
  -1   9 -10   69.79    4.60
  -1  -9  10   70.19    5.00
  -1  -9  10   72.39    5.60
   2  -9  10    3.60    1.40
   2  -9  10    7.90    1.90
   2  -9  10    4.90    1.70
   2   9 -10    8.00    1.50
  -2   9 -10    9.80    1.90
  -2  -9  10    6.20    1.90
  -2  -9  10    7.50    1.80
   0  10 -10    1.90    1.00
   0 -10  10    1.80    1.40
   0 -10  10    1.30    1.40
   1  10 -10   18.10    2.00
   1 -10  10   19.20    2.30
   1 -10  10   25.10    2.80
  -1 -10  10    7.50    1.80
   0   0 -11    0.30    0.80
   0   0  11    0.40    1.50
   0   0 -11   -1.80    1.50
   0   0 -11    0.90    1.10
   0   0  11   -0.40    1.40
  -1   0 -11  123.39    6.40
  -1   0  11  119.99    7.50
  -1   0  11  119.29    8.60
  -1   0 -11  121.59    6.20
  -1   0 -11  129.29    7.00
   1   0 -11  126.09    6.40
  -1   0 -11  120.39    7.20
   1   0  11  131.89    8.20
   1   0 -11  129.99    6.30
   1   0 -11  120.79    6.80
   1   0  11  124.29    8.50
   2   0 -11   43.40    3.30
  -2   0  11   38.80    4.60
   2   0  11   43.40    4.90
  -2   0 -11   40.30    3.00
   2   0  11   43.60    4.80
  -2   0 -11   40.30    4.00
  -2   0  11   43.00    4.50
  -2   0  11   38.50    5.00
  -2   0 -11   45.10    3.90
   2   0 -11   40.60    3.30
  -3   0  11   18.40    3.90
  -3   0 -11   24.20    3.30
  -3   0  11   24.90    3.30
   3   0 -11   22.70    2.50
  -3   0 -11   23.70    3.10
   3   0 -11   22.50    2.20
  -3   0  11   25.30    3.80
   4   0 -11   16.40    2.10
  -4   0  11   14.00    3.20
  -4   0 -11   22.40    3.10
   4   0 -11   21.10    2.20
  -4   0  11   21.70    3.50
  -5   0 -11    5.50    1.70
   5   0 -11    9.60    1.30
   5   0 -11   17.30    2.70
  -5   0  11   11.20    2.50
   0   1 -11  180.88    8.50
   0  -1 -11  191.48    8.90
   0  -1 -11  158.28    8.90
   0   1 -11  177.88    9.00
   0   1  11  179.38   10.80
   0   1  11  175.08    9.60
   0   1 -11  174.48    8.20
   0  -1  11  185.58   10.80
   0  -1  11  186.38   10.20
   0  -1 -11  183.78    8.40
  -1  -1 -11  169.68    8.00
  -1  -1 -11  176.98    8.00
   1   1 -11  164.78    7.90
   1   1 -11  160.68    8.00
   1   1 -11  162.48    8.20
  -1  -1 -11  162.38    8.80
  -1   1  11  163.88   10.10
   1  -1  11  166.18    9.70
   1  -1  11  175.88   10.20
  -1   1  11  170.88    9.10
  -1   1 -11  171.88    7.80
   1  -1 -11  171.38    8.00
  -1   1 -11  170.28    8.50
   1  -1 -11  165.08    8.80
  -1  -1  11  165.58   10.20
  -1   1 -11  167.68    9.00
   1   1  11  165.98    9.50
  -1  -1  11  182.68   10.10
   1  -1 -11  176.68    8.40
   1   1  11  162.38   10.00
   1  -1 -11  159.88    8.00
   2   1 -11  112.49    5.70
   2   1 -11   98.99    5.40
   2  -1  11  108.79    7.50
  -2  -1 -11  102.59    6.80
   2  -1  11  127.59    8.00
  -2   1  11  104.09    7.50
  -2   1  11   98.59    6.30
  -2  -1 -11   99.19    5.40
  -2  -1 -11   92.99    5.50
   2   1 -11   97.69    5.80
   2  -1 -11   95.99    6.20
   2  -1 -11  106.69    5.70
  -2  -1  11  105.79    8.10
  -2   1 -11  107.59    6.30
  -2   1 -11  106.89    6.70
  -2  -1  11  110.09    8.20
   2  -1 -11  106.49    5.70
  -2  -1  11  115.99    7.30
   3   1 -11    2.80    1.20
  -3   1  11   -0.60    2.10
  -3   1  11    1.70    1.80
   3   1 -11    1.50    1.20
  -3  -1 -11    2.20    2.20
  -3  -1 -11    1.30    1.70
  -3  -1 -11    2.30    1.10
   3  -1 -11    2.40    1.20
   3  -1 -11    1.50    1.20
  -3  -1  11    2.30    2.20
  -3  -1  11    1.80    2.40
  -3  -1  11    2.90    2.20
  -3   1 -11    2.50    2.30
  -3   1 -11   -0.90    1.60
   4   1 -11   82.19    4.50
  -4   1  11   88.59    6.60
  -4  -1 -11   90.19    5.80
  -4  -1  11   87.79    5.80
  -4   1 -11   88.69    6.20
   4  -1 -11   83.39    4.70
   4  -1 -11   90.59    4.90
  -4  -1  11   89.99    6.80
  -4  -1  11   96.59    7.00
   5   1 -11   47.90    3.70
  -5  -1 -11   47.60    3.70
  -5   1  11   46.30    4.40
   5  -1 -11   49.80    3.00
  -5   1 -11   49.10    8.00
  -5   1 -11   48.50    3.80
   5  -1 -11   49.70    3.90
  -5  -1  11   47.70    4.40
   0   2 -11 1185.08   46.90
   0   2  11 1147.09   49.60
   0   2 -11 1269.67   47.90
   0   2  11 1175.68   48.20
   0  -2  11 1254.97   50.39
   0  -2 -11 1178.78   48.00
   0  -2 -11 1269.57   47.30
   0  -2  11 1275.47   49.70
   0  -2 -11 1260.17   47.20
   1   2 -11  283.97   12.70
  -1   2  11  299.87   14.80
  -1  -2 -11  289.67   12.30
  -1  -2 -11  251.47   12.90
   1  -2  11  302.57   15.00
  -1  -2 -11  269.67   13.20
   1  -2  11  293.97   14.40
  -1  -2 -11  275.07   12.20
   1   2 -11  285.87   12.10
   1  -2 -11  308.57   12.30
   1   2  11  292.27   13.50
  -1  -2  11  315.47   15.40
   1  -2 -11  259.17   12.50
  -1   2 -11  288.57   13.60
  -1  -2  11  272.17   14.80
  -1   2 -11  287.57   13.00
   1  -2 -11  270.77   12.10
  -1  -2  11  286.97   14.30
   1  -2 -11  267.57   12.90
  -2  -2 -11   89.49    5.30
   2  -2  11  101.79    7.20
  -2  -2 -11   89.49    6.00
  -2   2  11  103.79    7.60
   2   2 -11   98.69    5.10
   2   2 -11   90.29    5.50
  -2  -2 -11   89.09    5.00
   2  -2  11   98.39    7.50
   2  -2 -11   96.09    5.30
  -2  -2  11  103.09    7.50
   2  -2 -11   99.89    5.30
  -2  -2  11   91.29    7.30
  -2   2 -11   94.79    5.90
  -2  -2  11  100.39    7.30
   2   2  11   99.29    6.40
  -2   2 -11   95.59    6.30
  -3  -2 -11   26.50    2.40
  -3   2  11   22.40    3.80
   3  -2  11   28.90    4.20
  -3   2  11   26.40    3.70
  -3  -2 -11   26.30    3.80
   3   2 -11   25.10    2.30
   3  -2 -11   28.20    2.40
  -3   2 -11   19.70    2.70
  -3  -2  11   26.30    4.20
   3  -2 -11   26.70    2.60
  -3  -2  11   18.40    3.40
  -3  -2  11   30.70    4.70
  -3   2 -11   31.00    4.10
  -3   2 -11   26.50    4.30
  -4  -2 -11   10.60    2.30
  -4   2  11   22.80    3.90
   4   2 -11   10.00    2.50
  -4  -2 -11   16.00    2.10
  -4  -2  11   16.60    3.60
  -4  -2  11   15.60    2.80
  -4   2 -11   12.40    2.90
  -4   2 -11   18.20    3.60
  -4  -2  11   16.70    3.00
   4  -2 -11   16.20    2.10
   4  -2 -11   14.00    1.70
  -5  -2 -11    2.20    1.30
   5   2 -11    2.60    1.40
   5  -2 -11    1.90    1.50
  -5   2 -11    0.50    1.60
  -5   2 -11    3.10    1.50
   5  -2 -11    3.20    0.90
  -5  -2  11    1.20    2.00
  -5  -2  11    1.30    1.10
   0   3 -11  634.44   25.40
   0  -3  11  627.04   27.30
   0  -3 -11  640.94   24.80
   0  -3 -11  602.14   24.70
   0  -3 -11  600.34   25.40
   0  -3  11  617.74   27.60
   1   3 -11  147.39    7.40
  -1  -3 -11  135.89    6.90
   1  -3  11  142.09    8.90
  -1  -3 -11  141.49    8.10
  -1   3  11  158.38    9.40
  -1  -3 -11  123.79    7.40
   1  -3  11  138.79    9.10
  -1  -3  11  154.08    9.70
  -1   3 -11  146.69    7.70
   1  -3 -11  143.59    6.90
  -1   3 -11  136.09    8.10
  -1  -3  11  143.89    9.50
   1  -3 -11  134.09    6.90
   1  -3 -11  129.19    7.40
  -1  -3  11  165.38    9.60
  -2   3  11  203.28   11.70
  -2  -3 -11  205.08   10.30
   2   3 -11  204.98    9.70
   2  -3  11  204.98   11.50
  -2  -3 -11  200.58    9.20
   2  -3  11  197.28   11.30
  -2   3 -11  208.48   10.00
  -2   3 -11  203.18   12.10
  -2  -3  11  206.38   12.00
   2   3  11  191.78   10.40
  -2  -3  11  218.18   11.80
   2  -3 -11  211.18    9.50
  -2   3 -11  208.68   10.90
   2  -3 -11  212.88    9.40
  -2  -3  11  224.48   12.40
   3  -3  11    0.30    1.80
  -3  -3 -11   -2.40    1.80
  -3   3  11    0.10    2.10
   3  -3  11    0.40    1.50
  -3  -3 -11    1.90    0.90
   3   3 -11    0.20    1.80
  -3  -3 -11   -1.70    1.30
  -3  -3  11    0.50    1.40
  -3  -3  11    3.70    2.20
  -3   3 -11    0.20    1.20
   3  -3 -11    2.50    1.20
   3  -3 -11    1.50    1.10
  -3   3 -11    2.70    2.40
  -3   3 -11   -0.70    1.90
  -3  -3  11    1.00    1.80
  -4  -3 -11   13.70    2.00
  -4  -3 -11   16.70    2.70
   4   3 -11    5.80    1.70
   4  -3  11    9.50    2.10
   4  -3  11    7.40    2.30
  -4  -3  11    8.80    2.30
   4  -3 -11    9.50    1.40
  -4   3 -11    8.40    3.10
  -4  -3  11   13.70    3.00
  -4  -3  11    9.90    2.40
  -4   3 -11    9.50    2.30
   4  -3 -11   12.30    1.70
   5   3 -11   74.89    4.30
   5  -3  11   56.99    4.70
  -5  -3 -11   67.79    4.60
  -5   3 -11   56.89    4.90
  -5   3 -11   74.09    4.50
   5  -3 -11   75.29    4.60
  -5  -3  11   74.19    5.60
  -5  -3  11   68.59    4.40
   5  -3 -11   79.49    3.90
   0  -4  11   27.20    4.20
   0   4 -11   23.70    4.70
   0  -4 -11   20.40    2.30
   0  -4  11   27.70    4.50
   0   4 -11   23.20    2.80
   0  -4  11   19.40    3.70
  -1  -4 -11   95.09    5.10
   1  -4  11   89.49    6.00
   1  -4  11  107.79    7.80
   1  -4  11   90.19    6.90
  -1   4  11   86.09    6.80
  -1  -4 -11   76.59    5.90
   1   4 -11  105.19    6.00
   1  -4 -11   94.49    5.00
  -1   4 -11   93.09    5.60
  -1  -4  11   86.19    6.80
  -1   4 -11   93.29    6.00
   1  -4 -11   92.49    5.00
  -1  -4  11   98.09    7.30
  -1   4 -11   87.99    7.00
  -1  -4  11   94.89    7.40
  -2   4  11   15.20    3.10
   2  -4  11    8.60    2.70
   2   4 -11   13.20    2.10
  -2  -4 -11    7.50    2.40
   2  -4  11   10.00    2.80
  -2  -4 -11    9.00    1.70
   2  -4  11    6.00    2.50
  -2   4 -11   11.50    2.40
  -2  -4  11   10.10    3.40
   2  -4 -11   11.70    1.80
  -2  -4  11   12.00    3.70
   2  -4 -11   13.40    1.60
  -2   4 -11   15.90    3.60
  -2   4 -11    9.00    2.60
  -2  -4  11   11.30    2.80
  -3  -4 -11  121.49    6.10
  -3  -4 -11  125.59    7.30
   3  -4  11  128.79    7.10
  -3  -4 -11  122.39    6.30
   3  -4  11  137.59    8.50
   3  -4  11  121.89    8.10
  -3   4 -11  126.49    7.30
  -3  -4  11  126.99    8.50
   3   4  11  106.89    6.80
  -3  -4  11  140.69    8.60
  -3   4 -11  110.19    7.90
   3  -4 -11  128.59    6.20
   3  -4 -11  129.69    6.20
  -3  -4  11  136.79    8.40
  -3   4 -11  128.69    6.50
   4  -4  11    2.70    1.80
   4  -4  11    3.70    2.50
  -4  -4 -11    9.60    2.10
   4  -4  11    4.60    1.70
   4  -4 -11    8.00    1.30
  -4  -4  11    5.70    2.30
  -4  -4  11   10.20    2.40
   4  -4 -11    7.60    1.30
  -4   4 -11    5.70    2.30
  -4   4 -11    4.30    2.60
  -5  -4 -11   30.50    2.70
   5  -4 -11   51.59    2.80
  -5  -4  11   48.00    3.60
  -5   4 -11   46.90    3.50
  -5  -4  11   51.29    4.10
   0   5 -11  142.39    9.10
   0  -5  11  147.69    9.20
   0   5 -11  148.09    7.80
   0  -5  11  143.29    9.20
   0  -5 -11  145.59    6.80
   0  -5  11  125.99    7.90
   0  -5  11  128.79    9.10
   1   5 -11  194.28    8.90
  -1  -5 -11  169.48    9.20
   1  -5  11  161.88   10.00
   1  -5  11  171.38    9.30
   1  -5  11  187.68   10.60
  -1  -5 -11  181.58    8.10
   1  -5  11  162.58   10.10
  -1  -5  11  177.38   10.80
  -1  -5  11  193.38   10.80
  -1   5 -11  165.28    9.50
  -1  -5  11  195.88   10.70
   1  -5 -11  181.98    8.30
  -1   5 -11  189.58   10.70
  -1   5 -11  180.48    9.10
  -2  -5 -11   44.90    3.20
   2   5 -11   49.70    3.90
   2  -5  11   43.30    4.70
   2  -5  11   43.10    4.90
   2  -5  11   46.40    4.10
  -2  -5 -11   43.20    4.40
  -2  -5  11   45.70    5.10
  -2   5 -11   46.60    4.90
  -2   5 -11   44.10    3.90
  -2  -5  11   49.50    5.50
   2  -5 -11   46.40    3.10
  -2  -5  11   51.69    5.80
  -2   5 -11   43.60    4.10
   3  -5  11    6.40    2.80
  -3  -5 -11    7.20    1.50
   3  -5  11    6.30    2.10
   3  -5  11   11.80    2.50
  -3  -5 -11   10.90    2.30
   3  -5 -11    5.90    1.90
  -3  -5  11   13.10    3.30
  -3  -5  11    8.60    2.60
  -3   5 -11    4.90    2.80
   3  -5 -11    7.70    1.40
  -3  -5  11    9.20    2.20
  -3   5 -11    7.00    2.10
   4  -5  11    3.20    2.00
  -4  -5 -11    6.30    1.00
  -4  -5 -11    7.50    1.80
   4  -5  11    6.70    1.80
   4  -5  11    4.00    1.30
  -4   5 -11   10.90    2.50
  -4  -5  11    5.50    1.80
  -4   5 -11    9.70    2.00
   4  -5 -11    7.10    1.20
  -4  -5  11    3.50    1.90
   0  -6 -11   27.80    2.20
   0   6 -11   29.50    3.00
   0  -6  11   28.30    3.70
   0   6 -11   26.80    4.20
   0  -6  11   27.60    4.40
   0  -6  11   29.10    4.10
   0  -6  11   29.10    3.30
   1   6 -11   49.30    3.70
  -1  -6 -11   52.49    3.30
   1  -6  11   53.99    5.30
   1  -6  11   49.30    5.10
   1  -6  11   41.40    4.90
  -1  -6 -11   44.60    4.30
  -1   6 -11   47.00    4.10
  -1  -6  11   49.00    4.50
  -1   6 -11   49.60    4.60
  -1  -6  11   59.09    5.40
   1  -6 -11   50.79    3.20
  -1   6 -11   53.69    5.20
  -1  -6  11   48.50    5.40
  -1  -6  11   51.19    5.10
   2  -6  11  256.67   13.20
   2  -6  11  247.38   12.90
   2  -6  11  247.78   12.00
  -2  -6 -11  257.47   10.90
   2   6 -11  248.98   11.30
  -2  -6 -11  250.07   11.90
  -2   6 -11  241.78   11.70
  -2  -6  11  242.78   13.20
  -2  -6  11  232.78   12.50
   2  -6 -11  248.28   10.40
  -2  -6  11  249.97   12.80
  -2   6 -11  246.88   11.20
  -2   6 -11  270.97   13.20
   3  -6  11   18.40    2.40
  -3  -6 -11   15.70    1.80
   3  -6  11   12.60    2.40
   3  -6  11    7.80    3.00
  -3  -6 -11    9.20    1.90
   3  -6 -11   20.00    1.90
  -3   6 -11   19.50    2.70
  -3  -6  11   10.20    2.80
  -3   6 -11   23.40    3.30
  -3  -6  11   22.30    3.30
   4  -6  11   79.79    4.40
   4  -6  11   77.09    4.90
  -4  -6 -11   62.39    3.50
  -4  -6  11   93.19    6.50
   4  -6 -11  106.89    5.00
  -4   6 -11   93.09    5.50
  -4   6 -11  116.09    6.30
  -4  -6  11  111.39    6.30
   0  -7 -11   19.70    1.70
   0  -7  11   15.00    2.70
   0  -7  11   11.10    3.10
   0  -7  11   10.60    2.60
   0  -7  11   16.80    3.60
   0   7 -11   15.00    2.50
   1  -7  11   69.69    5.90
   1  -7  11   79.19    6.20
   1  -7  11   75.29    5.40
   1   7 -11   79.09    5.00
  -1  -7 -11   78.99    4.20
   1  -7  11   73.99    5.90
  -1  -7  11   74.29    5.40
  -1  -7  11   71.29    5.20
  -1   7 -11   78.69    4.60
  -1   7 -11   86.39    6.50
  -1  -7  11   68.69    6.00
  -1  -7  11   73.89    6.20
   1  -7 -11   72.09    3.90
  -1   7 -11   72.49    4.90
   2  -7  11   15.40    2.80
  -2  -7 -11   11.70    2.10
   2   7 -11   21.20    2.20
  -2  -7 -11   21.50    2.00
   2  -7  11   10.60    2.40
  -2   7 -11   23.90    3.30
  -2   7 -11   11.00    2.00
  -2  -7  11   23.30    3.50
  -2   7 -11   15.60    3.30
  -2  -7  11   26.20    3.90
   2  -7 -11   21.20    1.80
   3  -7  11   93.79    6.00
  -3  -7 -11   96.99    5.50
   3  -7  11   97.49    5.50
  -3  -7  11   86.39    6.30
  -3   7 -11   86.59    5.80
  -3   7 -11   99.89    5.50
  -3  -7  11   97.79    6.40
   0  -8  11   53.99    4.40
   0  -8  11   52.09    4.30
   0   8 -11   62.79    4.10
   0  -8 -11   51.99    3.10
   0  -8  11   48.80    4.60
   1  -8  11   84.39    5.40
   1   8 -11   93.99    4.80
   1  -8  11   72.29    5.60
  -1  -8 -11   89.69    4.30
   1  -8  11   78.19    5.80
  -1  -8  11   71.49    5.70
  -1  -8  11   85.59    6.10
  -1   8 -11   83.59    4.80
  -1  -8  11   75.49    5.10
  -1   8 -11   89.19    5.10
   2  -8  11    2.70    1.40
   2   8 -11    1.10    1.30
  -2  -8 -11    0.20    1.50
   2  -8  11    2.00    1.30
   2  -8  11    2.10    1.50
  -2   8 -11    2.00    1.60
  -2  -8  11    1.40    1.50
  -2   8 -11    0.90    0.90
  -2   8 -11    0.80    1.20
  -2  -8  11    3.00    1.70
   0  -9  11    3.20    1.50
   0  -9  11    1.90    1.40
   0   9 -11    2.60    1.10
   1  -9  11    3.70    1.30
   1   9 -11    4.40    1.10
   1  -9  11   10.50    2.10
  -1  -9  11    8.60    2.00
  -1  -9  11    9.00    1.70
  -1   9 -11   16.10    1.90
   0   0 -12   53.89    3.50
   0   0 -12   50.39    3.90
   0   0  12   55.19    5.70
   0   0 -12   51.39    3.50
   0   0  12   51.59    5.10
  -1   0 -12  135.79    7.90
  -1   0  12  143.89    8.50
  -1   0  12  165.58    9.80
   1   0  12  148.69    8.70
   1   0 -12  147.79    7.20
   1   0 -12  147.09    7.50
   1   0 -12  143.19    7.10
  -1   0 -12  145.69    7.00
  -1   0 -12  148.39    7.60
   1   0  12  149.69    9.40
  -2   0 -12   73.19    4.70
   2   0 -12   74.39    4.40
  -2   0  12   70.79    5.40
  -2   0 -12   68.99    5.20
   2   0 -12   69.49    4.10
  -2   0  12   79.09    6.30
   2   0  12   76.09    6.20
   3   0  12   70.29    5.30
   3   0 -12   65.49    3.90
  -3   0  12   66.69    5.60
   3   0 -12   60.19    4.00
  -3   0  12   61.79    5.90
  -3   0 -12   64.39    4.30
  -3   0 -12   71.59    5.30
  -4   0  12    0.40    1.40
   4   0 -12    2.20    0.80
  -4   0 -12    1.60    1.40
   4   0  12    2.40    1.70
  -5   0 -12    3.90    1.30
   5   0 -12    6.40    1.50
   0   1  12  159.98    9.80
   0   1 -12  151.88    7.40
   0  -1 -12  161.98    7.70
   0  -1 -12  155.88    8.20
   0  -1  12  167.08   10.20
   0  -1 -12  166.88    7.80
   0   1  12  159.18    8.90
   0  -1  12  161.78    9.30
   0   1 -12  166.38    8.40
   1  -1  12  196.58   11.10
  -1  -1 -12  186.78    9.40
  -1  -1 -12  176.28    9.70
   1   1 -12  193.28    8.70
  -1  -1 -12  183.78    8.70
  -1  -1 -12  190.68    8.70
  -1   1  12  187.68    9.70
  -1   1  12  194.88   11.10
   1   1 -12  204.38    9.40
   1  -1  12  187.58   10.50
  -1   1 -12  199.88    9.70
   1   1  12  195.48   10.40
   1  -1 -12  199.58    9.10
   1  -1 -12  200.38    9.00
  -1   1 -12  195.78    9.90
  -1  -1  12  208.28   11.60
   1   1  12  192.18   11.10
  -1   1 -12  191.08    8.70
   1  -1 -12  198.08    9.50
  -1  -1  12  193.78   10.80
   2  -1  12    4.40    2.70
  -2  -1 -12    5.40    1.30
   2   1 -12    5.30    1.60
  -2   1  12    8.80    2.50
  -2  -1 -12    8.10    2.10
   2   1 -12    5.40    1.40
   2  -1  12    4.20    2.30
  -2  -1 -12    5.80    2.40
   2  -1 -12    6.90    1.40
  -2   1 -12    5.90    1.80
  -2   1 -12    7.90    2.50
  -2  -1  12    5.60    2.80
   2   1  12    6.90    2.60
  -2  -1  12    6.00    2.80
  -2  -1  12    5.30    2.40
   2  -1 -12    5.80    1.50
  -3  -1 -12   54.19    4.90
  -3   1  12   52.19    5.50
   3   1 -12   56.09    3.40
   3  -1  12   57.29    5.40
  -3  -1 -12   56.19    4.20
  -3  -1  12   52.59    4.50
  -3   1 -12   55.89    4.40
   3  -1 -12   53.49    3.50
  -3   1 -12   54.99    4.00
   3   1  12   52.49    4.50
  -3  -1  12   57.59    5.60
   3  -1 -12   51.29    3.40
  -3  -1  12   46.10    5.30
  -4   1  12   64.49    5.60
  -4  -1 -12   71.59    5.10
   4   1 -12   76.69    4.90
   4  -1  12   81.19    5.50
  -4   1 -12   72.09    5.00
   4   1  12   81.29    5.30
  -4  -1  12   74.69    6.00
  -4  -1  12   66.09    5.30
   4  -1 -12   73.79    3.90
   0  -2 -12    4.70    1.90
   0  -2 -12    1.10    1.20
   0   2 -12    2.90    2.10
   0  -2 -12    2.90    1.30
   0  -2  12    2.30    2.00
   0   2  12    2.70    2.10
   0  -2  12    2.50    1.80
   1  -2  12  185.48   10.20
  -1   2  12  172.68   10.20
  -1  -2 -12  183.48    8.20
  -1  -2 -12  163.78    9.20
   1  -2  12  194.28   11.00
   1   2 -12  160.28    7.80
   1   2 -12  175.48    8.60
   1   2  12  163.58    9.20
   1  -2 -12  180.98    8.40
  -1  -2  12  192.98   11.10
  -1   2 -12  182.38    9.10
  -1   2 -12  182.38    9.30
   1  -2 -12  179.28    8.40
   1  -2 -12  176.08    8.70
  -1  -2  12  180.68   10.30
  -2  -2 -12  127.89    6.10
  -2  -2 -12  118.39    6.70
  -2  -2 -12  125.99    7.40
   2   2 -12  112.99    5.70
   2   2 -12  114.39    6.40
  -2   2  12  120.49    8.40
   2  -2  12  128.29    8.10
   2  -2  12  122.59    8.20
  -2  -2  12  122.79    8.30
  -2   2 -12  119.79    7.50
  -2  -2  12  122.49    8.30
   2   2  12  121.59    7.50
   2  -2 -12  136.49    6.50
  -2  -2  12  134.39    8.20
   2  -2 -12  130.39    6.40
  -2   2 -12  132.09    6.90
  -3  -2 -12   72.99    4.80
   3  -2  12   75.49    6.20
   3  -2  12   73.89    5.80
  -3  -2 -12   68.39    3.90
  -3  -2 -12   76.49    5.60
  -3   2  12   71.39    6.20
  -3   2 -12   73.79    5.20
   3   2  12   78.09    5.60
  -3  -2  12   75.99    5.30
  -3   2 -12   75.19    4.50
  -3  -2  12   75.49    6.60
   3  -2 -12   74.09    4.20
   3  -2 -12   75.39    4.40
   4  -2  12   17.30    3.10
  -4   2  12   11.60    2.50
   4   2 -12    7.30    1.60
  -4  -2 -12   11.60    2.10
  -4  -2 -12    5.10    1.20
  -4   2 -12    8.60    1.90
  -4  -2  12   15.20    2.60
   4  -2 -12   14.60    1.60
  -4  -2  12    8.50    2.30
   4   2  12   10.20    2.00
  -4  -2  12   14.80    2.10
   0   3 -12    8.20    2.30
   0  -3  12   14.90    3.40
   0  -3 -12    9.20    1.70
   0  -3 -12    9.40    1.80
   0  -3  12   14.30    3.10
  -1  -3 -12  134.19    6.40
  -1  -3 -12  127.89    6.30
   1   3 -12  122.49    6.60
   1  -3  12  117.79    7.90
   1  -3  12  118.39    8.20
  -1   3  12  123.29    8.40
   1  -3 -12  132.99    6.50
  -1   3 -12  122.99    7.50
  -1  -3  12  125.19    8.40
   1  -3 -12  123.69    6.30
  -1  -3  12  135.29    8.60
  -1   3 -12  127.29    7.10
   1  -3 -12  128.49    6.70
  -1  -3  12  132.69    8.20
  -2  -3 -12   34.30    2.80
  -2  -3 -12   32.00    2.70
   2   3 -12   29.10    2.80
   2  -3  12   36.80    4.70
  -2  -3 -12   34.50    3.50
  -2   3  12   33.10    4.50
   2  -3  12   31.60    4.00
  -2  -3  12   33.50    4.10
   2  -3 -12   32.90    2.80
  -2   3 -12   35.20    3.10
   2  -3 -12   34.10    2.80
  -2  -3  12   33.00    4.60
  -2  -3  12   39.00    4.70
   2   3  12   24.90    3.70
  -2   3 -12   33.00    4.00
  -3  -3 -12  101.99    5.20
   3  -3  12  110.09    7.20
  -3  -3 -12  106.89    6.30
   3  -3  12  103.89    6.90
  -3  -3  12   98.89    6.80
  -3   3 -12  108.99    7.70
   3   3  12   96.39    5.90
   3  -3 -12  104.69    5.40
  -3  -3  12  111.49    6.80
  -3  -3  12   99.59    7.50
  -3   3 -12  112.29    6.40
   3  -3 -12  105.69    5.40
  -3   3 -12  100.09    5.70
  -4  -3 -12    2.00    1.40
  -4  -3 -12    5.60    1.90
   4  -3  12    3.50    1.80
   4  -3 -12    5.40    1.10
  -4   3 -12    6.30    2.30
  -4  -3  12    5.20    1.60
  -4   3 -12    5.20    1.50
   4   3  12    5.60    1.70
  -4  -3  12    1.30    1.60
  -4  -3  12    4.60    1.60
   0  -4  12    0.60    1.90
   0  -4 -12    0.20    0.80
   0  -4  12    1.10    2.10
   0  -4 -12    1.80    1.20
   0   4 -12   -0.80    1.80
  -1  -4 -12  139.19    6.80
   1  -4  12  143.99    9.10
   1  -4  12  136.29    9.00
  -1  -4 -12  144.99    6.70
   1   4 -12  131.49    7.10
  -1  -4  12  134.39    9.10
  -1   4 -12  129.69    7.70
  -1  -4  12  146.49    8.70
  -1   4 -12  141.69    8.90
   1  -4 -12  136.19    6.70
   1  -4 -12  143.99    6.80
  -1  -4  12  146.39    9.20
  -1   4 -12  139.69    7.20
   1  -4 -12  138.29    7.00
   2  -4  12   10.90    2.70
   2   4 -12    9.80    1.80
  -2  -4 -12   11.90    1.80
  -2  -4 -12    7.90    2.40
  -2  -4 -12    8.70    1.60
   2  -4  12   10.20    3.20
  -2  -4  12    9.10    2.70
   2  -4 -12   12.00    1.60
  -2  -4  12   11.70    2.80
  -2   4 -12   11.70    2.30
  -2   4 -12    8.90    2.20
   2  -4 -12   13.90    1.80
  -2   4 -12   10.70    3.10
  -2  -4  12    9.30    2.90
   3  -4  12  133.69    8.20
   3  -4  12  137.09    8.10
  -3  -4 -12  126.79    7.40
  -3  -4 -12  135.99    6.20
   3  -4 -12  146.19    6.80
   3  -4 -12  151.18    6.80
  -3   4 -12  147.29    7.80
  -3  -4  12  159.98    8.70
  -3   4 -12  140.29    6.90
  -3  -4  12  139.99    8.40
  -3  -4  12  135.49    8.80
  -3   4 -12  136.79    8.50
  -4  -4 -12    1.00    1.00
  -4  -4 -12   -0.20    1.50
   4  -4  12    4.30    1.50
   4  -4  12    4.70    1.90
   4  -4 -12    4.10    0.90
  -4   4 -12    4.50    1.40
  -4   4 -12    5.60    2.10
  -4  -4  12    3.10    2.20
  -4  -4  12    2.80    1.30
   0   5 -12  134.49    8.50
   0  -5 -12  132.59    6.30
   0  -5  12  125.09    8.10
   0  -5  12  108.89    7.70
   0  -5 -12  134.79    6.30
   0  -5  12  131.99    8.50
   0   5 -12  132.59    6.80
  -1  -5 -12   36.80    2.80
   1  -5  12   34.90    4.50
   1   5 -12   32.00    3.00
  -1  -5 -12   31.50    2.80
   1  -5  12   36.80    4.30
  -1  -5  12   35.60    4.70
  -1   5 -12   34.90    5.10
  -1  -5  12   35.80    4.40
   1  -5 -12   37.40    2.80
  -1  -5  12   37.70    4.50
  -1   5 -12   37.10    3.20
  -1   5 -12   35.30    3.40
  -2  -5 -12   51.69    3.40
   2  -5  12   48.90    4.60
   2   5 -12   52.09    3.40
   2  -5  12   49.70    4.60
  -2  -5 -12   50.49    3.10
  -2  -5 -12   46.80    4.20
  -2   5 -12   48.90    4.40
  -2  -5  12   56.69    4.60
  -2   5 -12   56.89    3.70
  -2   5 -12   46.90    4.80
  -2  -5  12   49.90    4.80
   2  -5 -12   49.99    3.30
   2  -5 -12   52.89    3.20
  -2  -5  12   49.70    4.70
  -3  -5 -12   79.09    4.80
  -3  -5 -12   76.09    3.90
   3  -5  12   71.99    5.30
   3  -5  12   70.59    5.70
  -3   5 -12   77.89    6.00
  -3  -5  12   78.69    5.50
   3  -5 -12   82.69    4.00
  -3  -5  12   74.49    5.60
  -3   5 -12   77.39    5.30
  -3  -5  12   65.39    5.20
  -4  -5 -12   55.39    3.70
  -4  -5  12   48.50    3.60
  -4  -5  12   37.20    3.60
   0  -6  12   37.80    4.00
   0   6 -12   42.90    3.60
   0  -6 -12   37.80    2.80
   0  -6  12   31.30    4.10
   0  -6 -12   39.20    2.80
   0  -6  12   38.00    4.20
   1  -6  12   84.69    5.90
   1  -6  12   69.19    5.60
   1  -6  12   73.39    4.80
  -1  -6 -12   78.69    4.20
   1   6 -12   73.59    4.80
  -1  -6  12   73.69    5.80
  -1   6 -12   70.79    4.70
  -1   6 -12   67.19    6.10
  -1  -6  12   84.99    6.00
  -1   6 -12   72.79    4.40
  -1  -6  12   72.39    5.70
   1  -6 -12   77.29    4.10
  -2  -6 -12   48.30    3.80
   2   6 -12   53.59    3.40
  -2  -6 -12   58.79    3.40
   2  -6  12   52.69    4.50
   2  -6  12   51.49    5.20
   2  -6  12   50.89    3.70
  -2  -6 -12   50.59    3.10
   2  -6 -12   53.59    3.30
  -2  -6  12   55.49    5.20
  -2  -6  12   52.19    4.30
  -2   6 -12   56.09    4.00
  -2   6 -12   49.60    4.60
   2  -6 -12   52.89    3.10
  -2   6 -12   52.49    3.50
  -2  -6  12   56.19    4.70
   3  -6  12   28.00    4.20
  -3  -6 -12   30.40    2.80
   3  -6  12   34.20    3.30
  -3  -6 -12   34.20    2.30
   3  -6  12   41.80    3.40
  -3  -6  12   34.70    3.50
  -3   6 -12   39.40    3.10
   3  -6 -12   32.60    2.20
  -3  -6  12   28.70    3.20
  -3   6 -12   30.00    3.30
   0   7 -12    7.00    1.60
   0  -7  12    3.70    2.00
   0  -7  12    3.30    2.60
   0  -7 -12    6.20    1.30
   0  -7  12    2.70    1.80
  -1  -7 -12   16.20    1.80
   1   7 -12   20.50    2.30
   1  -7  12   12.40    2.30
   1  -7  12    5.00    2.60
   1  -7  12   15.00    2.50
  -1  -7  12   18.30    2.80
  -1  -7  12    7.50    2.10
  -1   7 -12   12.10    1.80
  -1   7 -12    8.80    1.70
  -1   7 -12   13.10    2.50
  -1  -7  12   14.60    2.40
   2   7 -12   16.90    1.80
  -2  -7 -12   18.00    1.80
   2  -7  12   15.90    2.10
   2  -7  12   10.20    2.50
  -2  -7  12   18.60    2.80
  -2  -7  12   18.10    2.80
  -2   7 -12   20.10    2.90
  -2   7 -12   18.30    2.30
   0   8 -12  127.19    6.10
   1  -8  12   28.60    3.00
  -1  -8 -12   36.40    2.40
   1   8 -12   38.10    2.60
  -1   8 -12   33.60    2.50
  -1  -8  12   37.90    3.40
   0   0  13    1.90    1.60
   0   0 -13   -0.10    1.00
   0   0  13   -0.50    1.90
   0   0 -13    1.10    1.30
   1   0  13  131.99    7.40
  -1   0  13   97.59    6.60
   1   0 -13  117.39    5.80
   1   0  13  116.59    7.90
   1   0 -13  124.49    6.50
  -1   0 -13  125.79    6.70
  -1   0  13  129.69    8.40
  -1   0 -13  110.29    5.60
   2   0 -13   64.09    3.80
  -2   0 -13   62.49    4.20
   2   0  13   68.69    5.50
  -2   0 -13   70.29    5.10
  -2   0  13   63.59    5.50
  -3   0 -13  180.88    9.20
  -3   0 -13  195.78    8.70
   3   0  13  181.58    9.60
  -3   0  13  219.08   10.60
   3   0 -13  184.78    8.20
  -4   0 -13   67.89    4.20
   4   0  13   67.09    4.30
   4   0 -13   54.79    3.90
   0  -1 -13    0.60    1.10
   0  -1  13   -0.30    2.00
   0   1 -13   -0.40    1.30
   0   1  13    1.50    1.70
   0  -1 -13    1.20    1.70
   0  -1  13   -2.50    1.90
   0  -1 -13   -0.30    1.00
   0   1 -13    0.20    1.00
   0   1  13   -0.20    1.20
   1   1 -13    4.70    1.20
   1  -1  13    4.10    2.40
  -1  -1 -13    6.20    1.40
   1  -1  13    3.50    2.40
  -1   1  13    2.90    2.10
  -1  -1 -13    7.40    2.10
   1   1 -13    8.30    1.70
   1   1  13    8.70    2.50
   1  -1 -13    6.00    1.50
  -1  -1  13    7.50    2.70
   1  -1 -13    4.50    1.90
  -1   1 -13    9.20    2.00
  -1  -1  13   14.70    2.80
   1  -1 -13    4.50    1.40
  -2   1  13  189.98   10.70
  -2  -1 -13  191.18    9.50
  -2  -1 -13  188.38    9.10
   2  -1  13  196.78   10.40
   2   1 -13  193.28    8.30
   2  -1  13  185.88   10.40
   2   1  13  200.58   10.00
   2  -1 -13  204.58    8.80
  -2   1 -13  189.18    9.60
   2  -1 -13  196.88    8.90
  -2   1 -13  195.38    9.40
  -2  -1  13  196.38    9.70
  -2  -1  13  198.28   10.90
  -3  -1 -13  112.29    5.90
  -3  -1 -13  109.09    6.20
   3  -1  13  109.89    6.90
  -3   1  13  110.29    7.40
  -3  -1  13  111.49    7.00
   3   1  13  114.09    6.40
  -3   1 -13  103.79    5.80
  -3  -1  13  111.09    7.30
   3  -1 -13  115.99    5.50
  -3   1 -13  115.49    6.40
  -4  -1 -13   16.20    2.30
   4  -1  13   15.40    2.40
  -4   1 -13   10.40    1.80
   4  -1 -13   20.00    2.30
   4  -1 -13   14.80    1.30
   0   2 -13  657.03   26.20
   0  -2  13  641.94   27.70
   0  -2  13  646.54   28.30
   0  -2 -13  624.44   25.70
   0  -2 -13  676.93   25.70
   0  -2 -13  645.24   26.10
  -1  -2 -13  283.17   12.40
   1   2 -13  275.87   12.30
   1  -2  13  295.37   13.80
  -1   2  13  269.67   14.00
   1  -2  13  261.27   13.90
  -1  -2 -13  279.87   11.70
  -1  -2 -13  259.67   11.80
  -1  -2  13  284.97   14.80
  -1  -2  13  296.37   14.00
   1  -2 -13  292.97   12.20
   1  -2 -13  270.57   12.20
   1  -2 -13  286.27   12.50
  -1   2 -13  291.27   12.70
   2  -2  13   40.90    4.60
  -2  -2 -13   45.40    3.50
  -2  -2 -13   47.90    2.90
   2   2 -13   46.80    3.80
   2  -2  13   49.80    4.50
  -2   2  13   44.30    4.90
  -2  -2 -13   46.60    4.20
   2  -2 -13   43.30    3.00
  -2  -2  13   53.29    5.10
   2  -2 -13   46.50    3.20
   2   2  13   43.90    3.40
  -2   2 -13   46.20    4.20
  -2  -2  13   43.80    3.90
  -2   2 -13   45.90    3.40
   3  -2  13   53.49    4.80
  -3  -2 -13   46.00    3.30
  -3  -2 -13   47.50    3.70
   3  -2 -13   53.19    3.20
  -3   2 -13   48.70    3.80
  -3   2 -13   46.40    3.40
  -3  -2  13   53.09    4.40
  -3  -2  13   47.20    4.30
   3   2  13   49.40    3.70
  -3  -2  13   46.90    3.60
   4  -2  13   43.10    3.50
  -4  -2 -13   28.90    2.70
   4  -2 -13   57.09    3.00
  -4   2 -13   56.79    3.70
   0  -3 -13   18.60    1.90
   0  -3  13   19.20    3.30
   0  -3  13   20.60    3.30
   0   3 -13   13.60    2.50
   0  -3 -13   14.50    2.30
   0  -3 -13   20.00    2.20
   1  -3  13  247.18   12.90
   1  -3  13  252.67   12.50
  -1  -3 -13  237.38   10.70
  -1  -3 -13  249.48   11.10
  -1  -3 -13  254.47   10.70
  -1   3  13  232.58   12.20
   1   3 -13  254.37   11.10
   1  -3 -13  225.88   10.60
  -1  -3  13  238.48   12.80
   1  -3 -13  246.88   10.60
   1  -3 -13  256.27   10.60
  -1  -3  13  247.38   12.20
  -1   3 -13  236.98   10.90
  -2  -3 -13  197.38    8.50
  -2  -3 -13  203.08    9.10
  -2  -3 -13  189.28    9.30
   2  -3  13  198.68   10.40
   2  -3  13  178.68   10.20
  -2  -3  13  210.08   10.70
   2  -3 -13  195.58    8.70
  -2   3 -13  189.08    9.60
  -2   3 -13  192.88    9.10
  -2  -3  13  198.08   10.30
   2  -3 -13  211.48    8.80
  -2  -3  13  172.78   10.40
  -3  -3 -13   13.30    1.80
   3  -3  13   16.90    2.40
  -3  -3 -13    8.70    1.70
   3  -3  13   11.10    2.30
   3  -3 -13   18.70    1.70
  -3  -3  13   19.70    2.90
  -3   3 -13   19.10    2.00
  -3   3 -13   18.70    2.40
   0  -4  13  205.38   10.70
   0  -4  13  190.88   10.80
   0   4 -13  203.48    9.50
   0  -4 -13  196.78    9.40
   0  -4 -13  218.28    9.10
   0  -4 -13  203.38    9.10
   1   4 -13  201.98    9.80
   1  -4  13  223.28   11.60
  -1  -4 -13  228.78   10.10
  -1  -4 -13  230.68    9.70
   1  -4  13  215.78   11.60
   1  -4 -13  211.28    9.40
   1  -4 -13  222.58    9.50
  -1  -4  13  232.98   11.60
  -1  -4  13  209.88   11.60
  -1   4 -13  218.58    9.90
  -2  -4 -13   28.70    2.70
   2  -4  13   30.30    3.50
   2  -4  13   26.50    3.30
  -2  -4 -13   30.20    2.90
  -2  -4 -13   28.80    2.30
  -2  -4  13   24.00    3.30
  -2  -4  13   28.10    3.30
   2  -4 -13   29.20    2.40
  -2   4 -13   14.80    3.40
  -2   4 -13   29.10    2.50
  -2   4 -13   28.00    2.80
   2  -4 -13   28.00    2.30
  -2  -4  13   29.90    3.40
  -3  -4 -13   15.80    2.10
   3  -4  13   11.50    2.00
   3  -4  13    6.80    1.80
  -3  -4 -13   14.90    1.80
  -3  -4  13   17.50    2.70
  -3  -4  13   10.60    2.00
  -3   4 -13   21.10    3.30
   3  -4 -13   16.30    1.70
  -3   4 -13   17.30    2.30
   0  -5 -13    0.50    1.00
   0  -5 -13    0.10    1.00
   0  -5  13   -0.50    2.30
   0  -5  13   -0.10    1.20
   0   5 -13   -1.00    1.00
   0  -5 -13    0.10    1.00
   1  -5  13   39.40    4.00
  -1  -5 -13   42.00    2.90
   1  -5  13   41.60    4.00
   1   5 -13   36.10    2.90
   1  -5 -13   40.90    2.80
  -1   5 -13   40.70    3.10
  -1  -5  13   32.40    4.00
  -1   5 -13   38.00    4.80
   1  -5 -13   43.40    2.80
  -1  -5  13   40.80    4.00
  -1  -5  13   36.30    3.70
   2  -5  13    6.40    1.60
  -2  -5 -13    4.50    1.50
  -2  -5 -13   11.70    1.40
   2  -5  13   14.50    2.70
   2   5 -13    5.30    1.50
  -2   5 -13    6.20    1.80
  -2   5 -13    7.60    2.30
   2  -5 -13   11.90    1.60
  -2  -5  13    6.10    2.30
  -2   5 -13    7.90    1.70
  -2  -5  13   10.60    1.90
  -2  -5  13   16.10    2.70
   0   6 -13    3.10    1.60
   0  -6 -13    5.50    1.30
   0  -6  13    2.40    1.70
   0  -6 -13    6.80    1.30
   0  -6  13    1.30    1.60
   1  -6  13   73.99    5.50
   1  -6  13   95.89    5.80
  -1  -6 -13   97.89    4.50
  -1  -6  13   87.99    5.50
  -1   6 -13   89.09    4.60
  -1  -6  13   79.99    5.60
   1  -6 -13   91.99    4.30
  -1  -6  13   79.29    5.50
  -2  -6 -13   61.79    3.00
   2  -6  13   39.70    3.70
  -2   6 -13   62.09    4.40
  -2  -6  13   44.20    3.70
   0   7 -13   20.50    2.00
   0   0 -14    2.80    1.30
   0   0  14    2.00    1.50
   0   0  14    3.20    1.40
  -1   0  14  100.69    7.00
   1   0 -14  105.19    5.30
  -1   0 -14  101.09    5.50
   1   0  14   98.49    5.70
   2   0  14    2.40    1.70
   2   0 -14    5.60    0.90
  -2   0 -14    4.10    1.50
  -2   0 -14    5.60    1.40
  -2   0  14    5.50    1.80
   3   0  14    0.40    1.00
   0  -1  14   32.50    3.60
   0   1  14   32.40    3.90
   0  -1 -14   32.90    2.80
   0   1 -14   36.20    2.90
   0  -1  14   37.10    3.90
   0  -1 -14   35.20    2.50
   1  -1  14   33.40    3.60
  -1  -1 -14   29.20    2.70
   1  -1  14   34.30    3.30
   1   1 -14   33.00    2.70
  -1   1  14   29.70    3.50
   1  -1 -14   31.80    2.20
  -1   1 -14   30.40    2.70
   1  -1 -14   28.50    2.60
  -1  -1  14   29.40    3.10
  -1  -1  14   27.50    3.40
  -2   1  14    0.40    1.30
  -2  -1 -14   -0.40    0.90
   2  -1  14    0.50    1.40
   2  -1 -14    0.10    0.90
  -2  -1  14    2.30    2.00
  -2   1 -14    1.90    1.30
  -2   1 -14   -1.20    1.30
   3  -1  14    3.70    1.70
  -3  -1 -14    2.50    1.20
  -3  -1  14    2.40    1.30
   0   2 -14   57.59    4.10
   0  -2  14   51.29    5.00
   0  -2 -14   59.29    3.50
   0  -2  14   60.49    4.50
   0  -2 -14   62.99    4.10
   1  -2  14    1.60    1.80
  -1  -2 -14    7.20    1.70
  -1  -2 -14    4.50    1.10
   1   2 -14    3.30    1.20
  -1   2  14    3.30    1.80
   1  -2  14    5.90    1.90
  -1  -2  14    1.90    2.10
   1  -2 -14    4.10    1.00
  -1   2 -14    4.30    1.70
  -1  -2  14    3.90    1.90
   1  -2 -14    4.40    1.30
  -2  -2 -14    9.20    1.60
   2  -2  14   15.60    2.50
   2  -2  14   15.60    2.40
  -2   2 -14   16.30    2.20
  -2   2 -14   17.00    2.00
   2  -2 -14   17.80    1.60
  -2  -2  14   14.50    2.00
   0  -3 -14   92.49    5.00
   0  -3  14   89.09    6.20
   0  -3  14   94.49    6.50
   0  -3 -14   98.79    4.70
   0   3 -14   97.89    5.20
   1  -3  14  113.39    6.90
   1   3 -14  100.49    5.30
  -1  -3 -14   99.49    5.00
   1  -3  14  107.29    6.30
  -1  -3 -14  108.19    5.50
  -1   3 -14  115.99    5.90
  -1  -3  14  108.29    6.30
  -1  -3  14   99.49    6.50
   1  -3 -14  112.29    5.20
  -2  -3 -14   81.69    4.20
   2  -3  14   77.59    4.90
  -2  -3 -14   59.29    3.40
   2  -3  14   72.49    4.80
  -2   3 -14   62.99    3.90
  -2  -3  14   69.89    5.00
  -2  -3  14   73.99    4.70
   2  -3 -14   79.99    3.90
   0  -4 -14    4.60    1.10
   0  -4  14    2.20    1.40
   0  -4 -14    0.60    0.90
   0   4 -14    1.60    1.20
   0  -4  14    0.80    1.60
   1  -4  14   88.89    5.70
  -1  -4 -14   88.89    4.30
   1  -4  14   96.99    5.80
   1   4 -14   83.99    4.60
  -1  -4 -14   90.59    4.70
  -1   4 -14   73.89    4.50
   1  -4 -14   97.89    4.50
  -1  -4  14   90.49    5.50
  -1  -4  14   92.89    5.80
  -2  -4 -14   50.39    3.30
   2  -4  14   51.39    3.90
   2  -4  14   60.19    4.10
   2  -4 -14   63.79    3.10
  -2  -4  14   51.29    3.70
   0  -5 -14    0.50    0.60
   0  -5  14    0.00    1.40
   0  -5  14    0.70    1.10
   0   5 -14    0.70    0.90
  -1  -5 -14   29.70    1.90
   1  -5  14   21.50    2.70
   1  -5  14   28.70    3.00
   1  -5 -14   31.00    2.20
  -1   5 -14   31.10    2.30
  -1  -5  14   28.50    3.00
   0   0 -15   -0.90    0.80
  -1   0 -15   45.20    3.10
  -1   0  15   38.30    3.50
   0   1 -15    2.90    1.10
   0  -1  15    4.20    1.50
   0  -1 -15    3.00    1.10
  -1  -1 -15   21.80    2.00
  -1   1 -15   21.40    2.00
   0   2 -15    4.70    1.20
   0   0   0    0.00    0.00
_computing_structure_solution     'SHELXT 2014/5 (Sheldrick, 2014)'
;
_shelx_hkl_checksum     7053
_shelx_res_file
;
    dan9284.res created by SHELXL-2014/7
TITL dan9284.res in P2(1)2(1)2(1)
CELL  1.54178   6.8378  11.4334  12.7595   90.000   90.000   90.000
ZERR    4.000   0.0004   0.0007   0.0008    0.000    0.000    0.000
LATT -1
SYMM 1/2-X, -Y, 1/2+Z
SYMM -X, 1/2+Y, 1/2-Z
SYMM 1/2+X, 1/2-Y, -Z
SFAC C  H  N  O
UNIT 36  52  12  16
SIZE 0.160 0.180 0.220
TEMP -173.160
ACTA
CONF
L.S. 20
BOND $H
FMAP 2
PLAN 10
EQIV $1 x+1/2, -y+3/2, -z+1
HTAB N4 O3'_$1
EQIV $2 -x+2, y+1/2, -z+1/2
HTAB N4 O2_$2
EQIV $3 -x+2, y-1/2, -z+1/2
HTAB C1' N3_$3
EQIV $4 -x+1, y-1/2, -z+1/2
HTAB C3' N3_$4
EQIV $6 -x+1, y+1/2, -z+1/2
HTAB O3' O5'_$6
HTAB O5' O2_$3
OMIT     1   0   2
OMIT    -4  11   5
WGHT    0.023400    0.311800
FVAR       0.82934
N1    3    0.836342    0.566819    0.363537    11.00000    0.01565    0.01153 =
         0.01524    0.00039    0.00083   -0.00069
N3    3    0.915127    0.759604    0.309902    11.00000    0.01663    0.01294 =
         0.01537   -0.00030   -0.00022   -0.00076
N4    3    0.860240    0.913537    0.420758    11.00000    0.02619    0.01291 =
         0.01473   -0.00082    0.00155   -0.00165
H4A   2    0.851002    0.940773    0.483584    11.00000    0.02462
H4B   2    0.912421    0.959915    0.368133    11.00000    0.04052
O2    4    0.963168    0.603595    0.201855    11.00000    0.02106    0.01460 =
         0.01488   -0.00163    0.00397   -0.00017
C2    1    0.907844    0.643918    0.288279    11.00000    0.01239    0.01441 =
         0.01498    0.00274    0.00027   -0.00068
C4    1    0.859572    0.798043    0.404306    11.00000    0.01310    0.01394 =
         0.01572   -0.00008   -0.00145    0.00008
C5    1    0.800377    0.720358    0.485170    11.00000    0.01866    0.01619 =
         0.01291   -0.00095    0.00010   -0.00009
AFIX  43
H5A   2    0.770221    0.748004    0.553497    11.00000   -1.20000
AFIX   0
C6    1    0.788707    0.605524    0.460941    11.00000    0.01669    0.01618 =
         0.01336    0.00190    0.00075   -0.00034
AFIX  43
H6    2    0.746713    0.551216    0.512601    11.00000   -1.20000
AFIX   0
C1'   1    0.814460    0.441218    0.331817    11.00000    0.01964    0.01096 =
         0.01445    0.00083    0.00251   -0.00048
AFIX  13
H1    2    0.940356    0.411741    0.301938    11.00000   -1.20000
AFIX   0
C2'   1    0.650660    0.426077    0.252018    11.00000    0.02062    0.01265 =
         0.01297   -0.00099    0.00030    0.00012
AFIX  23
H2A   2    0.677862    0.359885    0.204168    11.00000   -1.20000
H2B   2    0.632023    0.498106    0.210132    11.00000   -1.20000
AFIX   0
C3'   1    0.472521    0.401270    0.320442    11.00000    0.01797    0.01318 =
         0.01523   -0.00275   -0.00215   -0.00035
AFIX  13
H3A   2    0.373768    0.352787    0.282307    11.00000   -1.20000
AFIX   0
C4'   1    0.560927    0.334349    0.412426    11.00000    0.01492    0.01273 =
         0.01537   -0.00183    0.00176   -0.00106
AFIX  13
H4    2    0.489657    0.355744    0.478122    11.00000   -1.20000
AFIX   0
C5'   1    0.558404    0.202481    0.399461    11.00000    0.01913    0.01382 =
         0.01810   -0.00011    0.00391   -0.00066
AFIX  23
H5B   2    0.624226    0.165997    0.460346    11.00000   -1.20000
H5C   2    0.421141    0.174960    0.398492    11.00000   -1.20000
AFIX   0
O3'   4    0.387260    0.507224    0.359785    11.00000    0.02221    0.01423 =
         0.01729    0.00039    0.00078    0.00439
H3    2    0.381093    0.559345    0.302875    11.00000    0.05405
O4'   4    0.762298    0.374263    0.420002    11.00000    0.01813    0.01330 =
         0.01507    0.00317   -0.00211   -0.00218
O5'   4    0.653659    0.165704    0.305363    11.00000    0.01914    0.01560 =
         0.02144   -0.00371    0.00250   -0.00091
H5    2    0.785609    0.166816    0.316049    11.00000    0.04979
HKLF 4
REM  dan9284.res in P2(1)2(1)2(1)
REM R1 =  0.0248 for    1719 Fo > 4sig(Fo)  and  0.0257 for all    1768 data
REM    161 parameters refined using      0 restraints
END
WGHT      0.0234      0.3116
REM Highest difference peak  0.119,  deepest hole -0.180,  1-sigma level  0.040
Q1    1   0.3974  0.2180  0.1691  11.00000  0.05    0.12
Q2    1   1.0103  0.7972  0.3000  11.00000  0.05    0.12
Q3    1   0.4581  0.2555  0.2164  11.00000  0.05    0.11
Q4    1   0.7137  0.7395  0.3008  11.00000  0.05    0.11
Q5    1   0.5325  0.6649  0.4180  11.00000  0.05    0.11
Q6    1   0.6168  0.5973  0.3824  11.00000  0.05    0.11
Q7    1   0.7168  0.4383  0.2938  11.00000  0.05    0.11
Q8    1   0.4530  0.2810  0.1637  11.00000  0.05    0.11
Q9    1   0.7533  0.7635  0.3316  11.00000  0.05    0.11
Q10   1   0.4638  0.4413  0.0985  11.00000  0.05    0.11
;
_shelx_res_checksum     52923
data_global
_journal_date_recd_electronic     2021-02-24
_journal_date_accepted     2021-03-30
_journal_name_full     'Acta Crystallographica, Section C'
_journal_year     2021
_journal_volume     77
_journal_issue      5
_journal_page_first     202
_journal_page_last     208
_journal_paper_category     FA
_journal_paper_doi     10.1107/S2053229621003430
_journal_coeditor_code     VP3014
_publ_contact_author_name     'Frank Seela'
_publ_contact_author_address
;
Laboratory of Bioorganic Chemistry and Chemical Biology
Center for Nanotechnology
Heisenbergstrasse 11
48149 M\"unster
Germany
;
_publ_contact_author_email     'frank.seela@uni-osnabrueck.de'
_publ_contact_author_fax     .
_publ_contact_author_phone     .
_publ_section_title
;
The \a-<i>D</i>-anomer of 2'-deoxycytidine: crystal structure, nucleoside
conformation and Hirshfeld surface analysis
;
loop_
    _publ_author_name
    _publ_author_address
    'Budow-Busse, Simone'
;
Laboratory of Bioorganic Chemistry and Chemical Biology
Center for Nanotechnology
Heisenbergstrasse 11
48149 M\"unster
Germany
;
    'Chai, Yingying'
;
Laboratory of Bioorganic Chemistry and Chemical Biology
Center for Nanotechnology
Heisenbergstrasse 11
48149 M\"unster
Germany
;
    'M\"uller, Sebastian Lars'
;
Laboratory of Bioorganic Chemistry and Chemical Biology
Center for Nanotechnology
Heisenbergstrasse 11
48149 M\"unster
Germany
;
    'Daniliuc, Constantin'
;
Organisch-Chemisches Institut
Westf\"alische Wilhelms-Universit\"at M\"unster
Corrensstrasse 40
48149 M\"unster
Germany
;
    'Seela, Frank'
;
Laboratory of Bioorganic Chemistry and Chemical Biology
Center for Nanotechnology
Heisenbergstrasse 11
48149 M\"unster
Germany
Laboratorium f\"ur Organische und Bioorganische Chemie
Institut f\"ur Chemie neuer Materialien
Universit\"at Osnabr\"uck
Barbarastrasse 7
Osnabr\"uck 49069
Germany
;
_publ_section_synopsis
;
\a-2'-Deoxycytidine is the \a-anomeric analogue of the canonical
\b-2'-deoxycytidine and adopts conformational parameters which lie outside the
conformational range usually preferred by \a-nucleosides. The amino group at
the nucleobase shows partial double-bond character, which is supported by two
separated signals for the amino protons in the ^1^H NMR spectrum and a
relatively short C---N bond.
;
