# Supplementary material for: The α-d-anomer of 2′-de­oxy­cyti­dine: crystal structure, nucleo­side conformation and Hirshfeld surface analysis
Source: Acta Crystallogr C Struct Chem. 2021 Apr 9;77(Pt 5):202–8. doi: 10.1107/S2053229621003430 (PMC8097964; doi:10.1107/S2053229621003430)
Supplement: Supplementary file 2 [file c-77-00202-Isup2.hkl]

data_I                                                                          
_shelx_title ' dan9284.res in P2(1)2(1)2(1)'                                    
_shelx_refln_list_code          4                                               
_shelx_F_calc_maximum      124.36                                               
_exptl_crystal_F_000       480.00                                               
_reflns_d_resolution_high  0.8383                                               
                                                                                
loop_                                                                           
 _space_group_symop_operation_xyz                                               
 'x, y, z'                                                                      
 '-x+1/2, -y, z+1/2'                                                            
 '-x, y+1/2, -z+1/2'                                                            
 'x+1/2, -y+1/2, -z'                                                            
                                                                                
_cell_length_a     6.8378                                                       
_cell_length_b    11.4334                                                       
_cell_length_c    12.7595                                                       
_cell_angle_alpha  90.000                                                       
_cell_angle_beta   90.000                                                       
_cell_angle_gamma  90.000                                                       
                                                                                
_shelx_F_squared_multiplier     1.000                                           
                                                                                
loop_                                                                           
 _refln_index_h                                                                 
 _refln_index_k                                                                 
 _refln_index_l                                                                 
 _refln_F_squared_calc                                                          
 _refln_F_squared_meas                                                          
 _refln_F_squared_sigma                                                         
 _refln_observed_status                                                         
   2   0   0        236.25        213.53         5.62 o                         
   4   0   0       1207.79       1100.84        25.33 o                         
   6   0   0         10.88         11.10         1.28 o                         
   8   0   0         25.92         24.72         3.34 o                         
   1   1   0       2526.09       2256.46        31.10 o                         
   2   1   0      15465.78      13285.95       224.66 o                         
   3   1   0       1423.77       1358.43        23.23 o                         
   4   1   0         42.47         51.35         1.88 o                         
   5   1   0        342.21        339.60         4.18 o                         
   6   1   0          0.19         -0.82         0.83 o                         
   7   1   0        116.71        131.15         3.15 o                         
   8   1   0          8.21          8.32         2.09 o                         
   0   2   0          1.43         -0.40         0.40 o                         
   1   2   0       1651.76       1547.76        20.77 o                         
   2   2   0        195.32        211.12         3.71 o                         
   3   2   0       1371.39       1334.38        23.69 o                         
   4   2   0         49.47         40.98         1.85 o                         
   5   2   0        113.28        119.39         2.36 o                         
   6   2   0        199.28        204.40         3.74 o                         
   7   2   0         97.81         93.23         2.57 o                         
   8   2   0         66.20         53.53         3.71 o                         
   1   3   0         70.61         81.43         1.62 o                         
   2   3   0        381.36        368.06         6.00 o                         
   3   3   0          3.11          1.81         0.54 o                         
   4   3   0        123.38        132.40         3.92 o                         
   5   3   0        842.08        838.71         9.94 o                         
   6   3   0        150.36        157.50         2.97 o                         
   7   3   0        204.86        196.95         3.94 o                         
   0   4   0       3456.57       3332.42        62.79 o                         
   1   4   0        954.70        998.92        13.72 o                         
   2   4   0         22.19         15.61         0.93 o                         
   3   4   0         51.52         70.72         2.15 o                         
   4   4   0        725.65        695.72        10.01 o                         
   5   4   0         22.50         23.82         1.20 o                         
   6   4   0         19.28         21.65         1.18 o                         
   7   4   0        225.10        229.65         7.14 o                         
   1   5   0       3422.70       3514.73        50.16 o                         
   2   5   0        104.95        127.80         2.64 o                         
   3   5   0        215.62        214.56         3.93 o                         
   4   5   0         45.88         48.63         1.56 o                         
   5   5   0          0.11          0.29         0.59 o                         
   6   5   0         20.17         19.76         1.31 o                         
   7   5   0         10.41         10.30         1.34 o                         
   0   6   0        727.67        848.01        20.09 o                         
   1   6   0       1977.80       2074.72        30.38 o                         
   2   6   0         48.57         59.06         1.84 o                         
   3   6   0        140.07        133.65         2.62 o                         
   4   6   0        197.80        192.33         3.86 o                         
   5   6   0         83.25         91.75         2.50 o                         
   6   6   0        190.89        187.15         4.09 o                         
   7   6   0         14.16         12.57         1.18 o                         
   1   7   0        141.11        152.38         3.22 o                         
   2   7   0         14.32         13.59         0.89 o                         
   3   7   0        140.76        142.21         2.42 o                         
   4   7   0         11.94         12.66         1.08 o                         
   5   7   0        606.20        632.12        10.74 o                         
   6   7   0         42.42         50.55         2.09 o                         
   7   7   0        139.61        104.23         6.54 o                         
   0   8   0          0.84          1.29         0.60 o                         
   1   8   0         25.98         28.45         2.14 o                         
   2   8   0         39.06         39.58         1.78 o                         
   3   8   0         38.71         41.24         1.37 o                         
   4   8   0        295.58        306.26         5.82 o                         
   5   8   0        624.83        648.48        12.62 o                         
   6   8   0        650.49        696.61        20.17 o                         
   1   9   0          0.64          0.89         0.52 o                         
   2   9   0        135.57        137.47         2.67 o                         
   3   9   0        738.46        717.81        10.60 o                         
   4   9   0        295.81        317.63         6.59 o                         
   5   9   0         41.23         45.56         1.92 o                         
   6   9   0          0.52          0.29         0.96 o                         
   0  10   0        206.82        199.16         5.82 o                         
   1  10   0         20.05         13.14         0.95 o                         
   2  10   0        113.05        111.57         2.84 o                         
   3  10   0         26.11         26.54         1.55 o                         
   4  10   0         48.54         54.22         2.31 o                         
   5  10   0         58.81         59.44         2.74 o                         
   1  11   0        442.22        440.18         9.48 o                         
   2  11   0         72.18         72.62         2.62 o                         
   3  11   0          0.72          1.09         0.76 o                         
   4  11   0          0.14          0.23         0.91 o                         
   0  12   0        214.41        230.43         7.56 o                         
   1  12   0          0.05          0.39         0.60 o                         
   2  12   0        105.45         93.68         2.54 o                         
   3  12   0        195.78        189.63         7.21 o                         
   1  13   0          3.86          3.42         1.03 o                         
   2  13   0         58.60         57.47         3.23 o                         
   1   0   1         78.30         93.90         1.60 o                         
   2   0   1       5819.95       5351.26        71.06 o                         
   4   0   1       1691.95       1691.19        29.47 o                         
   5   0   1         25.77         28.42         1.05 o                         
   6   0   1         17.23         19.91         1.26 o                         
   7   0   1        155.86        160.70         3.56 o                         
   8   0   1         50.80         49.04         2.28 o                         
  -8   1   1          7.48          9.21         1.16 o                         
  -7   1   1        104.55        109.18         3.04 o                         
  -6   1   1        209.61        208.60         3.94 o                         
  -5   1   1        431.04        403.76         5.79 o                         
  -4   1   1        421.93        417.87         8.25 o                         
  -3   1   1       1234.45       1268.27        20.50 o                         
  -2   1   1       3551.08       3440.25        48.95 o                         
  -1   1   1        764.06        716.38        10.61 o                         
   0   1   1         43.57         35.72         0.71 o                         
   1   1   1        766.93        703.61        13.29 o                         
   2   1   1       3578.26       3359.29        47.82 o                         
   3   1   1       1232.39       1275.80        22.52 o                         
   4   1   1        421.41        416.80         9.88 o                         
   5   1   1        433.76        410.64         5.08 o                         
   6   1   1        210.21        211.76         3.80 o                         
   7   1   1        103.41        107.65         2.85 o                         
   8   1   1          7.03          3.88         0.94 o                         
  -8   2   1         35.04         31.16         2.43 o                         
  -7   2   1         55.89         55.94         2.09 o                         
  -6   2   1          5.12          5.07         0.94 o                         
  -5   2   1        444.90        438.04         5.75 o                         
  -4   2   1        104.88        118.74         4.14 o                         
  -3   2   1         32.03         30.74         1.22 o                         
  -2   2   1       1076.42       1076.92        16.55 o                         
  -1   2   1        277.74        282.30         4.52 o                         
   0   2   1         21.23         25.41         1.09 o                         
   1   2   1        275.06        278.00         4.84 o                         
   2   2   1       1072.69       1045.82        15.44 o                         
   3   2   1         32.18         28.27         1.73 o                         
   4   2   1        106.38        115.40         3.17 o                         
   5   2   1        449.39        440.94         5.74 o                         
   6   2   1          5.99          5.83         0.89 o                         
   7   2   1         57.24         58.67         1.80 o                         
   8   2   1         35.43         32.86         2.26 o                         
  -7   3   1        156.93        162.92         3.81 o                         
  -6   3   1         42.47         37.24         1.54 o                         
  -5   3   1        123.95        118.25         2.39 o                         
  -4   3   1        350.56        353.22         5.33 o                         
  -3   3   1        399.48        406.23         6.31 o                         
  -2   3   1         54.36         53.99         1.79 o                         
  -1   3   1        278.69        262.59         4.30 o                         
   0   3   1         44.48         66.15         1.47 o                         
   1   3   1        276.70        261.23         5.06 o                         
   2   3   1         53.95         52.54         1.57 o                         
   3   3   1        399.93        413.00         8.38 o                         
   4   3   1        354.17        352.39         5.34 o                         
   5   3   1        123.46        119.83         2.29 o                         
   6   3   1         42.05         41.07         1.51 o                         
   7   3   1        159.35        162.93         3.34 o                         
  -7   4   1         17.28         17.24         1.39 o                         
  -6   4   1         93.13         91.96         2.22 o                         
  -5   4   1         17.87         20.82         1.33 o                         
  -4   4   1        138.61        133.39         2.41 o                         
  -3   4   1         22.59         19.82         0.95 o                         
  -2   4   1        296.62        301.97         5.23 o                         
  -1   4   1        192.72        185.48         3.32 o                         
   0   4   1        952.41        909.30        11.80 o                         
   1   4   1        194.78        181.64         3.85 o                         
   2   4   1        295.77        314.63         5.75 o                         
   3   4   1         22.82         20.32         1.00 o                         
   4   4   1        138.58        131.99         2.46 o                         
   5   4   1         17.77         18.57         1.04 o                         
   6   4   1         93.21         92.49         2.21 o                         
   7   4   1         17.19         18.27         1.23 o                         
  -7   5   1          5.39          5.69         1.25 o                         
  -6   5   1        321.91        339.10         5.71 o                         
  -5   5   1         11.58          9.71         1.05 o                         
  -4   5   1        126.48        119.13         2.32 o                         
  -3   5   1        232.07        233.27         4.27 o                         
  -2   5   1        118.10        116.02         2.40 o                         
  -1   5   1        258.82        260.79         4.51 o                         
   0   5   1       3626.93       3854.74        55.16 o                         
   1   5   1        261.08        256.55         5.00 o                         
   2   5   1        119.90        115.83         2.67 o                         
   3   5   1        232.39        239.60         4.11 o                         
   4   5   1        126.28        120.39         2.69 o                         
   5   5   1         11.10          9.66         0.95 o                         
   6   5   1        321.52        331.39         5.34 o                         
   7   5   1          5.27          4.69         0.88 o                         
  -7   6   1          4.80          3.66         0.81 o                         
  -6   6   1         83.45         87.50         2.55 o                         
  -5   6   1        180.81        176.24         3.74 o                         
  -4   6   1        168.53        173.74         3.52 o                         
  -3   6   1        520.61        515.90         6.24 o                         
  -2   6   1        676.70        682.07        12.77 o                         
  -1   6   1       1672.02       1718.55        24.46 o                         
   0   6   1         85.29         98.11         2.74 o                         
   1   6   1       1676.40       1695.41        25.01 o                         
   2   6   1        670.06        681.79        11.96 o                         
   3   6   1        521.05        520.74         6.88 o                         
   4   6   1        170.12        175.75         3.96 o                         
   5   6   1        181.51        179.99         3.84 o                         
   6   6   1         82.55         87.28         2.50 o                         
   7   6   1          4.59          3.81         0.83 o                         
  -6   7   1        363.45        382.29         7.94 o                         
  -5   7   1         88.54         90.40         2.97 o                         
  -4   7   1         49.09         51.80         1.59 o                         
  -3   7   1        646.60        615.36         8.27 o                         
  -2   7   1        494.01        502.48         7.06 o                         
  -1   7   1        515.43        540.33         9.24 o                         
   0   7   1        168.76        178.34         4.32 o                         
   1   7   1        516.12        542.46         8.54 o                         
   2   7   1        492.03        495.47         6.71 o                         
   3   7   1        647.64        629.21         8.55 o                         
   4   7   1         49.60         50.12         1.99 o                         
   5   7   1         89.52         94.26         2.73 o                         
   6   7   1        366.90        379.94         8.42 o                         
  -6   8   1         54.99         57.88         2.42 o                         
  -5   8   1        248.21        257.27         5.99 o                         
  -4   8   1        484.99        471.52         8.04 o                         
  -3   8   1        170.20        166.33         3.36 o                         
  -2   8   1         32.82         30.66         1.38 o                         
  -1   8   1        111.80        104.15         2.02 o                         
   0   8   1        372.01        387.01         6.08 o                         
   1   8   1        110.74        102.31         2.03 o                         
   2   8   1         33.15         28.78         1.28 o                         
   3   8   1        170.11        163.00         3.37 o                         
   4   8   1        488.77        487.11         9.25 o                         
   5   8   1        245.79        250.68         5.33 o                         
   6   8   1         54.45         57.26         2.07 o                         
  -6   9   1        134.64        134.20        13.51 o                         
  -5   9   1         71.34         82.63         2.69 o                         
  -4   9   1        340.21        337.78         7.19 o                         
  -3   9   1        115.33        114.18         2.66 o                         
  -2   9   1        360.54        347.96         8.48 o                         
  -1   9   1         65.57         66.38         1.96 o                         
   0   9   1         90.11         95.35         2.28 o                         
   1   9   1         66.08         68.56         1.94 o                         
   2   9   1        359.92        352.22         5.82 o                         
   3   9   1        113.96        112.56         2.67 o                         
   4   9   1        337.53        340.87         7.62 o                         
   5   9   1         70.87         75.95         2.97 o                         
   6   9   1        135.79        128.34         9.55 o                         
  -5  10   1         43.98         44.31         3.13 o                         
  -4  10   1         52.72         58.72         2.44 o                         
  -3  10   1         15.86         13.13         1.47 o                         
  -2  10   1        137.35        138.51         3.09 o                         
  -1  10   1         82.57         84.38         2.49 o                         
   0  10   1          3.67          3.71         0.74 o                         
   1  10   1         79.58         79.60         1.99 o                         
   2  10   1        136.38        136.35         2.87 o                         
   3  10   1         16.34         16.36         1.18 o                         
   4  10   1         52.95         58.29         2.59 o                         
   5  10   1         44.92         45.17         2.33 o                         
  -4  11   1         98.90         95.61         3.73 o                         
  -3  11   1         58.44         59.27         1.90 o                         
  -2  11   1         21.57         24.07         1.36 o                         
  -1  11   1        166.66        149.51         3.59 o                         
   0  11   1          2.97          4.25         0.94 o                         
   1  11   1        168.15        155.76         4.11 o                         
   2  11   1         23.03         25.51         1.80 o                         
   3  11   1         59.18         60.43         2.02 o                         
   4  11   1         98.07         99.55         3.87 o                         
  -3  12   1        115.48        103.30         5.31 o                         
  -2  12   1          1.66          2.52         0.74 o                         
  -1  12   1         66.60         62.04         2.14 o                         
   0  12   1         58.21         72.47         2.33 o                         
   1  12   1         66.17         62.83         2.40 o                         
   2  12   1          1.40          1.86         0.79 o                         
   3  12   1        115.65        104.19         8.68 o                         
  -2  13   1         34.34         38.37         2.40 o                         
  -1  13   1         18.64         24.10         1.74 o                         
   0  13   1          0.84          1.79         0.78 o                         
   1  13   1         18.99         21.47         3.18 o                         
   2  13   1         35.11         41.65         2.75 o                         
   0   0   2       2237.72       2094.49        74.96 o                         
   2   0   2       3025.98       2900.37        38.75 o                         
   3   0   2          0.55          1.54         0.75 o                         
   4   0   2        727.12        738.44        17.14 o                         
   5   0   2        100.41         85.07         1.70 o                         
   6   0   2         68.37         64.70         2.18 o                         
   7   0   2         19.30         20.35         1.88 o                         
   8   0   2          0.02          0.16         0.69 o                         
  -8   1   2          4.00          2.49         0.87 o                         
  -7   1   2         21.89         19.33         1.61 o                         
  -6   1   2        126.54        130.36         3.24 o                         
  -5   1   2        294.70        286.95         4.00 o                         
  -4   1   2        227.43        218.07         4.44 o                         
  -3   1   2       1118.22       1134.30        17.16 o                         
  -2   1   2        654.48        696.86        10.58 o                         
  -1   1   2       6486.38       5711.49        77.37 o                         
   0   1   2       4076.64       3792.28        57.83 o                         
   1   1   2       6499.24       5841.16        89.12 o                         
   2   1   2        650.66        672.72        16.89 o                         
   3   1   2       1113.93       1090.89        21.93 o                         
   4   1   2        228.78        218.81         5.58 o                         
   5   1   2        297.37        285.45         4.55 o                         
   6   1   2        123.73        127.73         2.62 o                         
   7   1   2         22.43         24.70         2.21 o                         
   8   1   2          3.64          4.88         0.90 o                         
  -7   2   2        103.39        102.95         2.87 o                         
  -6   2   2         74.27         75.04         2.18 o                         
  -5   2   2        166.94        172.65         3.08 o                         
  -4   2   2         40.84         42.17         1.34 o                         
  -3   2   2       2081.30       2146.46        29.26 o                         
  -2   2   2        777.82        797.04        12.04 o                         
  -1   2   2       2106.76       2050.69        27.52 o                         
   0   2   2        965.67        893.97        17.22 o                         
   1   2   2       2100.88       2033.68        31.60 o                         
   2   2   2        775.88        746.52        11.23 o                         
   3   2   2       2091.40       2032.98        39.41 o                         
   4   2   2         41.03         45.31         1.51 o                         
   5   2   2        168.09        171.18         2.91 o                         
   6   2   2         75.33         78.74         2.11 o                         
   7   2   2        105.89        103.59         2.56 o                         
  -7   3   2        160.01        166.85         4.00 o                         
  -6   3   2        169.76        169.40         3.47 o                         
  -5   3   2         41.96         44.21         1.65 o                         
  -4   3   2       1036.44       1001.07        11.93 o                         
  -3   3   2        498.04        482.84         7.39 o                         
  -2   3   2         47.93         48.31         1.54 o                         
  -1   3   2       1140.13       1182.38        17.35 o                         
   0   3   2       1896.93       1924.56        29.97 o                         
   1   3   2       1138.53       1154.31        19.92 o                         
   2   3   2         46.82         44.10         1.09 o                         
   3   3   2        500.36        481.67        12.30 o                         
   4   3   2       1032.77       1005.51        11.98 o                         
   5   3   2         42.54         43.08         1.36 o                         
   6   3   2        172.45        171.98         3.42 o                         
   7   3   2        161.69        179.76         3.56 o                         
  -7   4   2        245.50        259.90         7.69 o                         
  -6   4   2        230.26        237.99         4.24 o                         
  -5   4   2         79.48         80.98         2.15 o                         
  -4   4   2        130.39        138.06         2.38 o                         
  -3   4   2        212.23        217.19         3.69 o                         
  -2   4   2        535.16        543.41         8.09 o                         
  -1   4   2       2294.57       2392.67        34.46 o                         
   0   4   2        181.14        178.14         3.34 o                         
   1   4   2       2293.83       2271.36        58.92 o                         
   2   4   2        534.90        543.84         9.24 o                         
   3   4   2        213.03        220.85         6.67 o                         
   4   4   2        130.55        141.03         2.69 o                         
   5   4   2         80.09         83.47         2.09 o                         
   6   4   2        232.11        240.60         4.24 o                         
   7   4   2        246.74        260.07         4.45 o                         
  -7   5   2         33.80         33.82         2.00 o                         
  -6   5   2         15.94         14.00         1.36 o                         
  -5   5   2         92.59         95.10         2.48 o                         
  -4   5   2        277.69        265.10         3.97 o                         
  -3   5   2        397.81        387.89         5.79 o                         
  -2   5   2        319.91        304.22         4.64 o                         
  -1   5   2        267.66        288.32         5.00 o                         
   0   5   2        659.40        682.76         9.22 o                         
   1   5   2        266.57        279.56         4.85 o                         
   2   5   2        320.98        323.25         5.94 o                         
   3   5   2        396.60        387.76         5.97 o                         
   4   5   2        278.94        271.01         4.51 o                         
   5   5   2         93.01         91.61         2.32 o                         
   6   5   2         15.81         16.04         1.34 o                         
   7   5   2         35.08         32.09         1.68 o                         
  -7   6   2         98.82         96.93         4.10 o                         
  -6   6   2          5.81          6.30         0.99 o                         
  -5   6   2        306.07        297.57         5.48 o                         
  -4   6   2         81.15         77.92         1.98 o                         
  -3   6   2          9.83         12.62         0.72 o                         
  -2   6   2        786.20        793.39        11.54 o                         
  -1   6   2        700.07        779.23        11.43 o                         
   0   6   2         17.80         24.56         1.36 o                         
   1   6   2        698.90        774.31        11.08 o                         
   2   6   2        792.04        820.78        13.36 o                         
   3   6   2         10.28         13.68         0.94 o                         
   4   6   2         81.74         84.17         2.35 o                         
   5   6   2        306.82        290.64         4.84 o                         
   6   6   2          6.13          7.63         0.97 o                         
   7   6   2        100.11         99.84         5.32 o                         
  -6   7   2        370.25        375.93         7.88 o                         
  -5   7   2        120.69        124.72         3.32 o                         
  -4   7   2        343.40        356.01         6.46 o                         
  -3   7   2          8.86         11.38         0.82 o                         
  -2   7   2        151.67        154.72         3.11 o                         
  -1   7   2        277.17        284.91         4.70 o                         
   0   7   2        759.80        731.81        12.98 o                         
   1   7   2        277.90        281.77         4.83 o                         
   2   7   2        152.23        156.54         2.56 o                         
   3   7   2          8.78         10.58         0.95 o                         
   4   7   2        345.29        357.62         6.78 o                         
   5   7   2        123.50        121.96         3.28 o                         
   6   7   2        375.01        379.86         9.37 o                         
  -6   8   2         82.42         86.34         3.01 o                         
  -5   8   2        274.73        278.71         7.55 o                         
  -4   8   2        601.48        598.24         9.78 o                         
  -3   8   2        438.15        428.96         6.65 o                         
  -2   8   2        978.17        965.61        15.66 o                         
  -1   8   2        638.21        635.52         9.37 o                         
   0   8   2          0.00          0.44         0.39 o                         
   1   8   2        633.64        616.42         7.82 o                         
   2   8   2        981.55        939.60        14.57 o                         
   3   8   2        442.12        434.74         7.45 o                         
   4   8   2        601.43        601.67        12.20 o                         
   5   8   2        275.90        285.10         5.97 o                         
   6   8   2         82.66         81.70         2.82 o                         
  -6   9   2          8.50          5.53         1.91 o                         
  -5   9   2         10.61         10.23         1.64 o                         
  -4   9   2         42.93         41.48         1.91 o                         
  -3   9   2        300.07        305.14         5.05 o                         
  -2   9   2        276.58        270.45         4.75 o                         
  -1   9   2        347.90        354.02         6.60 o                         
   0   9   2         13.42         12.83         1.02 o                         
   1   9   2        349.29        354.59         5.88 o                         
   2   9   2        278.86        278.67         5.18 o                         
   3   9   2        300.51        305.09         6.14 o                         
   4   9   2         43.72         41.92         2.26 o                         
   5   9   2         10.29         12.43         1.13 o                         
   6   9   2          8.81          7.68         1.89 o                         
  -5  10   2         14.57         13.15         2.43 o                         
  -4  10   2        188.94        190.89         5.64 o                         
  -3  10   2        174.03        173.63         5.33 o                         
  -2  10   2        207.17        214.03         5.33 o                         
  -1  10   2         86.87         83.11         2.26 o                         
   0  10   2        193.75        188.18         3.56 o                         
   1  10   2         87.91         86.93         2.32 o                         
   2  10   2        205.61        219.63         5.25 o                         
   3  10   2        170.95        165.19         4.27 o                         
   4  10   2        187.60        195.49         5.51 o                         
   5  10   2         14.93         19.80         1.68 o                         
  -4  11   2         41.60         43.09         2.55 o                         
  -3  11   2         24.88         24.45         1.31 o                         
  -2  11   2        296.25        283.46         5.79 o                         
  -1  11   2         99.33        105.95         3.17 o                         
   0  11   2         42.30         36.46         2.29 o                         
   1  11   2         98.38        100.98         2.83 o                         
   2  11   2        297.28        276.32         6.75 o                         
   3  11   2         24.22         25.61         2.01 o                         
   4  11   2         43.23         45.56         3.89 o                         
  -3  12   2         72.06         74.98         3.85 o                         
  -2  12   2         53.20         54.70         2.09 o                         
  -1  12   2         64.49         67.97         1.98 o                         
   0  12   2        319.99        307.06         6.86 o                         
   1  12   2         64.73         72.24         2.83 o                         
   2  12   2         53.87         53.51         1.91 o                         
   3  12   2         72.50         69.52         3.41 o                         
  -2  13   2         62.63         67.33         2.58 o                         
  -1  13   2         13.83         11.66         1.28 o                         
   0  13   2         60.55         68.52         2.69 o                         
   1  13   2         13.58         12.00         1.58 o                         
   2  13   2         63.50         62.92         3.06 o                         
   1   0   3        289.16        287.15         4.28 o                         
   2   0   3       1538.42       1387.85        31.49 o                         
   3   0   3       5240.05       5238.39        98.60 o                         
   4   0   3        218.16        219.74         3.81 o                         
   5   0   3        494.94        491.49         6.62 o                         
   6   0   3        220.23        217.09         4.38 o                         
   7   0   3        531.33        528.91        10.13 o                         
  -7   1   3         29.46         26.20         1.72 o                         
  -6   1   3        215.98        208.89         4.18 o                         
  -5   1   3       1767.29       1757.97        20.21 o                         
  -4   1   3        676.99        658.79         8.08 o                         
  -3   1   3       1050.77       1055.27        15.90 o                         
  -2   1   3        242.09        224.71         3.76 o                         
  -1   1   3        498.39        500.56         7.15 o                         
   0   1   3       1784.66       1704.58        24.35 o                         
   1   1   3        494.26        499.52         6.67 o                         
   2   1   3        242.17        225.31         3.92 o                         
   3   1   3       1056.40       1093.53        19.47 o                         
   4   1   3        678.28        653.19         8.98 o                         
   5   1   3       1762.85       1742.16        20.09 o                         
   6   1   3        216.91        217.46         3.67 o                         
   7   1   3         29.42         29.06         1.42 o                         
  -7   2   3         53.12         51.56         1.98 o                         
  -6   2   3         99.91         95.21         2.93 o                         
  -5   2   3        171.06        172.07         3.17 o                         
  -4   2   3        476.23        465.30         5.75 o                         
  -3   2   3        125.53        124.80         2.24 o                         
  -2   2   3       1037.03       1052.07        14.72 o                         
  -1   2   3        615.85        581.09         8.27 o                         
   0   2   3       2738.62       2527.05        30.10 o                         
   1   2   3        620.62        598.29        10.69 o                         
   2   2   3       1042.53       1030.00        16.58 o                         
   3   2   3        124.79        127.06         3.15 o                         
   4   2   3        479.64        478.71         6.37 o                         
   5   2   3        172.59        171.63         3.02 o                         
   6   2   3        102.56         98.30         2.34 o                         
   7   2   3         53.30         55.36         1.81 o                         
  -7   3   3         47.30         48.69         1.94 o                         
  -6   3   3        162.16        159.21         4.13 o                         
  -5   3   3        686.20        681.30         9.53 o                         
  -4   3   3        182.82        186.70         2.73 o                         
  -3   3   3        254.91        264.09         4.31 o                         
  -2   3   3       2146.36       2201.74        43.17 o                         
  -1   3   3        598.40        611.60         9.41 o                         
   0   3   3       1471.69       1571.78        24.72 o                         
   1   3   3        592.56        598.50        12.11 o                         
   2   3   3       2150.27       2199.54        34.35 o                         
   3   3   3        259.02        268.11         7.59 o                         
   4   3   3        183.40        189.50         3.01 o                         
   5   3   3        689.70        693.24         9.95 o                         
   6   3   3        162.89        165.82         3.31 o                         
   7   3   3         46.59         48.17         1.90 o                         
  -7   4   3          0.10         -0.34         0.88 o                         
  -6   4   3         90.85         96.16         2.58 o                         
  -5   4   3         10.03         10.95         1.26 o                         
  -4   4   3        199.23        198.12         3.08 o                         
  -3   4   3        554.57        553.97         8.04 o                         
  -2   4   3        961.30        967.42        16.25 o                         
  -1   4   3        185.91        174.96         3.33 o                         
   0   4   3        641.45        678.58        11.40 o                         
   1   4   3        184.90        175.18         4.78 o                         
   2   4   3        964.61       1003.81        19.58 o                         
   3   4   3        552.56        567.68        26.15 o                         
   4   4   3        200.56        205.79         3.52 o                         
   5   4   3         10.04         10.86         0.98 o                         
   6   4   3         90.98        102.93         2.64 o                         
   7   4   3          0.13         -0.56         0.56 o                         
  -7   5   3          0.48         -0.13         0.85 o                         
  -6   5   3          8.18          5.63         1.12 o                         
  -5   5   3        155.82        158.21         3.57 o                         
  -4   5   3        684.03        677.91        10.03 o                         
  -3   5   3        678.58        661.71         8.24 o                         
  -2   5   3         77.82         77.96         1.78 o                         
  -1   5   3        791.86        860.82        12.30 o                         
   0   5   3        220.03        231.11         3.36 o                         
   1   5   3        792.55        828.55        13.79 o                         
   2   5   3         79.12         79.22         1.64 o                         
   3   5   3        686.07        670.36         9.58 o                         
   4   5   3        685.86        687.22        10.06 o                         
   5   5   3        154.16        154.12         3.35 o                         
   6   5   3          7.80          6.68         0.95 o                         
   7   5   3          0.46          0.57         0.70 o                         
  -7   6   3          8.19          6.52         1.41 o                         
  -6   6   3        117.11        119.41         3.40 o                         
  -5   6   3         29.61         30.99         1.69 o                         
  -4   6   3        106.94        106.88         2.48 o                         
  -3   6   3        243.00        241.10         3.36 o                         
  -2   6   3         38.32         40.85         1.26 o                         
  -1   6   3        665.92        730.46        10.85 o                         
   0   6   3       1214.69       1248.73        17.56 o                         
   1   6   3        666.11        712.74        12.26 o                         
   2   6   3         39.42         40.78         1.05 o                         
   3   6   3        243.54        237.50         4.37 o                         
   4   6   3        105.61        108.90         2.64 o                         
   5   6   3         29.56         34.36         1.79 o                         
   6   6   3        118.00        120.44         2.76 o                         
   7   6   3          8.40          6.09         1.28 o                         
  -6   7   3         49.93         53.75         2.17 o                         
  -5   7   3          1.50          2.18         0.94 o                         
  -4   7   3        221.98        221.80         4.18 o                         
  -3   7   3         80.89         76.17         1.82 o                         
  -2   7   3        160.67        170.04         3.24 o                         
  -1   7   3         39.98         41.16         1.26 o                         
   0   7   3         71.95         72.11         1.61 o                         
   1   7   3         39.21         41.66         1.01 o                         
   2   7   3        162.84        173.95         2.85 o                         
   3   7   3         80.94         77.19         2.07 o                         
   4   7   3        223.76        228.45         4.50 o                         
   5   7   3          1.38          2.05         0.87 o                         
   6   7   3         49.62         53.33         1.91 o                         
  -6   8   3        133.97        139.57         3.46 o                         
  -5   8   3         73.46         76.52         2.47 o                         
  -4   8   3        315.07        312.40         5.73 o                         
  -3   8   3        276.35        277.42         4.43 o                         
  -2   8   3         44.66         43.35         1.49 o                         
  -1   8   3        515.42        505.34         7.22 o                         
   0   8   3        180.25        179.99         3.13 o                         
   1   8   3        517.70        507.94         6.62 o                         
   2   8   3         45.82         44.11         1.37 o                         
   3   8   3        278.37        285.37         5.80 o                         
   4   8   3        316.46        319.53         7.35 o                         
   5   8   3         73.98         78.08         2.88 o                         
   6   8   3        135.93        145.34         4.60 o                         
  -5   9   3        265.06        278.33         6.09 o                         
  -4   9   3         14.59         12.93         1.55 o                         
  -3   9   3        386.27        398.07         8.34 o                         
  -2   9   3        234.69        235.19         4.16 o                         
  -1   9   3       1851.51       1856.63        27.16 o                         
   0   9   3        477.20        481.53         8.87 o                         
   1   9   3       1856.43       1800.72        24.88 o                         
   2   9   3        235.21        230.11         4.78 o                         
   3   9   3        383.90        398.35         8.53 o                         
   4   9   3         14.65         14.84         1.50 o                         
   5   9   3        266.16        283.05         6.37 o                         
  -5  10   3         34.52         37.10         1.92 o                         
  -4  10   3         40.36         41.39         1.67 o                         
  -3  10   3         79.57         78.08         2.22 o                         
  -2  10   3        152.25        153.43         3.79 o                         
  -1  10   3        236.85        237.75         4.69 o                         
   0  10   3          1.83          6.32         0.80 o                         
   1  10   3        233.37        234.57         4.54 o                         
   2  10   3        149.60        151.61         4.44 o                         
   3  10   3         81.29         82.43         3.24 o                         
   4  10   3         38.71         41.00         2.02 o                         
   5  10   3         34.22         32.87         2.20 o                         
  -4  11   3         44.70         51.19         3.90 o                         
  -3  11   3         15.24         16.98         1.58 o                         
  -2  11   3         88.48         91.57         2.61 o                         
  -1  11   3        172.69        171.84         4.17 o                         
   0  11   3         98.63         83.19         2.39 o                         
   1  11   3        170.37        166.96         4.18 o                         
   2  11   3         88.80         92.79         4.86 o                         
   3  11   3         15.26         21.37         2.00 o                         
   4  11   3         44.46         47.17         2.84 o                         
  -3  12   3         33.54         31.59         2.18 o                         
  -2  12   3         23.28         20.02         1.10 o                         
  -1  12   3          4.35          4.53         0.68 o                         
   0  12   3         17.55          8.23         1.07 o                         
   1  12   3          4.26          4.87         1.02 o                         
   2  12   3         22.68         17.95         3.07 o                         
   3  12   3         33.74         31.90         2.71 o                         
  -1  13   3         14.43         17.10         1.74 o                         
   0  13   3         34.49         40.78         2.47 o                         
   1  13   3         14.13          5.38         2.91 o                         
   0   0   4       1086.81       1008.11        19.63 o                         
   1   0   4        888.58        870.26        13.96 o                         
   2   0   4         86.84         92.84         2.52 o                         
   3   0   4          0.42          0.85         0.97 o                         
   4   0   4        219.17        204.30         3.10 o                         
   5   0   4        633.87        618.57         8.34 o                         
   6   0   4          8.17          9.95         1.18 o                         
   7   0   4         20.68         13.95         1.36 o                         
  -7   1   4         46.46         48.26         2.05 o                         
  -6   1   4         96.68         93.30         2.45 o                         
  -5   1   4         88.13         92.14         2.22 o                         
  -4   1   4        812.82        771.40         8.93 o                         
  -3   1   4        614.42        586.49         9.95 o                         
  -2   1   4        117.01        119.24         3.72 o                         
  -1   1   4        375.78        376.55         6.01 o                         
   0   1   4         71.20         54.81         1.29 o                         
   1   1   4        377.69        368.81         5.07 o                         
   2   1   4        117.01        118.83         2.90 o                         
   3   1   4        608.10        586.34        12.19 o                         
   4   1   4        807.97        761.21         9.63 o                         
   5   1   4         87.78         89.13         2.03 o                         
   6   1   4         96.98         95.09         2.47 o                         
   7   1   4         46.69         49.58         1.70 o                         
  -7   2   4         67.92         72.72         3.40 o                         
  -6   2   4        428.54        425.47         7.54 o                         
  -5   2   4          3.97          3.71         0.78 o                         
  -4   2   4        116.19        112.87         2.00 o                         
  -3   2   4        498.87        499.65         6.82 o                         
  -2   2   4        366.02        388.26         6.52 o                         
  -1   2   4        864.20        870.89        14.08 o                         
   0   2   4        499.20        574.09         8.24 o                         
   1   2   4        859.16        791.65        16.41 o                         
   2   2   4        368.33        393.52         8.44 o                         
   3   2   4        503.58        505.76        13.84 o                         
   4   2   4        116.09        111.95         2.24 o                         
   5   2   4          4.11          4.46         0.79 o                         
   6   2   4        428.01        445.36         7.87 o                         
   7   2   4         68.50         73.49         2.20 o                         
  -7   3   4         87.83         86.74         3.08 o                         
  -6   3   4         21.22         27.27         1.96 o                         
  -5   3   4          4.79          7.70         1.04 o                         
  -4   3   4         96.32        104.47         2.08 o                         
  -3   3   4        114.47        111.51         2.36 o                         
  -2   3   4        538.95        550.99         7.74 o                         
  -1   3   4        551.23        574.83         9.72 o                         
   0   3   4       2440.81       2481.20        33.30 o                         
   1   3   4        555.86        566.85        10.51 o                         
   2   3   4        541.94        562.15        13.44 o                         
   3   3   4        112.85        117.62         4.35 o                         
   4   3   4         97.86        108.67         2.22 o                         
   5   3   4          5.00          7.02         0.81 o                         
   6   3   4         21.58         26.58         1.50 o                         
   7   3   4         89.26         82.46         2.40 o                         
  -7   4   4         12.62         16.67         2.13 o                         
  -6   4   4        153.60        153.80         5.59 o                         
  -5   4   4        641.97        629.18        10.00 o                         
  -4   4   4        303.91        304.03         4.64 o                         
  -3   4   4         27.10         36.20         1.08 o                         
  -2   4   4        323.66        322.54         4.96 o                         
  -1   4   4        588.38        624.96         9.18 o                         
   0   4   4        450.06        473.24         7.00 o                         
   1   4   4        585.35        592.72        11.19 o                         
   2   4   4        325.89        316.44         9.94 o                         
   3   4   4         27.16         34.03         1.44 o                         
   4   4   4        305.72        309.38         4.59 o                         
   5   4   4        642.63        637.31         8.64 o                         
   6   4   4        154.12        168.03         3.73 o                         
   7   4   4         12.54         13.01         2.00 o                         
  -7   5   4         48.93         54.43         2.66 o                         
  -6   5   4        117.25        113.27         3.24 o                         
  -5   5   4         56.40         53.52         2.01 o                         
  -4   5   4        203.57        192.69         3.54 o                         
  -3   5   4        575.47        566.69         6.38 o                         
  -2   5   4         65.15         78.89         1.84 o                         
  -1   5   4        299.99        311.36         5.12 o                         
   0   5   4         29.44         22.70         1.07 o                         
   1   5   4        299.19        303.52         6.64 o                         
   2   5   4         66.70         79.99         4.96 o                         
   3   5   4        575.39        569.95         8.10 o                         
   4   5   4        205.53        200.69         3.53 o                         
   5   5   4         56.43         56.28         2.18 o                         
   6   5   4        118.22        123.22         3.13 o                         
   7   5   4         48.03         49.83         2.88 o                         
  -7   6   4         37.75         38.21         4.22 o                         
  -6   6   4         48.64         46.92         2.01 o                         
  -5   6   4         26.64         30.83         1.73 o                         
  -4   6   4         61.16         59.94         1.82 o                         
  -3   6   4         27.08         30.39         1.06 o                         
  -2   6   4         47.34         46.52         1.36 o                         
  -1   6   4        134.90        126.28         2.34 o                         
   0   6   4        328.91        308.77         5.14 o                         
   1   6   4        136.76        127.17         2.91 o                         
   2   6   4         46.83         43.49         0.97 o                         
   3   6   4         26.88         30.93         1.68 o                         
   4   6   4         61.48         60.52         1.85 o                         
   5   6   4         26.14         29.22         2.63 o                         
   6   6   4         48.91         44.07         1.59 o                         
   7   6   4         37.87         52.49         5.23 o                         
  -6   7   4        170.12        169.08         4.46 o                         
  -5   7   4         83.91         84.92         2.66 o                         
  -4   7   4         29.26         30.49         1.50 o                         
  -3   7   4        109.73        105.84         2.16 o                         
  -2   7   4        323.96        310.74         4.60 o                         
  -1   7   4         61.91         61.60         2.06 o                         
   0   7   4        825.62        851.22        10.90 o                         
   1   7   4         60.52         60.40         1.69 o                         
   2   7   4        326.34        315.21         5.00 o                         
   3   7   4        111.57        111.66         2.69 o                         
   4   7   4         29.06         29.32         2.61 o                         
   5   7   4         84.46         87.97         2.74 o                         
   6   7   4        170.37        164.35         3.49 o                         
  -6   8   4        187.33        187.50         7.72 o                         
  -5   8   4         52.27         54.10         2.04 o                         
  -4   8   4        123.14        118.44         3.08 o                         
  -3   8   4        459.88        444.11         6.31 o                         
  -2   8   4         42.86         47.04         1.53 o                         
  -1   8   4        372.06        363.70         5.87 o                         
   0   8   4         75.39         72.86         1.83 o                         
   1   8   4        374.66        370.04         5.38 o                         
   2   8   4         42.91         48.93         1.49 o                         
   3   8   4        462.15        466.97         7.99 o                         
   4   8   4        123.88        120.73         3.70 o                         
   5   8   4         53.14         58.07         2.46 o                         
   6   8   4        188.98        169.17         5.58 o                         
  -5   9   4         60.03         58.66         2.43 o                         
  -4   9   4        139.17        138.91         2.94 o                         
  -3   9   4        185.81        179.66         3.50 o                         
  -2   9   4        187.97        185.48         3.54 o                         
  -1   9   4        816.66        794.00        11.52 o                         
   0   9   4         72.37         76.91         2.04 o                         
   1   9   4        817.49        780.94        12.28 o                         
   2   9   4        188.73        184.07         3.78 o                         
   3   9   4        188.31        185.44         4.88 o                         
   4   9   4        141.46        143.13         4.38 o                         
   5   9   4         58.69         58.14         3.17 o                         
  -5  10   4          8.26          5.45         1.10 o                         
  -4  10   4        140.18        140.13         3.49 o                         
  -3  10   4        283.38        268.71         5.40 o                         
  -2  10   4         65.27         62.81         1.90 o                         
  -1  10   4        857.85        835.97        15.21 o                         
   0  10   4         70.26         84.25         2.67 o                         
   1  10   4        859.22        853.30        14.56 o                         
   2  10   4         66.07         60.83         2.39 o                         
   3  10   4        282.43        272.78         7.62 o                         
   4  10   4        142.68        147.01         4.77 o                         
   5  10   4          8.26         11.74         4.43 o                         
  -4  11   4         16.20         18.55         6.11 o                         
  -3  11   4         55.42         53.47         2.15 o                         
  -2  11   4         42.63         45.97         1.69 o                         
  -1  11   4        216.88        192.11         4.10 o                         
   0  11   4         30.47         34.80         1.83 o                         
   1  11   4        217.13        191.03         4.55 o                         
   2  11   4         41.21         42.26         3.13 o                         
   3  11   4         54.83         52.93         2.70 o                         
   4  11   4         16.06         13.39         4.56 o                         
  -3  12   4         28.41         28.50         4.07 o                         
  -2  12   4          3.49          4.66         1.18 o                         
  -1  12   4        101.10        104.38         2.74 o                         
   0  12   4          0.01          0.12         0.73 o                         
   1  12   4        100.33        108.65         3.32 o                         
   2  12   4          3.38          2.76         1.13 o                         
   3  12   4         28.04         27.08         2.21 o                         
  -1  13   4         14.11         16.62         1.77 o                         
   0  13   4         13.27         10.15         1.82 o                         
   1  13   4         13.61          5.38         2.18 o                         
   1   0   5         85.40         86.70         4.17 o                         
   2   0   5          9.43         12.87         1.03 o                         
   3   0   5         15.21         19.14         1.59 o                         
   4   0   5        666.99        657.40         7.96 o                         
   5   0   5          5.92          7.00         0.90 o                         
   6   0   5        433.45        420.76         7.25 o                         
   7   0   5         23.87         22.60         2.33 o                         
  -7   1   5          3.28          3.33         1.09 o                         
  -6   1   5       1047.32       1032.01        16.32 o                         
  -5   1   5        161.11        165.07         3.08 o                         
  -4   1   5        215.04        206.52         3.16 o                         
  -3   1   5       1088.26       1094.17        17.86 o                         
  -2   1   5       2133.92       2172.84        33.90 o                         
  -1   1   5          6.71          7.86         0.86 o                         
   0   1   5        168.40        173.85         3.58 o                         
   1   1   5          6.60          7.88         0.96 o                         
   2   1   5       2140.10       2141.37        57.96 o                         
   3   1   5       1084.05       1080.81        21.56 o                         
   4   1   5        216.60        206.15         3.17 o                         
   5   1   5        161.22        162.44         3.04 o                         
   6   1   5       1050.95       1020.86        15.28 o                         
   7   1   5          3.14          3.78         0.76 o                         
  -7   2   5         90.24         86.91         2.79 o                         
  -6   2   5         91.63         93.70         3.36 o                         
  -5   2   5        273.80        265.80         4.55 o                         
  -4   2   5        541.40        536.45         6.91 o                         
  -3   2   5        147.08        162.46         3.31 o                         
  -2   2   5        520.30        538.10         8.58 o                         
  -1   2   5       2614.42       2708.46        58.79 o                         
   0   2   5        405.12        440.99         7.67 o                         
   1   2   5       2620.70       2783.18        52.76 o                         
   2   2   5        522.49        592.08        17.03 o                         
   3   2   5        150.26        173.15         4.95 o                         
   4   2   5        539.11        559.13         8.53 o                         
   5   2   5        271.64        272.54         4.79 o                         
   6   2   5         91.97         95.83         2.33 o                         
   7   2   5         89.37         87.82         2.65 o                         
  -7   3   5         52.15         54.00         2.34 o                         
  -6   3   5         57.43         54.73         2.59 o                         
  -5   3   5         24.26         24.24         1.85 o                         
  -4   3   5         57.92         55.33         1.56 o                         
  -3   3   5        636.80        628.33         8.13 o                         
  -2   3   5       1628.47       1670.42        23.08 o                         
  -1   3   5         72.42         84.50         2.53 o                         
   0   3   5       3039.86       3305.27        51.20 o                         
   1   3   5         73.28         83.06         2.63 o                         
   2   3   5       1629.88       1706.38        46.15 o                         
   3   3   5        640.87        645.99        10.51 o                         
   4   3   5         59.05         58.48         1.64 o                         
   5   3   5         24.05         26.77         1.30 o                         
   6   3   5         57.82         49.02         1.82 o                         
   7   3   5         51.00         57.43         2.06 o                         
  -7   4   5         71.30         68.56         5.94 o                         
  -6   4   5         65.71         67.35         2.74 o                         
  -5   4   5        222.03        222.17         5.19 o                         
  -4   4   5        311.84        311.16         5.16 o                         
  -3   4   5         30.05         34.21         1.21 o                         
  -2   4   5        239.92        235.98         4.06 o                         
  -1   4   5        955.07       1028.99        16.86 o                         
   0   4   5        167.01        196.35         3.79 o                         
   1   4   5        952.26        992.76        22.89 o                         
   2   4   5        241.58        245.82        10.03 o                         
   3   4   5         30.24         34.72         1.48 o                         
   4   4   5        313.11        313.45         5.31 o                         
   5   4   5        220.08        222.28         3.95 o                         
   6   4   5         64.82         70.90         2.37 o                         
   7   4   5         72.09         73.66         3.48 o                         
  -7   5   5         51.75         35.44         4.36 o                         
  -6   5   5         37.67         37.03         2.22 o                         
  -5   5   5        169.20        170.04         4.05 o                         
  -4   5   5         49.30         45.52         1.67 o                         
  -3   5   5         64.00         65.28         1.61 o                         
  -2   5   5         14.18         16.36         0.88 o                         
  -1   5   5        505.14        514.00         7.58 o                         
   0   5   5         52.70         64.13         1.88 o                         
   1   5   5        507.00        492.82        20.21 o                         
   2   5   5         15.01         19.11         1.10 o                         
   3   5   5         64.62         66.05         2.02 o                         
   4   5   5         50.19         47.05         1.63 o                         
   5   5   5        169.79        171.63         3.87 o                         
   6   5   5         37.05         34.93         1.67 o                         
   7   5   5         50.49         41.11         1.85 o                         
  -6   6   5         17.34         16.71         2.34 o                         
  -5   6   5        174.03        177.04         4.34 o                         
  -4   6   5        189.36        182.88         3.90 o                         
  -3   6   5        323.41        317.20         6.30 o                         
  -2   6   5         91.36         94.28         1.86 o                         
  -1   6   5        268.77        274.56         3.72 o                         
   0   6   5         20.30         24.46         0.96 o                         
   1   6   5        267.57        274.38         4.72 o                         
   2   6   5         92.05         96.15         2.24 o                         
   3   6   5        328.53        323.16         5.54 o                         
   4   6   5        188.42        185.74         3.46 o                         
   5   6   5        175.57        186.36         4.35 o                         
   6   6   5         16.86         19.05         1.70 o                         
  -6   7   5          0.19          0.33         1.01 o                         
  -5   7   5        172.67        165.64         4.08 o                         
  -4   7   5        282.02        265.48         5.16 o                         
  -3   7   5        135.51        131.38         2.92 o                         
  -2   7   5       1015.35        976.28        13.93 o                         
  -1   7   5        325.60        331.72         5.00 o                         
   0   7   5          9.85          9.68         0.73 o                         
   1   7   5        327.76        328.80         5.10 o                         
   2   7   5       1023.23        984.87        13.47 o                         
   3   7   5        135.50        132.97         3.17 o                         
   4   7   5        281.50        273.99         5.46 o                         
   5   7   5        171.60        171.51         4.20 o                         
   6   7   5          0.13          0.92         1.01 o                         
  -6   8   5        163.96        168.01         6.36 o                         
  -5   8   5        151.61        154.96         4.43 o                         
  -4   8   5        116.43        118.05         2.90 o                         
  -3   8   5        758.01        738.52        11.08 o                         
  -2   8   5        120.77        118.80         2.52 o                         
  -1   8   5        296.33        299.17         5.06 o                         
   0   8   5         54.37         53.90         1.61 o                         
   1   8   5        294.04        298.65         4.82 o                         
   2   8   5        121.10        121.84         3.28 o                         
   3   8   5        757.54        750.07        11.60 o                         
   4   8   5        117.48        126.28         3.75 o                         
   5   8   5        150.70        152.32         4.40 o                         
   6   8   5        163.88        150.48        24.86 o                         
  -5   9   5         29.74         28.53         2.75 o                         
  -4   9   5        302.59        289.76         6.04 o                         
  -3   9   5        190.19        194.99         4.19 o                         
  -2   9   5         74.16         79.31         2.31 o                         
  -1   9   5        426.19        422.89         6.67 o                         
   0   9   5        877.31        919.98        14.30 o                         
   1   9   5        426.88        434.15         7.58 o                         
   2   9   5         73.76         85.39         3.28 o                         
   3   9   5        188.72        197.89         5.39 o                         
   4   9   5        300.06        297.55         7.02 o                         
   5   9   5         28.86         33.36         2.36 o                         
  -4  10   5        132.26        131.84         4.29 o                         
  -3  10   5        380.99        376.77         6.92 o                         
  -2  10   5        197.62        205.79         3.98 o                         
  -1  10   5        284.77        294.52         5.39 o                         
   0  10   5        131.78        138.67         3.76 o                         
   1  10   5        285.77        285.84         5.45 o                         
   2  10   5        198.71        199.88         5.09 o                         
   3  10   5        379.99        373.67         8.27 o                         
   4  10   5        134.18        138.59         3.96 o                         
  -3  11   5        109.22        115.97         3.55 o                         
  -2  11   5        493.49        504.31         9.03 o                         
  -1  11   5         70.21         66.65         2.05 o                         
   0  11   5          0.02          2.12         0.82 o                         
   1  11   5         69.75         68.24         2.30 o                         
   2  11   5        493.63        527.28        13.79 o                         
   3  11   5        109.06        126.22         4.63 o                         
   4  11   5         31.68         35.77         3.63 o                         
  -2  12   5         27.41         36.37         3.35 o                         
  -1  12   5          6.02          6.14         1.07 o                         
   0  12   5         11.20         11.63         1.29 o                         
   1  12   5          6.39          7.91         2.41 o                         
   2  12   5         27.53         21.16         6.87 o                         
   0   0   6          0.31          1.66         1.89 o                         
   1   0   6        862.73        914.75        17.48 o                         
   2   0   6         33.01         27.89         1.30 o                         
   3   0   6          3.56          3.04         0.63 o                         
   4   0   6          7.26          7.76         0.77 o                         
   5   0   6         75.98         64.20         1.98 o                         
   6   0   6        116.62        117.97         2.98 o                         
   7   0   6        329.83        346.12         8.26 o                         
  -7   1   6         72.84         75.67         4.45 o                         
  -6   1   6         87.61         94.15         2.63 o                         
  -5   1   6        131.27        133.71         2.84 o                         
  -4   1   6        350.87        332.90         4.73 o                         
  -3   1   6        335.14        342.88         5.08 o                         
  -2   1   6        122.93        139.03         3.23 o                         
  -1   1   6        101.67         94.87         2.40 o                         
   0   1   6        634.83        657.84        21.74 o                         
   1   1   6         99.94         98.06         2.79 o                         
   2   1   6        125.78        148.05         3.74 o                         
   3   1   6        331.81        330.90         5.59 o                         
   4   1   6        348.95        340.33         4.84 o                         
   5   1   6        130.47        136.86         2.77 o                         
   6   1   6         88.11         97.94         2.50 o                         
   7   1   6         71.16         76.39         2.66 o                         
  -7   2   6         34.43         32.85         2.59 o                         
  -6   2   6          1.51          0.64         1.35 o                         
  -5   2   6         39.05         38.78         1.82 o                         
  -4   2   6          2.34          3.41         0.80 o                         
  -3   2   6         20.08         20.55         0.99 o                         
  -2   2   6        337.69        337.50         6.22 o                         
  -1   2   6        180.98        198.70         5.00 o                         
   0   2   6        245.85        281.53         9.65 o                         
   1   2   6        180.67        195.06         8.87 o                         
   2   2   6        335.09        332.30        15.38 o                         
   3   2   6         19.82         22.45         1.12 o                         
   4   2   6          2.32          3.11         0.64 o                         
   5   2   6         39.24         41.03         1.54 o                         
   6   2   6          1.60          1.48         0.80 o                         
   7   2   6         35.43         35.65         1.76 o                         
  -7   3   6          5.33          7.06         2.11 o                         
  -6   3   6         87.09         88.75         3.67 o                         
  -5   3   6        103.20        104.55         3.14 o                         
  -4   3   6         82.94         86.45         2.36 o                         
  -3   3   6        116.23        118.74         2.25 o                         
  -2   3   6        414.57        421.30         9.41 o                         
  -1   3   6        258.28        258.28         6.76 o                         
   0   3   6        442.75        491.92        14.76 o                         
   1   3   6        258.48        276.35        11.49 o                         
   2   3   6        413.84        412.59        30.75 o                         
   3   3   6        115.58        122.36         2.51 o                         
   4   3   6         83.60         88.41         2.43 o                         
   5   3   6        104.13        109.40         2.54 o                         
   6   3   6         85.50         86.68         2.29 o                         
   7   3   6          5.27          8.70         1.05 o                         
  -7   4   6         12.92          8.68         2.29 o                         
  -6   4   6        163.56        160.06         4.56 o                         
  -5   4   6         60.94         65.62         2.75 o                         
  -4   4   6         56.43         56.78         1.98 o                         
  -3   4   6        435.15        401.87         6.40 o                         
  -2   4   6        477.62        461.69         6.41 o                         
  -1   4   6         16.91         14.70         1.14 o                         
   0   4   6        949.52       1018.55        28.81 o                         
   1   4   6         16.06         13.96         1.45 o                         
   2   4   6        475.65        472.02         7.56 o                         
   3   4   6        427.82        419.29         7.02 o                         
   4   4   6         57.44         58.06         1.79 o                         
   5   4   6         62.10         65.70         2.09 o                         
   6   4   6        163.91        155.24         5.01 o                         
   7   4   6         13.41          9.65         2.20 o                         
  -6   5   6         42.48         42.55         2.65 o                         
  -5   5   6         72.25         69.55         3.28 o                         
  -4   5   6        363.68        347.03         6.39 o                         
  -3   5   6        332.01        321.11         5.03 o                         
  -2   5   6        141.42        138.25         2.68 o                         
  -1   5   6         78.11         86.63         1.84 o                         
   0   5   6         29.73         32.40         1.19 o                         
   1   5   6         78.34         87.31         2.19 o                         
   2   5   6        141.22        143.06         2.90 o                         
   3   5   6        329.72        349.39         6.17 o                         
   4   5   6        368.57        361.40         5.72 o                         
   5   5   6         73.13         71.33         2.05 o                         
   6   5   6         43.11         44.83         1.80 o                         
  -6   6   6         87.90         96.52         3.39 o                         
  -5   6   6         82.21         78.46         3.57 o                         
  -4   6   6        277.53        277.55         5.75 o                         
  -3   6   6        180.55        176.77         3.42 o                         
  -2   6   6        168.11        164.55         3.21 o                         
  -1   6   6        151.26        137.97         2.63 o                         
   0   6   6         55.39         50.25         1.45 o                         
   1   6   6        150.78        141.10         2.80 o                         
   2   6   6        168.73        171.72         3.37 o                         
   3   6   6        181.25        175.38         3.77 o                         
   4   6   6        277.33        280.82         5.51 o                         
   5   6   6         81.41         77.99         2.33 o                         
   6   6   6         88.61         93.21         2.50 o                         
  -6   7   6         77.57         83.53         3.96 o                         
  -5   7   6          2.48          2.16         1.20 o                         
  -4   7   6         21.91         22.26         1.76 o                         
  -3   7   6         12.62         17.34         1.17 o                         
  -2   7   6         20.89         22.97         1.64 o                         
  -1   7   6       1054.50       1033.25        15.77 o                         
   0   7   6         42.47         49.15         1.55 o                         
   1   7   6       1063.64       1045.35        15.02 o                         
   2   7   6         20.82         21.33         1.23 o                         
   3   7   6         12.75         20.92         1.34 o                         
   4   7   6         21.12         22.18         2.16 o                         
   5   7   6          2.31          1.37         0.82 o                         
   6   7   6         76.77         74.17         3.08 o                         
  -5   8   6         11.46         10.60         1.71 o                         
  -4   8   6        460.87        460.01         9.17 o                         
  -3   8   6        118.50        123.49         3.10 o                         
  -2   8   6        442.40        433.34         7.30 o                         
  -1   8   6        815.51        779.72        10.85 o                         
   0   8   6         82.01         72.75         1.98 o                         
   1   8   6        816.80        784.99        12.44 o                         
   2   8   6        442.21        435.09         7.93 o                         
   3   8   6        119.25        125.30         3.83 o                         
   4   8   6        462.40        480.08         9.19 o                         
   5   8   6         11.17         10.21         1.74 o                         
  -5   9   6         95.05         85.78         9.19 o                         
  -4   9   6          4.78          3.82         0.85 o                         
  -3   9   6         64.67         64.74         2.11 o                         
  -2   9   6        794.61        778.77        13.59 o                         
  -1   9   6        287.13        281.32         4.97 o                         
   0   9   6         57.75         54.93         1.86 o                         
   1   9   6        284.49        276.14         5.47 o                         
   2   9   6        790.27        803.35        17.04 o                         
   3   9   6         64.58         71.15         2.74 o                         
   4   9   6          4.85          7.86         1.54 o                         
   5   9   6         96.23        105.34         3.84 o                         
  -4  10   6        213.45        185.43         8.10 o                         
  -3  10   6        269.17        271.85         5.40 o                         
  -2  10   6        141.57        143.25         3.18 o                         
  -1  10   6         28.30         27.58         1.86 o                         
   0  10   6         77.91         76.16         2.79 o                         
   1  10   6         28.31         28.39         1.99 o                         
   2  10   6        141.61        140.73         4.93 o                         
   3  10   6        268.84        289.39         8.50 o                         
   4  10   6        211.27        219.00         8.24 o                         
  -3  11   6         31.43         29.64         2.23 o                         
  -2  11   6          4.97          4.13         0.87 o                         
  -1  11   6         79.91         85.22         2.55 o                         
   0  11   6        109.29        111.15         3.01 o                         
   1  11   6         78.28         82.24         2.91 o                         
   2  11   6          4.80          4.08         1.37 o                         
   3  11   6         32.19         31.53         2.33 o                         
  -2  12   6          0.56          1.30         1.08 o                         
  -1  12   6        170.79        159.40         6.90 o                         
   0  12   6         32.07         32.23         1.89 o                         
   1  12   6        168.40        172.57         5.56 o                         
   2  12   6          0.54          0.44         1.22 o                         
   1   0   7        402.29        438.89         8.28 o                         
   2   0   7        338.45        344.16         5.89 o                         
   3   0   7          2.31          2.72         0.64 o                         
   4   0   7          6.57          7.71         0.89 o                         
   5   0   7          0.48          1.68         0.73 o                         
   6   0   7         89.12        100.73         2.80 o                         
   7   0   7        520.72        490.60        11.50 o                         
  -7   1   7         42.89         41.71         2.73 o                         
  -6   1   7         61.29         56.55         2.28 o                         
  -5   1   7        902.85        910.56        13.36 o                         
  -4   1   7        271.80        266.82         4.60 o                         
  -3   1   7        106.05        105.49         2.02 o                         
  -2   1   7        852.32        903.75        19.95 o                         
  -1   1   7         99.41        128.52         3.09 o                         
   0   1   7        600.73        574.62        11.57 o                         
   1   1   7         99.15        122.26         2.91 o                         
   2   1   7        849.40        880.81        14.93 o                         
   3   1   7        103.98        101.86         2.16 o                         
   4   1   7        270.39        267.15         4.67 o                         
   5   1   7        901.21        890.79        13.32 o                         
   6   1   7         61.58         60.37         2.08 o                         
   7   1   7         42.14         37.53         1.76 o                         
  -7   2   7        170.56        145.29        11.52 o                         
  -6   2   7         64.84         68.08         5.33 o                         
  -5   2   7        113.21        111.39         3.02 o                         
  -4   2   7         85.96         84.57         2.34 o                         
  -3   2   7        319.62        311.39         4.62 o                         
  -2   2   7        614.57        629.43         8.04 o                         
  -1   2   7        523.44        550.65        10.24 o                         
   0   2   7       1032.92       1090.42        21.19 o                         
   1   2   7        526.41        557.03        21.08 o                         
   2   2   7        610.54        634.06         8.97 o                         
   3   2   7        318.09        307.56         5.13 o                         
   4   2   7         84.49         82.41         2.13 o                         
   5   2   7        111.69        119.71         3.07 o                         
   6   2   7         65.32         62.83         2.11 o                         
   7   2   7        170.96        162.84         6.53 o                         
  -7   3   7          3.63          3.23         1.88 o                         
  -6   3   7          8.07         10.57         1.87 o                         
  -5   3   7         33.60         37.11         2.01 o                         
  -4   3   7         83.79         84.77         2.40 o                         
  -3   3   7         64.09         66.13         1.85 o                         
  -2   3   7        318.92        327.54         4.69 o                         
  -1   3   7         88.06         83.32         2.78 o                         
   0   3   7        357.39        367.50        14.68 o                         
   1   3   7         88.27         87.06         2.75 o                         
   2   3   7        319.26        332.64         6.62 o                         
   3   3   7         63.60         71.01         1.96 o                         
   4   3   7         83.97         89.82         2.51 o                         
   5   3   7         33.91         38.65         1.92 o                         
   6   3   7          7.98          8.95         0.92 o                         
   7   3   7          3.57          6.18         1.53 o                         
  -6   4   7        108.07        103.17         5.13 o                         
  -5   4   7         82.41         76.03         2.86 o                         
  -4   4   7         66.39         68.94         2.55 o                         
  -3   4   7         57.48         53.74         1.98 o                         
  -2   4   7        245.17        248.99         4.31 o                         
  -1   4   7        229.13        235.42         3.86 o                         
   0   4   7        164.73        196.82         5.13 o                         
   1   4   7        227.65        243.41         4.61 o                         
   2   4   7        244.75        261.28         4.32 o                         
   3   4   7         55.88         57.66         1.75 o                         
   4   4   7         66.94         69.70         2.23 o                         
   5   4   7         82.66         78.05         2.31 o                         
   6   4   7        109.28        113.99         2.78 o                         
  -6   5   7        153.76        153.83         5.20 o                         
  -5   5   7         85.23         87.24         3.62 o                         
  -4   5   7        145.73        139.73         4.01 o                         
  -3   5   7        104.53         93.91         2.46 o                         
  -2   5   7         98.38         97.66         2.60 o                         
  -1   5   7        476.30        464.32         6.35 o                         
   0   5   7         80.54         58.51         1.87 o                         
   1   5   7        475.96        474.86         6.85 o                         
   2   5   7         97.17         96.24         2.27 o                         
   3   5   7        104.21         99.05         2.74 o                         
   4   5   7        145.85        145.39         3.59 o                         
   5   5   7         85.44         86.53         2.38 o                         
   6   5   7        152.91        154.70         3.74 o                         
  -6   6   7        144.72        135.46        11.19 o                         
  -5   6   7        158.52        155.24         7.81 o                         
  -4   6   7         78.06         71.67         3.22 o                         
  -3   6   7        405.70        395.79         6.89 o                         
  -2   6   7        161.22        158.98         3.63 o                         
  -1   6   7         54.92         58.80         1.68 o                         
   0   6   7        210.80        209.46         3.81 o                         
   1   6   7         53.07         56.02         1.76 o                         
   2   6   7        162.04        158.81         3.30 o                         
   3   6   7        404.11        407.62         7.07 o                         
   4   6   7         79.06         78.25         2.42 o                         
   5   6   7        157.52        156.19         3.61 o                         
   6   6   7        141.93        149.47         3.68 o                         
  -5   7   7          2.06          2.82         1.47 o                         
  -4   7   7        506.63        479.45        10.93 o                         
  -3   7   7        725.06        718.45        13.51 o                         
  -2   7   7         58.78         56.78         1.99 o                         
  -1   7   7       1105.23       1120.57        16.03 o                         
   0   7   7         29.93         32.18         1.42 o                         
   1   7   7       1102.84       1098.30        17.09 o                         
   2   7   7         58.86         55.62         1.79 o                         
   3   7   7        722.21        728.83        12.33 o                         
   4   7   7        498.15        479.71         8.66 o                         
   5   7   7          1.97          0.23         0.95 o                         
  -5   8   7        104.92        104.28         3.37 o                         
  -4   8   7         28.47         26.11         1.67 o                         
  -3   8   7        108.97        111.41         3.16 o                         
  -2   8   7        270.29        268.88         5.59 o                         
  -1   8   7        423.58        413.54         6.70 o                         
   0   8   7          1.28          3.70         0.72 o                         
   1   8   7        419.80        414.45         7.41 o                         
   2   8   7        270.56        268.36         5.58 o                         
   3   8   7        108.78        112.29         3.57 o                         
   4   8   7         29.45         29.62         1.77 o                         
   5   8   7        104.53         97.22         4.67 o                         
  -4   9   7          3.10          2.52         1.34 o                         
  -3   9   7         20.44         20.65         1.29 o                         
  -2   9   7        176.02        185.61         4.19 o                         
  -1   9   7          9.18          9.29         1.02 o                         
   0   9   7          0.03         -0.29         0.88 o                         
   1   9   7          8.92          9.95         1.40 o                         
   2   9   7        176.34        191.85         4.63 o                         
   3   9   7         20.36         22.59         2.26 o                         
   4   9   7          3.07          3.31         1.22 o                         
  -4  10   7        298.59        296.42        14.25 o                         
  -3  10   7        178.41        179.95         6.31 o                         
  -2  10   7         63.82         63.12         2.06 o                         
  -1  10   7         25.63         23.78         1.77 o                         
   0  10   7         19.34         19.90         1.75 o                         
   1  10   7         26.68         25.98         3.03 o                         
   2  10   7         62.73         65.89         3.09 o                         
   3  10   7        178.96        204.00         6.40 o                         
   4  10   7        298.75        290.75        13.96 o                         
  -3  11   7         81.33         69.06         5.52 o                         
  -2  11   7         68.84         69.69         3.14 o                         
  -1  11   7         70.44         82.67         3.04 o                         
   0  11   7         40.17         39.25         1.93 o                         
   1  11   7         71.31         77.51         2.65 o                         
   2  11   7         69.32         65.67         4.38 o                         
   3  11   7         82.53         85.03         4.11 o                         
   0  12   7         17.37          8.04         2.69 o                         
   0   0   8       1293.86       1338.52        42.49 o                         
   1   0   8        242.06        224.56         3.60 o                         
   2   0   8        100.05         94.76         1.92 o                         
   3   0   8        805.93        819.59        11.53 o                         
   4   0   8        140.83        130.89         2.78 o                         
   5   0   8         18.88         22.86         1.28 o                         
   6   0   8         58.22         63.76         2.39 o                         
  -6   1   8        229.55        234.86         7.47 o                         
  -5   1   8        685.99        700.12        12.48 o                         
  -4   1   8        216.85        217.97         4.54 o                         
  -3   1   8         23.44         22.92         1.13 o                         
  -2   1   8        155.56        148.75         2.42 o                         
  -1   1   8        334.94        342.01         4.74 o                         
   0   1   8       1198.65       1231.49        19.30 o                         
   1   1   8        336.06        347.42         5.32 o                         
   2   1   8        152.80        148.73         3.11 o                         
   3   1   8         23.12         22.48         1.15 o                         
   4   1   8        219.50        221.92         4.41 o                         
   5   1   8        681.06        694.41        11.52 o                         
   6   1   8        229.97        236.59         4.62 o                         
  -6   2   8         21.32         19.59         3.48 o                         
  -5   2   8          8.65          9.08         1.35 o                         
  -4   2   8        569.94        553.89        11.26 o                         
  -3   2   8       1292.17       1273.43        18.20 o                         
  -2   2   8        184.89        187.72         3.11 o                         
  -1   2   8         81.10         80.77         1.86 o                         
   0   2   8        364.49        356.50         5.98 o                         
   1   2   8         80.95         79.58         1.98 o                         
   2   2   8        185.17        193.93         3.60 o                         
   3   2   8       1285.72       1239.12        16.04 o                         
   4   2   8        565.69        561.19         8.11 o                         
   5   2   8          8.62         10.06         1.13 o                         
   6   2   8         20.92         16.11         1.43 o                         
  -6   3   8        139.31        135.78         4.53 o                         
  -5   3   8        189.62        192.94         5.19 o                         
  -4   3   8         12.75         17.63         1.74 o                         
  -3   3   8        122.07        120.40         3.06 o                         
  -2   3   8        149.41        150.16         2.72 o                         
  -1   3   8        207.28        207.08         4.90 o                         
   0   3   8         56.41         51.67         1.43 o                         
   1   3   8        206.33        206.05         3.67 o                         
   2   3   8        147.80        148.72         2.99 o                         
   3   3   8        120.39        122.53         2.64 o                         
   4   3   8         12.36         15.65         1.09 o                         
   5   3   8        189.63        201.43         4.08 o                         
   6   3   8        138.96        144.18         3.20 o                         
  -6   4   8          3.32          1.79         1.53 o                         
  -5   4   8         18.75         15.33         1.90 o                         
  -4   4   8        100.58        100.60         3.17 o                         
  -3   4   8        191.03        183.00         4.09 o                         
  -2   4   8          8.34          9.03         1.02 o                         
  -1   4   8         30.41         29.80         1.31 o                         
   0   4   8       1368.90       1296.21        17.35 o                         
   1   4   8         29.42         30.45         1.66 o                         
   2   4   8          8.04          9.21         1.00 o                         
   3   4   8        186.35        194.87         3.62 o                         
   4   4   8        100.65        102.47         2.76 o                         
   5   4   8         18.89         22.17         1.88 o                         
   6   4   8          3.38          3.10         0.95 o                         
  -6   5   8         41.48         32.13         3.63 o                         
  -5   5   8        158.69        158.29         4.85 o                         
  -4   5   8        291.88        282.31         6.52 o                         
  -3   5   8        206.54        201.52         4.57 o                         
  -2   5   8        353.83        331.70         6.18 o                         
  -1   5   8         49.82         44.71         1.72 o                         
   0   5   8         35.44         35.64         1.84 o                         
   1   5   8         50.26         46.31         1.82 o                         
   2   5   8        350.46        353.06         5.60 o                         
   3   5   8        205.86        211.99         4.02 o                         
   4   5   8        291.36        298.13         5.98 o                         
   5   5   8        156.39        160.33         3.44 o                         
   6   5   8         40.84         40.99         1.67 o                         
  -5   6   8         66.66         63.05         3.16 o                         
  -4   6   8        116.55        111.81         3.93 o                         
  -3   6   8         82.51         93.73         2.89 o                         
  -2   6   8        386.42        389.75         7.55 o                         
  -1   6   8        474.26        460.16         7.99 o                         
   0   6   8         72.80         76.54         2.27 o                         
   1   6   8        474.58        457.11         9.73 o                         
   2   6   8        383.95        376.47         6.20 o                         
   3   6   8         80.79         96.99         3.27 o                         
   4   6   8        116.33        112.21         2.89 o                         
   5   6   8         66.46         62.96         1.89 o                         
  -5   7   8         67.69         67.35         3.23 o                         
  -4   7   8         35.63         33.81         2.09 o                         
  -3   7   8         38.58         32.44         1.92 o                         
  -2   7   8         65.76         68.12         2.46 o                         
  -1   7   8        769.65        761.36        13.19 o                         
   0   7   8       1119.25       1059.60        18.17 o                         
   1   7   8        769.96        752.67        11.40 o                         
   2   7   8         66.30         70.34         2.45 o                         
   3   7   8         38.28         37.97         2.40 o                         
   4   7   8         33.89         33.67         1.52 o                         
   5   7   8         68.24         68.25         2.37 o                         
  -5   8   8         66.34         60.39         5.60 o                         
  -4   8   8         25.23         23.77         1.74 o                         
  -3   8   8        150.47        157.68         4.17 o                         
  -2   8   8        361.11        361.22         7.82 o                         
  -1   8   8         47.18         43.98         1.99 o                         
   0   8   8        236.78        243.44         5.19 o                         
   1   8   8         46.77         41.94         2.27 o                         
   2   8   8        361.93        355.06         7.28 o                         
   3   8   8        149.39        155.64         3.87 o                         
   4   8   8         24.70         22.73         2.30 o                         
   5   8   8         67.01         66.15         5.23 o                         
  -4   9   8          3.64          6.00         1.98 o                         
  -3   9   8         34.36         34.80         1.77 o                         
  -2   9   8        213.14        215.42         5.18 o                         
  -1   9   8        115.28        118.93         3.52 o                         
   0   9   8        310.65        294.39        11.50 o                         
   1   9   8        114.32        117.49         3.46 o                         
   2   9   8        209.91        212.08         4.81 o                         
   3   9   8         34.94         36.14         1.98 o                         
   4   9   8          3.78          2.50         1.34 o                         
  -3  10   8        178.47        167.09         4.48 o                         
  -2  10   8         22.31         17.99         2.86 o                         
  -1  10   8         80.31         82.07         2.87 o                         
   0  10   8         10.13         11.99         1.58 o                         
   1  10   8         80.71         82.41         2.88 o                         
   2  10   8         22.78         23.07         2.14 o                         
   3  10   8        177.96        144.44        10.16 o                         
  -2  11   8         16.83         13.05         2.43 o                         
  -1  11   8         23.04         26.29         1.90 o                         
   0  11   8        223.42        232.81        10.34 o                         
   1  11   8         23.13          9.41         1.45 o                         
   2  11   8         16.32         14.93         4.75 o                         
   1   0   9        235.81        229.89         3.38 o                         
   2   0   9         19.55         27.84         1.47 o                         
   3   0   9          0.33         -0.16         0.58 o                         
   4   0   9         22.32         27.71         1.65 o                         
   5   0   9        409.79        423.69         7.45 o                         
   6   0   9        193.02        196.01         4.72 o                         
  -6   1   9         86.71         84.51         3.61 o                         
  -5   1   9         86.36         83.45         3.24 o                         
  -4   1   9         68.50         74.62         2.42 o                         
  -3   1   9        501.02        506.91         7.62 o                         
  -2   1   9        202.00        194.79         3.17 o                         
  -1   1   9        182.09        181.61         3.09 o                         
   0   1   9         21.66         21.76         1.01 o                         
   1   1   9        183.19        178.04         2.92 o                         
   2   1   9        202.69        199.28         3.57 o                         
   3   1   9        496.98        509.41         7.71 o                         
   4   1   9         68.27         73.34         2.24 o                         
   5   1   9         88.14         87.70         2.43 o                         
   6   1   9         88.57         90.20         2.80 o                         
  -6   2   9         16.63         10.95         1.82 o                         
  -5   2   9         11.41         16.79         2.16 o                         
  -4   2   9        200.99        191.86         4.42 o                         
  -3   2   9         32.95         29.01         1.45 o                         
  -2   2   9        423.56        421.72         6.12 o                         
  -1   2   9        129.42        120.91         2.22 o                         
   0   2   9        310.89        321.32         4.84 o                         
   1   2   9        128.49        121.00         2.97 o                         
   2   2   9        420.91        441.65         6.78 o                         
   3   2   9         33.36         31.54         1.53 o                         
   4   2   9        199.57        201.74         3.93 o                         
   5   2   9         10.99         15.77         1.26 o                         
   6   2   9         16.41         16.46         3.50 o                         
  -6   3   9         38.37         33.49         2.56 o                         
  -5   3   9          1.45          1.83         1.22 o                         
  -4   3   9          1.04          1.56         1.11 o                         
  -3   3   9        177.31        187.87         4.12 o                         
  -2   3   9        209.18        203.04         4.12 o                         
  -1   3   9         68.00         74.99         2.05 o                         
   0   3   9         35.45         44.04         1.59 o                         
   1   3   9         67.05         69.63         2.08 o                         
   2   3   9        205.33        211.57         4.14 o                         
   3   3   9        177.70        191.92         3.85 o                         
   4   3   9          1.09          1.38         0.75 o                         
   5   3   9          1.43          0.22         0.75 o                         
   6   3   9         38.44         36.27         1.73 o                         
  -6   4   9         76.54         76.81         3.65 o                         
  -5   4   9        191.82        199.80         5.60 o                         
  -4   4   9         60.96         53.28         3.03 o                         
  -3   4   9         56.70         54.91         2.44 o                         
  -2   4   9         35.67         34.52         1.70 o                         
  -1   4   9         56.87         50.78         1.72 o                         
   0   4   9         64.72         67.10         1.94 o                         
   1   4   9         56.66         51.38         1.74 o                         
   2   4   9         35.63         35.64         1.45 o                         
   3   4   9         55.47         57.73         1.84 o                         
   4   4   9         58.77         54.40         2.01 o                         
   5   4   9        188.23        206.59         4.00 o                         
   6   4   9         75.26         76.64         3.29 o                         
  -5   5   9         42.70         40.91         2.15 o                         
  -4   5   9        153.52        151.92         4.62 o                         
  -3   5   9         40.35         29.88         2.24 o                         
  -2   5   9        185.02        184.64         4.51 o                         
  -1   5   9        266.63        250.47         5.17 o                         
   0   5   9          8.41          8.01         0.86 o                         
   1   5   9        267.08        242.20         4.34 o                         
   2   5   9        186.01        186.23         3.65 o                         
   3   5   9         40.91         38.62         1.92 o                         
   4   5   9        152.37        162.72         3.90 o                         
   5   5   9         42.79         40.47         1.48 o                         
  -5   6   9         64.49         54.45         4.47 o                         
  -4   6   9        153.38        138.65         4.96 o                         
  -3   6   9          6.65          7.58         1.29 o                         
  -2   6   9        178.18        187.00         4.84 o                         
  -1   6   9        208.34        207.11         4.59 o                         
   0   6   9         16.92         15.08         1.08 o                         
   1   6   9        209.71        209.03         4.79 o                         
   2   6   9        174.88        192.31         4.26 o                         
   3   6   9          6.62          9.56         1.13 o                         
   4   6   9        152.74        158.48         3.78 o                         
   5   6   9         65.17         60.30         2.04 o                         
  -5   7   9         12.26         16.39         1.55 o                         
  -4   7   9        209.66        215.55        12.06 o                         
  -3   7   9        572.06        568.69        11.20 o                         
  -2   7   9         92.68         86.51         2.95 o                         
  -1   7   9         10.32         18.93         1.76 o                         
   0   7   9         25.00         36.62         1.68 o                         
   1   7   9         10.35         21.89         1.83 o                         
   2   7   9         90.94         83.31         2.82 o                         
   3   7   9        568.52        586.31        10.95 o                         
   4   7   9        210.70        213.86         4.70 o                         
   5   7   9         12.67          6.27         1.47 o                         
  -4   8   9         46.41         42.71         2.52 o                         
  -3   8   9          7.98         10.19         1.29 o                         
  -2   8   9        170.10        169.53         4.46 o                         
  -1   8   9        256.36        254.91         5.92 o                         
   0   8   9        191.40        178.73         4.14 o                         
   1   8   9        255.12        258.83         6.53 o                         
   2   8   9        168.80        175.94         4.06 o                         
   3   8   9          8.70         10.71         1.35 o                         
   4   8   9         46.26         47.48         2.09 o                         
  -3   9   9         44.87         46.31         3.21 o                         
  -2   9   9        128.12        124.09         4.57 o                         
  -1   9   9         56.38         55.51         2.16 o                         
   0   9   9         16.01         17.82         1.95 o                         
   1   9   9         57.41         56.43         2.42 o                         
   2   9   9        127.55        124.24         3.28 o                         
   3   9   9         44.97         44.21         1.99 o                         
  -2  10   9        153.69        150.13         5.10 o                         
  -1  10   9         42.02         41.09         2.45 o                         
   0  10   9        104.79        101.05         3.39 o                         
   1  10   9         41.50         44.27         2.46 o                         
   2  10   9        153.78        142.65        13.44 o                         
   0   0  10       1168.59       1227.35        22.06 o                         
   1   0  10        226.25        218.40         3.49 o                         
   2   0  10        465.06        460.87         9.22 o                         
   3   0  10         18.30         20.03         1.96 o                         
   4   0  10          5.12          7.27         1.13 o                         
   5   0  10          0.86          2.36         1.11 o                         
   6   0  10         71.61         50.30         4.36 o                         
  -6   1  10         11.02         11.19         2.47 o                         
  -5   1  10        329.81        351.02        10.09 o                         
  -4   1  10        555.52        533.79        10.74 o                         
  -3   1  10        171.99        159.57         3.37 o                         
  -2   1  10        670.77        680.71         9.21 o                         
  -1   1  10        147.07        144.25         2.60 o                         
   0   1  10         39.44         37.21         1.36 o                         
   1   1  10        145.52        138.45         2.34 o                         
   2   1  10        673.83        685.59         9.79 o                         
   3   1  10        170.11        160.94         3.45 o                         
   4   1  10        552.16        526.15         9.11 o                         
   5   1  10        330.86        346.97         6.24 o                         
   6   1  10         11.29          3.54         1.36 o                         
  -6   2  10          7.40          9.16         2.18 o                         
  -5   2  10         19.72         22.66         4.08 o                         
  -4   2  10        469.63        455.58        10.50 o                         
  -3   2  10        621.19        599.13         9.34 o                         
  -2   2  10        522.34        506.27         7.96 o                         
  -1   2  10         29.27         26.88         1.24 o                         
   0   2  10       1698.28       1702.86        23.78 o                         
   1   2  10         28.88         24.00         1.14 o                         
   2   2  10        521.54        533.36         8.11 o                         
   3   2  10        625.29        618.51         9.13 o                         
   4   2  10        470.74        480.46         8.44 o                         
   5   2  10         19.80         26.91         1.96 o                         
   6   2  10          7.29          6.05         1.70 o                         
  -5   3  10        115.26        106.16         4.99 o                         
  -4   3  10         96.17         90.74         2.81 o                         
  -3   3  10        145.17        142.03         3.92 o                         
  -2   3  10        287.15        287.01         4.86 o                         
  -1   3  10         48.62         48.85         1.66 o                         
   0   3  10          5.47          4.91         0.94 o                         
   1   3  10         48.75         55.17         1.69 o                         
   2   3  10        289.10        295.58         5.11 o                         
   3   3  10        142.99        134.97         3.19 o                         
   4   3  10         96.01         93.42         2.73 o                         
   5   3  10        115.85        118.63         3.02 o                         
  -5   4  10          6.22          1.16         1.31 o                         
  -4   4  10         10.73          9.72         1.57 o                         
  -3   4  10        262.02        254.59         6.13 o                         
  -2   4  10        226.61        208.75         4.47 o                         
  -1   4  10         71.50         67.64         2.07 o                         
   0   4  10        158.41        159.68         3.32 o                         
   1   4  10         71.25         69.08         2.06 o                         
   2   4  10        226.59        218.87         4.82 o                         
   3   4  10        264.60        263.16         5.38 o                         
   4   4  10         10.83         10.55         1.14 o                         
   5   4  10          6.59          3.90         0.69 o                         
  -5   5  10        171.97        161.45         8.51 o                         
  -4   5  10         67.63         69.85         3.20 o                         
  -3   5  10        120.83        116.86         3.64 o                         
  -2   5  10        116.56        116.81         3.63 o                         
  -1   5  10         30.40         37.03         1.68 o                         
   0   5  10         87.82         89.19         2.34 o                         
   1   5  10         30.57         35.16         1.51 o                         
   2   5  10        117.48        123.24         3.25 o                         
   3   5  10        120.50        121.66         3.57 o                         
   4   5  10         66.52         64.38         2.23 o                         
   5   5  10        169.94        166.58         4.97 o                         
  -4   6  10         81.79         90.15         4.01 o                         
  -3   6  10         19.63         22.74         1.72 o                         
  -2   6  10        172.45        182.70         4.44 o                         
  -1   6  10        302.23        306.06         6.70 o                         
   0   6  10         75.68         76.13         2.24 o                         
   1   6  10        301.50        309.94         5.65 o                         
   2   6  10        173.25        188.65         3.91 o                         
   3   6  10         19.51         23.14         2.08 o                         
   4   6  10         81.05         89.07         2.86 o                         
  -4   7  10         82.95         82.40         3.47 o                         
  -3   7  10        281.60        281.57         9.02 o                         
  -2   7  10        112.72        128.59         3.71 o                         
  -1   7  10        399.62        360.85         7.32 o                         
   0   7  10         53.71         51.90         1.96 o                         
   1   7  10        399.91        370.23         6.38 o                         
   2   7  10        114.19        132.37         3.70 o                         
   3   7  10        280.76        287.01         6.39 o                         
   4   7  10         83.99         88.07         3.44 o                         
  -3   8  10         39.08         35.89         3.07 o                         
  -2   8  10         85.96         82.91         2.71 o                         
  -1   8  10         56.87         60.98         2.42 o                         
   0   8  10          5.16          3.13         0.91 o                         
   1   8  10         59.83         62.21         2.44 o                         
   2   8  10         86.28         81.25         2.64 o                         
   3   8  10         39.54         36.60         2.34 o                         
  -2   9  10         10.75          9.35         1.55 o                         
  -1   9  10        104.90        106.22         3.54 o                         
   0   9  10         38.31         38.04         2.56 o                         
   1   9  10        106.74        107.14         3.54 o                         
   2   9  10         10.86         11.77         1.57 o                         
  -1  10  10         29.80         29.70         2.82 o                         
   0  10  10          2.86          2.46         1.02 o                         
   1  10  10         30.58         10.90         2.62 o                         
   1   0  11        180.55        181.00         3.09 o                         
   2   0  11         60.04         60.74         1.81 o                         
   3   0  11         29.35         33.74         1.64 o                         
   4   0  11         31.95         28.20         2.24 o                         
   5   0  11         11.81         15.61         2.81 o                         
  -5   1  11         70.17         68.89         3.27 o                         
  -4   1  11        127.08        125.21         4.55 o                         
  -3   1  11          4.33          2.53         0.80 o                         
  -2   1  11        156.85        150.32         3.38 o                         
  -1   1  11        242.01        243.38         3.99 o                         
   0   1  11        249.23        260.83         4.23 o                         
   1   1  11        240.41        246.05         3.87 o                         
   2   1  11        159.35        155.11         3.39 o                         
   3   1  11          4.35          2.47         0.91 o                         
   4   1  11        127.60        129.20         3.38 o                         
   5   1  11         69.32         71.42         2.60 o                         
  -5   2  11          2.62          3.48         1.39 o                         
  -4   2  11         16.71         21.56         3.82 o                         
  -3   2  11         36.88         37.67         1.83 o                         
  -2   2  11        141.10        136.95         3.04 o                         
  -1   2  11        415.49        411.66         6.38 o                         
   0   2  11       1786.04       1782.35        23.83 o                         
   1   2  11        413.86        414.34         6.77 o                         
   2   2  11        141.67        141.83         3.21 o                         
   3   2  11         35.96         37.90         1.86 o                         
   4   2  11         16.35         22.39         1.40 o                         
   5   2  11          2.31          2.99         0.77 o                         
  -5   3  11        102.18         98.69         6.17 o                         
  -4   3  11         16.67         16.46         2.77 o                         
  -3   3  11          0.83          0.02         0.79 o                         
  -2   3  11        274.60        294.78         6.22 o                         
  -1   3  11        191.95        204.44         4.41 o                         
   0   3  11        942.34        902.50        15.31 o                         
   1   3  11        192.53        207.79         4.70 o                         
   2   3  11        274.70        304.53         5.22 o                         
   3   3  11          0.86          1.93         0.76 o                         
   4   3  11         16.78         15.27         1.14 o                         
   5   3  11        100.98        105.79         3.47 o                         
  -5   4  11         58.85         44.34         3.93 o                         
  -4   4  11          8.41          8.11         2.05 o                         
  -3   4  11        193.92        182.68         4.20 o                         
  -2   4  11         20.45         15.11         1.57 o                         
  -1   4  11        139.09        135.77         5.01 o                         
   0   4  11         38.64         33.33         1.98 o                         
   1   4  11        138.73        134.90         3.11 o                         
   2   4  11         20.07         17.74         1.24 o                         
   3   4  11        191.00        183.79         3.93 o                         
   4   4  11          8.51         10.83         1.09 o                         
   5   4  11         57.97         72.28         2.47 o                         
  -4   5  11         12.10          8.51         1.08 o                         
  -3   5  11         11.67         12.60         1.67 o                         
  -2   5  11         68.20         66.14         2.42 o                         
  -1   5  11        264.59        257.26         6.37 o                         
   0   5  11        212.25        205.03         4.56 o                         
   1   5  11        262.90        266.17         5.41 o                         
   2   5  11         69.36         67.33         2.38 o                         
   3   5  11         10.97         11.59         1.15 o                         
   4   5  11         11.94         10.85         1.74 o                         
  -4   6  11        141.70        104.62         7.72 o                         
  -3   6  11         20.39         20.44         2.70 o                         
  -2   6  11        350.64        365.73         7.09 o                         
  -1   6  11         74.94         71.63         2.51 o                         
   0   6  11         41.65         41.25         1.80 o                         
   1   6  11         75.08         73.98         2.31 o                         
   2   6  11        351.86        360.11         6.60 o                         
   3   6  11         20.69         28.86         2.35 o                         
   4   6  11        139.44        152.25         6.31 o                         
  -3   7  11        147.19        139.93         4.74 o                         
  -2   7  11         34.65         25.94         3.32 o                         
  -1   7  11        110.45        111.47         3.14 o                         
   0   7  11         21.96         23.99         1.93 o                         
   1   7  11        111.04        108.39         2.64 o                         
   2   7  11         34.62         29.28         3.00 o                         
   3   7  11        148.15        135.67         5.18 o                         
  -2   8  11          3.25          2.37         0.90 o                         
  -1   8  11        138.55        124.69         5.03 o                         
   0   8  11         85.80         78.90         2.72 o                         
   1   8  11        138.02        118.88         4.31 o                         
   2   8  11          2.91          2.13         0.82 o                         
  -1   9  11         13.49          8.65         2.86 o                         
   0   9  11          3.64          3.72         1.09 o                         
   1   9  11         13.49         17.69         3.66 o                         
   0   0  12         72.17         76.07         2.66 o                         
   1   0  12        197.41        213.76         3.64 o                         
   2   0  12        104.85        105.71         2.75 o                         
   3   0  12         93.08         95.20         2.59 o                         
   4   0  12          3.11          2.49         0.85 o                         
   5   0  12         11.38          7.68         1.82 o                         
  -4   1  12        107.97        107.82         4.57 o                         
  -3   1  12         76.75         80.68         2.90 o                         
  -2   1  12          9.99          8.57         0.94 o                         
  -1   1  12        268.96        276.60         4.41 o                         
   0   1  12        228.80        234.09         4.12 o                         
   1   1  12        270.72        286.95         4.53 o                         
   2   1  12         10.43          9.21         1.03 o                         
   3   1  12         76.55         77.33         2.17 o                         
   4   1  12        108.17        107.34         3.21 o                         
  -4   2  12         14.85         14.00         2.69 o                         
  -3   2  12        108.78        105.38         3.08 o                         
  -2   2  12        182.36        175.79         3.56 o                         
  -1   2  12        255.78        255.38         5.65 o                         
   0   2  12          4.86          3.81         0.91 o                         
   1   2  12        258.52        260.98         4.73 o                         
   2   2  12        182.43        186.76         3.77 o                         
   3   2  12        109.00        109.47         2.72 o                         
   4   2  12         14.72         18.51         1.87 o                         
  -4   3  12          8.90          5.12         1.39 o                         
  -3   3  12        162.11        152.94         4.54 o                         
  -2   3  12         51.07         47.61         1.83 o                         
  -1   3  12        171.57        182.14         4.24 o                         
   0   3  12         16.37         15.33         1.88 o                         
   1   3  12        174.05        186.74         3.74 o                         
   2   3  12         51.64         48.61         1.81 o                         
   3   3  12        164.72        151.61         3.03 o                         
   4   3  12          9.05          7.07         0.84 o                         
  -4   4  12          8.65          3.16         1.72 o                         
  -3   4  12        185.98        194.26         5.33 o                         
  -2   4  12         17.64         14.60         1.22 o                         
  -1   4  12        219.46        202.62         4.90 o                         
   0   4  12          0.07          0.86         0.83 o                         
   1   4  12        217.78        202.86         3.75 o                         
   2   4  12         16.81         16.90         1.16 o                         
   3   4  12        185.61        211.20         3.96 o                         
   4   4  12          8.72          5.81         0.87 o                         
  -4   5  12         73.71         80.53         5.38 o                         
  -3   5  12        102.43        109.28         3.47 o                         
  -2   5  12         80.75         73.22         2.22 o                         
  -1   5  12         48.30         49.72         2.12 o                         
   0   5  12        171.83        188.68         4.00 o                         
   1   5  12         48.41         53.08         2.06 o                         
   2   5  12         81.41         75.62         2.07 o                         
   3   5  12        102.58        112.18         3.05 o                         
   4   5  12         73.84         63.38         8.21 o                         
  -3   6  12         49.71         49.95         2.63 o                         
  -2   6  12         75.58         76.63         2.04 o                         
  -1   6  12        101.61        110.69         3.39 o                         
   0   6  12         54.24         55.87         2.03 o                         
   1   6  12        101.83        108.29         2.79 o                         
   2   6  12         76.19         77.78         2.01 o                         
   3   6  12         50.06         48.59         2.36 o                         
  -2   7  12         22.43         23.81         1.85 o                         
  -1   7  12         24.26         22.76         2.90 o                         
   0   7  12          4.72          7.56         1.26 o                         
   1   7  12         24.63         18.07         1.91 o                         
   2   7  12         22.72         27.23         1.94 o                         
  -1   8  12         55.09         51.46         3.60 o                         
   0   8  12        180.48        184.92         8.87 o                         
   1   8  12         55.25         51.22         3.13 o                         
   1   0  13        172.00        172.84         4.82 o                         
   2   0  13         93.75         95.16         3.03 o                         
   3   0  13        282.77        278.95         8.65 o                         
   4   0  13         73.18         92.13         5.76 o                         
  -4   1  13         24.23         23.01         2.41 o                         
  -3   1  13        164.49        160.65         4.74 o                         
  -2   1  13        282.69        277.79         5.71 o                         
  -1   1  13          9.56          8.28         1.05 o                         
   0   1  13          0.30          0.02         0.63 o                         
   1   1  13          9.68         11.28         1.51 o                         
   2   1  13        282.16        287.19         5.25 o                         
   3   1  13        166.59        163.06         3.74 o                         
   4   1  13         24.30         22.03         3.41 o                         
  -4   2  13         68.42         51.72        10.32 o                         
  -3   2  13         75.44         70.16         3.19 o                         
  -2   2  13         62.45         67.50         2.13 o                         
  -1   2  13        391.41        400.27         7.00 o                         
   0   2  13        924.14        944.00        15.77 o                         
   1   2  13        390.71        417.23         7.69 o                         
   2   2  13         62.24         66.29         1.97 o                         
   3   2  13         73.49         71.86         2.04 o                         
   4   2  13         69.57         82.83         3.39 o                         
  -3   3  13         21.88         18.39         2.18 o                         
  -2   3  13        270.68        282.51         6.13 o                         
  -1   3  13        367.04        359.53         6.33 o                         
   0   3  13         24.21         26.11         1.56 o                         
   1   3  13        365.80        352.43         6.64 o                         
   2   3  13        273.95        286.16         5.61 o                         
   3   3  13         22.36         27.55         1.54 o                         
  -3   4  13         21.12         19.06         2.60 o                         
  -2   4  13         44.48         42.10         1.85 o                         
  -1   4  13        336.79        320.82         6.80 o                         
   0   4  13        302.58        296.58         5.75 o                         
   1   4  13        334.45        318.32         6.67 o                         
   2   4  13         43.18         40.21         1.57 o                         
   3   4  13         21.30         23.73         1.84 o                         
  -2   5  13         14.80         13.36         2.79 o                         
  -1   5  13         52.04         57.74         2.41 o                         
   0   5  13          0.04         -0.17         0.66 o                         
   1   5  13         51.63         58.16         1.88 o                         
   2   5  13         14.41         14.75         1.78 o                         
  -2   6  13         90.57         80.30        16.06 o                         
  -1   6  13        116.45        133.11         9.68 o                         
   0   6  13         11.01          6.56         1.46 o                         
   1   6  13        117.76        126.35         3.33 o                         
   2   6  13         92.01         77.22        13.01 o                         
   0   7  13         29.30         29.80         2.91 o                         
   0   0  14          3.06          3.90         1.17 o                         
   1   0  14        145.45        147.77         4.20 o                         
   2   0  14          5.71          7.30         0.86 o                         
   3   0  14          0.36          0.58         1.45 o                         
  -3   1  14         12.05          4.36         1.43 o                         
  -2   1  14          0.53          0.12         0.95 o                         
  -1   1  14         49.00         46.40         2.01 o                         
   0   1  14         44.28         50.25         1.85 o                         
   1   1  14         48.91         43.57         1.76 o                         
   2   1  14          0.51          0.83         1.11 o                         
   3   1  14         11.04          3.49         1.89 o                         
  -2   2  14         22.48         18.88         3.09 o                         
  -1   2  14          6.44          6.46         1.02 o                         
   0   2  14         87.15         85.79         2.70 o                         
   1   2  14          6.04          5.67         0.93 o                         
   2   2  14         23.14         24.25         1.39 o                         
  -2   3  14        116.18        104.62         5.99 o                         
  -1   3  14        144.73        152.61         3.69 o                         
   0   3  14        140.27        138.41         3.51 o                         
   1   3  14        146.59        159.93         4.30 o                         
   2   3  14        117.02        105.19         4.43 o                         
  -2   4  14         84.08         78.09         4.15 o                         
  -1   4  14        129.05        130.09         3.19 o                         
   0   4  14          5.73          3.16         0.87 o                         
   1   4  14        127.47        129.71         6.08 o                         
   2   4  14         85.15         86.19         9.09 o                         
  -1   5  14         37.91         40.41         3.12 o                         
   0   5  14          0.86          0.74         0.63 o                         
   1   5  14         38.78         44.38         2.04 o                         
   1   0  15         64.30         61.71         5.02 o                         
  -1   1  15         33.76         31.69         2.91 o                         
   0   1  15          5.81          4.78         1.00 o                         
   1   1  15         35.04         31.11         2.91 o                         
   0   2  15          6.82          6.83         1.74 o                         
                                                                                
